# Supplementary material for: Mutational patterns and clonal evolution from diagnosis to relapse in pediatric acute lymphoblastic leukemia
Source: Sci Rep. 2021 Aug 6;11:15988. doi: 10.1038/s41598-021-95109-0 (PMC8346595; doi:10.1038/s41598-021-95109-0)
Supplement: Supplementary file 3 — Supplementary Information 3. [file 41598_2021_95109_MOESM3_ESM.vcf]

Archive with 1 entries (1 files):
- snvs_and_small_indels.vcf
