# Supplementary material for: Mutational patterns and clonal evolution from diagnosis to relapse in pediatric acute lymphoblastic leukemia
Source: Sci Rep. 2021 Aug 6;11:15988. doi: 10.1038/s41598-021-95109-0 (PMC8346595; doi:10.1038/s41598-021-95109-0)
Supplement: Supplementary file 3 — Supplementary Information 3. [file 41598_2021_95109_MOESM3_ESM.vcf › snvs_and_small_indels.vcf]

##fileformat=VCFv4.2
##date=Tue May 11 20:20:17 2021
##fileDate=20210512
##FILTER=All filters passed
##INFO=<ID=NSAMP,Number=1,Type=Integer,Description="Number of patients in which this position has been called as variation">
##contig=<ID=1,length=249250621,assembly=BSgenome.Hsapiens.1000genomes.hs37d5>
##contig=<ID=2,length=243199373,assembly=BSgenome.Hsapiens.1000genomes.hs37d5>
##contig=<ID=3,length=198022430,assembly=BSgenome.Hsapiens.1000genomes.hs37d5>
##contig=<ID=4,length=191154276,assembly=BSgenome.Hsapiens.1000genomes.hs37d5>
##contig=<ID=5,length=180915260,assembly=BSgenome.Hsapiens.1000genomes.hs37d5>
##contig=<ID=6,length=171115067,assembly=BSgenome.Hsapiens.1000genomes.hs37d5>
##contig=<ID=7,length=159138663,assembly=BSgenome.Hsapiens.1000genomes.hs37d5>
##contig=<ID=8,length=146364022,assembly=BSgenome.Hsapiens.1000genomes.hs37d5>
##contig=<ID=9,length=141213431,assembly=BSgenome.Hsapiens.1000genomes.hs37d5>
##contig=<ID=10,length=135534747,assembly=BSgenome.Hsapiens.1000genomes.hs37d5>
##contig=<ID=11,length=135006516,assembly=BSgenome.Hsapiens.1000genomes.hs37d5>
##contig=<ID=12,length=133851895,assembly=BSgenome.Hsapiens.1000genomes.hs37d5>
##contig=<ID=13,length=115169878,assembly=BSgenome.Hsapiens.1000genomes.hs37d5>
##contig=<ID=14,length=107349540,assembly=BSgenome.Hsapiens.1000genomes.hs37d5>
##contig=<ID=15,length=102531392,assembly=BSgenome.Hsapiens.1000genomes.hs37d5>
##contig=<ID=16,length=90354753,assembly=BSgenome.Hsapiens.1000genomes.hs37d5>
##contig=<ID=17,length=81195210,assembly=BSgenome.Hsapiens.1000genomes.hs37d5>
##contig=<ID=18,length=78077248,assembly=BSgenome.Hsapiens.1000genomes.hs37d5>
##contig=<ID=19,length=59128983,assembly=BSgenome.Hsapiens.1000genomes.hs37d5>
##contig=<ID=20,length=63025520,assembly=BSgenome.Hsapiens.1000genomes.hs37d5>
##contig=<ID=21,length=48129895,assembly=BSgenome.Hsapiens.1000genomes.hs37d5>
##contig=<ID=22,length=51304566,assembly=BSgenome.Hsapiens.1000genomes.hs37d5>
##contig=<ID=X,length=155270560,assembly=BSgenome.Hsapiens.1000genomes.hs37d5>
##contig=<ID=Y,length=59373566,assembly=BSgenome.Hsapiens.1000genomes.hs37d5>
##contig=<ID=MT,length=16569,assembly=BSgenome.Hsapiens.1000genomes.hs37d5>
#CHROM	POS	ID	REF	ALT	QUAL	FILTER	INFO
1	10374	1:10374_C/CTTAACCCT	C	CTTAACCCT	.	.	NSAMP=1
1	16742	1:16742_G/GTGGTGGTGC	G	GTGGTGGTGC	.	.	NSAMP=1
1	62297	1:62297_T/TCTTC	T	TCTTC	.	.	NSAMP=1
1	726616	1:726616_G/GAACAC	G	GAACAC	.	.	NSAMP=1
1	825831	1:825831_A/AAAAAGAAAAAAAAAAAG	A	AAAAAGAAAAAAAAAAAG	.	.	NSAMP=1
1	891286	1:891286_A/C	A	C	.	.	NSAMP=1
1	903304	1:903304_A/G	A	G	.	.	NSAMP=1
1	987557	1:987557_A/G	A	G	.	.	NSAMP=1
1	989587	1:989587_G/A	G	A	.	.	NSAMP=1
1	1009187	1:1009187_G/A	G	A	.	.	NSAMP=1
1	1072192	1:1072192_A/C	A	C	.	.	NSAMP=1
1	1101767	1:1101767_C/T	C	T	.	.	NSAMP=1
1	1159555	1:1159555_C/G	C	G	.	.	NSAMP=1
1	1175865	1:1175865_A/T	A	T	.	.	NSAMP=1
1	1238085	1:1238085_T/C	T	C	.	.	NSAMP=1
1	1238154	1:1238154_A/C	A	C	.	.	NSAMP=1
1	1245116	1:1245116_G/A	G	A	.	.	NSAMP=1
1	1275215	1:1275215_G/A	G	A	.	.	NSAMP=1
1	1371486	1:1371486_G/A	G	A	.	.	NSAMP=1
1	1389854	1:1389854_C/T	C	T	.	.	NSAMP=1
1	1398306	1:1398306_G/C	G	C	.	.	NSAMP=1
1	1473087	1:1473087_T/C	T	C	.	.	NSAMP=1
1	1480674	1:1480674_T/C	T	C	.	.	NSAMP=1
1	1542151	1:1542151_T/G	T	G	.	.	NSAMP=1
1	1649597	1:1649597_T/TCTATAGCCC	T	TCTATAGCCC	.	.	NSAMP=1
1	1697999	rs369029525	T	C	.	.	NSAMP=1
1	1737942	1:1737942_A/G	A	G	.	.	NSAMP=1
1	1804235	1:1804235_G/A	G	A	.	.	NSAMP=1
1	1846744	1:1846744_C/T	C	T	.	.	NSAMP=1
1	1860934	1:1860934_C/T	C	T	.	.	NSAMP=1
1	1951466	1:1951466_C/T	C	T	.	.	NSAMP=1
1	2015951	1:2015951_C/T	C	T	.	.	NSAMP=1
1	2019182	1:2019182_G/A	G	A	.	.	NSAMP=1
1	2034989	1:2034989_T/C	T	C	.	.	NSAMP=1
1	2085718	1:2085718_G/A	G	A	.	.	NSAMP=1
1	2089809	1:2089809_C/T	C	T	.	.	NSAMP=1
1	2093436	1:2093436_G/A	G	A	.	.	NSAMP=1
1	2198304	1:2198304_C/T	C	T	.	.	NSAMP=1
1	2206294	1:2206294_C/T	C	T	.	.	NSAMP=1
1	2234277	1:2234277_G/A	G	A	.	.	NSAMP=1
1	2257934	1:2257934_G/A	G	A	.	.	NSAMP=1
1	2261085	1:2261085_G/A	G	A	.	.	NSAMP=1
1	2282555	1:2282555_C/T	C	T	.	.	NSAMP=1
1	2289530	1:2289530_G/A	G	A	.	.	NSAMP=1
1	2306225	1:2306225_C/T	C	T	.	.	NSAMP=1
1	2349117	1:2349117_T/C	T	C	.	.	NSAMP=1
1	2395172	1:2395172_G/T	G	T	.	.	NSAMP=1
1	2401092	1:2401092_A/G	A	G	.	.	NSAMP=1
1	2403543	1:2403543_C/T	C	T	.	.	NSAMP=1
1	2420934	1:2420934_A/T	A	T	.	.	NSAMP=1
1	2561431	1:2561431_G/A	G	A	.	.	NSAMP=1
1	2717659	1:2717659_G/A	G	A	.	.	NSAMP=1
1	2725944	1:2725944_C/T	C	T	.	.	NSAMP=1
1	2743219	1:2743219_G/A	G	A	.	.	NSAMP=1
1	2745383	1:2745383_G/A	G	A	.	.	NSAMP=1
1	2774785	1:2774785_T/C	T	C	.	.	NSAMP=1
1	2780234	1:2780234_C/T	C	T	.	.	NSAMP=1
1	2801745	1:2801745_G/A	G	A	.	.	NSAMP=1
1	2803829	1:2803829_G/A	G	A	.	.	NSAMP=1
1	2827470	1:2827470_C/T	C	T	.	.	NSAMP=1
1	2834059	1:2834059_G/C	G	C	.	.	NSAMP=1
1	2847683	1:2847683_C/T	C	T	.	.	NSAMP=1
1	2900108	1:2900108_G/A	G	A	.	.	NSAMP=1
1	2916661	1:2916661_C/T	C	T	.	.	NSAMP=1
1	2931974	1:2931974_A/G	A	G	.	.	NSAMP=1
1	2937898	1:2937898_G/A	G	A	.	.	NSAMP=1
1	2948719	1:2948719_G/A	G	A	.	.	NSAMP=1
1	2994353	1:2994353_C/T	C	T	.	.	NSAMP=1
1	3016420	1:3016420_G/A	G	A	.	.	NSAMP=1
1	3019631	1:3019631_T/C	T	C	.	.	NSAMP=1
1	3039254	1:3039254_C/A	C	A	.	.	NSAMP=1
1	3044272	1:3044272_C/T	C	T	.	.	NSAMP=1
1	3134211	1:3134211_C/T	C	T	.	.	NSAMP=1
1	3138925	1:3138925_A/C	A	C	.	.	NSAMP=1
1	3150448	1:3150448_GT/G	GT	G	.	.	NSAMP=1
1	3154102	1:3154102_A/G	A	G	.	.	NSAMP=1
1	3172002	1:3172002_C/A	C	A	.	.	NSAMP=1
1	3229115	1:3229115_G/A	G	A	.	.	NSAMP=1
1	3234187	1:3234187_G/A	G	A	.	.	NSAMP=1
1	3263300	1:3263300_A/AGGGC	A	AGGGC	.	.	NSAMP=1
1	3275571	1:3275571_G/A	G	A	.	.	NSAMP=1
1	3279073	1:3279073_G/C	G	C	.	.	NSAMP=1
1	3290601	1:3290601_C/G	C	G	.	.	NSAMP=1
1	3291038	1:3291038_C/T	C	T	.	.	NSAMP=1
1	3398166	1:3398166_A/C	A	C	.	.	NSAMP=1
1	3400334	1:3400334_A/C	A	C	.	.	NSAMP=1
1	3410062	1:3410062_C/T	C	T	.	.	NSAMP=1
1	3422645	1:3422645_G/A	G	A	.	.	NSAMP=1
1	3435091	1:3435091_C/T	C	T	.	.	NSAMP=1
1	3437671	1:3437671_C/T	C	T	.	.	NSAMP=1
1	3464471	1:3464471_G/A	G	A	.	.	NSAMP=1
1	3466313	1:3466313_G/T	G	T	.	.	NSAMP=1
1	3483224	1:3483224_GC/G	GC	G	.	.	NSAMP=1
1	3509731	1:3509731_A/G	A	G	.	.	NSAMP=1
1	3509733	1:3509733_A/G	A	G	.	.	NSAMP=1
1	3510604	1:3510604_G/C	G	C	.	.	NSAMP=1
1	3544267	1:3544267_A/AC	A	AC	.	.	NSAMP=1
1	3548046	1:3548046_C/T	C	T	.	.	NSAMP=1
1	3557885	1:3557885_T/A	T	A	.	.	NSAMP=1
1	3581896	1:3581896_A/G	A	G	.	.	NSAMP=1
1	3584688	1:3584688_C/A	C	A	.	.	NSAMP=1
1	3589403	1:3589403_A/C	A	C	.	.	NSAMP=1
1	3622737	1:3622737_G/A	G	A	.	.	NSAMP=1
1	3634015	1:3634015_G/A	G	A	.	.	NSAMP=1
1	3634813	1:3634813_C/T	C	T	.	.	NSAMP=1
1	3656294	1:3656294_A/ACCTC	A	ACCTC	.	.	NSAMP=1
1	3784775	1:3784775_C/A	C	A	.	.	NSAMP=1
1	4017098	1:4017098_T/A	T	A	.	.	NSAMP=1
1	4044928	1:4044928_G/A	G	A	.	.	NSAMP=1
1	4120706	1:4120706_G/A	G	A	.	.	NSAMP=1
1	4126681	1:4126681_CACTCATTCACTCAT/C	CACTCATTCACTCAT	C	.	.	NSAMP=1
1	4180973	1:4180973_C/T	C	T	.	.	NSAMP=1
1	4193032	1:4193032_T/C	T	C	.	.	NSAMP=1
1	4200108	1:4200108_G/A	G	A	.	.	NSAMP=1
1	4204543	1:4204543_A/ACCATCACACCATTATCG	A	ACCATCACACCATTATCG	.	.	NSAMP=1
1	4286660	1:4286660_G/A	G	A	.	.	NSAMP=1
1	4341743	1:4341743_G/A	G	A	.	.	NSAMP=1
1	4354559	1:4354559_A/T	A	T	.	.	NSAMP=1
1	4360647	1:4360647_A/G	A	G	.	.	NSAMP=1
1	4384501	1:4384501_G/A	G	A	.	.	NSAMP=1
1	4411416	1:4411416_C/T	C	T	.	.	NSAMP=1
1	4456741	1:4456741_A/G	A	G	.	.	NSAMP=1
1	4477397	1:4477397_G/A	G	A	.	.	NSAMP=1
1	4515479	1:4515479_C/CA	C	CA	.	.	NSAMP=1
1	4581942	1:4581942_T/TGTTTCTA	T	TGTTTCTA	.	.	NSAMP=1
1	4581942	1:4581942_TCTCAT/TGTTTCTACCCA	TCTCAT	TGTTTCTACCCA	.	.	NSAMP=1
1	4581946	1:4581946_AT/A	AT	A	.	.	NSAMP=1
1	4587971	1:4587971_C/T	C	T	.	.	NSAMP=1
1	4614459	1:4614459_G/A	G	A	.	.	NSAMP=1
1	4626391	1:4626391_G/A	G	A	.	.	NSAMP=1
1	4634515	1:4634515_G/A	G	A	.	.	NSAMP=1
1	4660089	1:4660089_G/A	G	A	.	.	NSAMP=1
1	4683086	1:4683086_C/T	C	T	.	.	NSAMP=1
1	4689893	1:4689893_G/T	G	T	.	.	NSAMP=1
1	4703612	1:4703612_C/G	C	G	.	.	NSAMP=1
1	4723709	1:4723709_C/A	C	A	.	.	NSAMP=1
1	4758991	1:4758991_C/A	C	A	.	.	NSAMP=1
1	4766710	1:4766710_G/A	G	A	.	.	NSAMP=1
1	4819742	1:4819742_G/A	G	A	.	.	NSAMP=1
1	4850016	1:4850016_C/CCT	C	CCT	.	.	NSAMP=1
1	4859589	1:4859589_G/A	G	A	.	.	NSAMP=1
1	4928869	1:4928869_G/A	G	A	.	.	NSAMP=1
1	4929322	1:4929322_G/T	G	T	.	.	NSAMP=1
1	4933689	1:4933689_A/C	A	C	.	.	NSAMP=1
1	4955816	1:4955816_G/A	G	A	.	.	NSAMP=1
1	4956875	1:4956875_G/A	G	A	.	.	NSAMP=1
1	4965413	1:4965413_T/A	T	A	.	.	NSAMP=1
1	5012064	1:5012064_A/G	A	G	.	.	NSAMP=1
1	5024335	1:5024335_C/T	C	T	.	.	NSAMP=1
1	5033762	1:5033762_C/T	C	T	.	.	NSAMP=1
1	5035434	1:5035434_G/A	G	A	.	.	NSAMP=1
1	5141061	rs112137496	T	A	.	.	NSAMP=1
1	5160207	1:5160207_C/T	C	T	.	.	NSAMP=1
1	5172523	1:5172523_CAGAGGG/C	CAGAGGG	C	.	.	NSAMP=1
1	5190499	1:5190499_T/G	T	G	.	.	NSAMP=2
1	5212160	1:5212160_A/T	A	T	.	.	NSAMP=1
1	5220250	1:5220250_C/CATATATACTA	C	CATATATACTA	.	.	NSAMP=2
1	5220251	1:5220251_A/ATATATACT	A	ATATATACT	.	.	NSAMP=2
1	5220284	1:5220284_C/CATACATATATACTA	C	CATACATATATACTA	.	.	NSAMP=1
1	5220320	1:5220320_C/CATACATAT	C	CATACATAT	.	.	NSAMP=2
1	5222716	1:5222716_A/G	A	G	.	.	NSAMP=1
1	5288963	1:5288963_T/C	T	C	.	.	NSAMP=1
1	5328520	1:5328520_G/A	G	A	.	.	NSAMP=1
1	5354079	1:5354079_C/G	C	G	.	.	NSAMP=1
1	5354873	1:5354873_A/T	A	T	.	.	NSAMP=1
1	5355437	1:5355437_T/TTTC	T	TTTC	.	.	NSAMP=1
1	5367273	1:5367273_G/A	G	A	.	.	NSAMP=1
1	5378847	1:5378847_AG/A	AG	A	.	.	NSAMP=1
1	5501787	1:5501787_G/A	G	A	.	.	NSAMP=1
1	5510504	1:5510504_A/C	A	C	.	.	NSAMP=1
1	5570658	1:5570658_G/A	G	A	.	.	NSAMP=1
1	5692173	1:5692173_T/TG	T	TG	.	.	NSAMP=1
1	5871460	1:5871460_A/C	A	C	.	.	NSAMP=1
1	5887453	1:5887453_C/T	C	T	.	.	NSAMP=1
1	5925152	1:5925152_G/C	G	C	.	.	NSAMP=1
1	5962582	1:5962582_A/G	A	G	.	.	NSAMP=1
1	5978814	1:5978814_AT/A	AT	A	.	.	NSAMP=1
1	5983146	1:5983146_T/C	T	C	.	.	NSAMP=1
1	6038470	1:6038470_C/T	C	T	.	.	NSAMP=1
1	6172217	rs145127316	G	A	.	.	NSAMP=1
1	6184936	1:6184936_G/A	G	A	.	.	NSAMP=1
1	6188948	1:6188948_T/A	T	A	.	.	NSAMP=1
1	6203681	1:6203681_G/A	G	A	.	.	NSAMP=1
1	6219894	1:6219894_C/A	C	A	.	.	NSAMP=1
1	6228145	1:6228145_G/A	G	A	.	.	NSAMP=1
1	6257784	1:6257784_C/CT	C	CT	.	.	NSAMP=1
1	6258413	1:6258413_T/C	T	C	.	.	NSAMP=1
1	6266882	1:6266882_A/T	A	T	.	.	NSAMP=1
1	6343138	1:6343138_G/C	G	C	.	.	NSAMP=1
1	6366568	1:6366568_C/G	C	G	.	.	NSAMP=1
1	6464267	1:6464267_G/A	G	A	.	.	NSAMP=1
1	6487112	1:6487112_G/A	G	A	.	.	NSAMP=1
1	6548389	1:6548389_G/A	G	A	.	.	NSAMP=1
1	6672704	1:6672704_T/C	T	C	.	.	NSAMP=1
1	6778201	1:6778201_G/T	G	T	.	.	NSAMP=1
1	6778202	1:6778202_A/G	A	G	.	.	NSAMP=1
1	6793445	1:6793445_T/G	T	G	.	.	NSAMP=1
1	6995272	1:6995272_A/C	A	C	.	.	NSAMP=1
1	6999445	1:6999445_T/C	T	C	.	.	NSAMP=1
1	7022378	1:7022378_G/A	G	A	.	.	NSAMP=1
1	7023058	1:7023058_A/C	A	C	.	.	NSAMP=1
1	7029735	1:7029735_A/C	A	C	.	.	NSAMP=1
1	7104868	1:7104868_A/C	A	C	.	.	NSAMP=1
1	7134157	1:7134157_T/C	T	C	.	.	NSAMP=1
1	7250669	1:7250669_T/A	T	A	.	.	NSAMP=1
1	7309586	1:7309586_A/G	A	G	.	.	NSAMP=1
1	7310784	1:7310784_T/C	T	C	.	.	NSAMP=1
1	7346194	1:7346194_C/T	C	T	.	.	NSAMP=1
1	7373949	1:7373949_G/A	G	A	.	.	NSAMP=1
1	7395140	1:7395140_A/C	A	C	.	.	NSAMP=1
1	7407584	1:7407584_C/T	C	T	.	.	NSAMP=1
1	7448515	1:7448515_G/A	G	A	.	.	NSAMP=1
1	7491646	1:7491646_G/A	G	A	.	.	NSAMP=1
1	7493491	1:7493491_G/A	G	A	.	.	NSAMP=1
1	7541032	1:7541032_GCCT/G	GCCT	G	.	.	NSAMP=1
1	7558170	1:7558170_G/A	G	A	.	.	NSAMP=1
1	7564425	1:7564425_C/T	C	T	.	.	NSAMP=1
1	7566650	1:7566650_C/T	C	T	.	.	NSAMP=1
1	7579815	1:7579815_C/T	C	T	.	.	NSAMP=1
1	7626860	1:7626860_C/T	C	T	.	.	NSAMP=1
1	7701778	1:7701778_C/T	C	T	.	.	NSAMP=1
1	7703890	1:7703890_C/T	C	T	.	.	NSAMP=1
1	7717781	1:7717781_G/T	G	T	.	.	NSAMP=1
1	7763379	1:7763379_G/T	G	T	.	.	NSAMP=1
1	7775881	1:7775881_T/A	T	A	.	.	NSAMP=1
1	7812144	1:7812144_G/A	G	A	.	.	NSAMP=1
1	7844910	1:7844910_C/T	C	T	.	.	NSAMP=1
1	7953628	1:7953628_A/G	A	G	.	.	NSAMP=1
1	8069153	1:8069153_C/CA	C	CA	.	.	NSAMP=1
1	8097480	1:8097480_C/G	C	G	.	.	NSAMP=1
1	8226455	1:8226455_C/T	C	T	.	.	NSAMP=1
1	8242479	1:8242479_C/T	C	T	.	.	NSAMP=1
1	8258180	1:8258180_G/A	G	A	.	.	NSAMP=1
1	8329154	1:8329154_C/T	C	T	.	.	NSAMP=1
1	8360055	1:8360055_GC/G	GC	G	.	.	NSAMP=1
1	8363044	1:8363044_A/G	A	G	.	.	NSAMP=1
1	8378514	1:8378514_C/T	C	T	.	.	NSAMP=1
1	8384866	1:8384866_AG/A	AG	A	.	.	NSAMP=1
1	8385928	1:8385928_G/A	G	A	.	.	NSAMP=1
1	8404100	rs374726148	G	A	.	.	NSAMP=1
1	8553315	1:8553315_GTAAAATAATCT/GCC	GTAAAATAATCT	GCC	.	.	NSAMP=1
1	8653709	1:8653709_G/C	G	C	.	.	NSAMP=1
1	8656058	1:8656058_G/T	G	T	.	.	NSAMP=1
1	8689159	1:8689159_A/G	A	G	.	.	NSAMP=1
1	8745766	1:8745766_A/G	A	G	.	.	NSAMP=1
1	8876333	1:8876333_A/AT	A	AT	.	.	NSAMP=1
1	9069116	1:9069116_G/A	G	A	.	.	NSAMP=1
1	9175839	1:9175839_G/GGGTTCC	G	GGGTTCC	.	.	NSAMP=1
1	9182441	1:9182441_T/A	T	A	.	.	NSAMP=1
1	9189680	1:9189680_T/C	T	C	.	.	NSAMP=1
1	9202429	1:9202429_C/T	C	T	.	.	NSAMP=1
1	9221942	1:9221942_G/A	G	A	.	.	NSAMP=1
1	9259511	1:9259511_G/A	G	A	.	.	NSAMP=1
1	9263752	1:9263752_G/A	G	A	.	.	NSAMP=1
1	9303535	1:9303535_C/T	C	T	.	.	NSAMP=1
1	9307011	1:9307011_T/TC	T	TC	.	.	NSAMP=1
1	9381520	1:9381520_G/C	G	C	.	.	NSAMP=1
1	9384573	1:9384573_C/T	C	T	.	.	NSAMP=1
1	9384582	1:9384582_G/A	G	A	.	.	NSAMP=1
1	9429972	1:9429972_T/C	T	C	.	.	NSAMP=1
1	9477832	1:9477832_C/T	C	T	.	.	NSAMP=1
1	9603581	1:9603581_G/A	G	A	.	.	NSAMP=1
1	9611616	1:9611616_G/A	G	A	.	.	NSAMP=1
1	9629774	1:9629774_G/A	G	A	.	.	NSAMP=1
1	9646672	1:9646672_G/A	G	A	.	.	NSAMP=1
1	9658684	1:9658684_G/A	G	A	.	.	NSAMP=1
1	9688725	1:9688725_G/A	G	A	.	.	NSAMP=1
1	9731732	1:9731732_G/GGTCC	G	GGTCC	.	.	NSAMP=1
1	9734267	1:9734267_C/T	C	T	.	.	NSAMP=1
1	9747055	1:9747055_G/C	G	C	.	.	NSAMP=1
1	9775328	1:9775328_C/T	C	T	.	.	NSAMP=1
1	9779893	1:9779893_C/T	C	T	.	.	NSAMP=1
1	9833245	1:9833245_C/T	C	T	.	.	NSAMP=1
1	9942470	1:9942470_A/G	A	G	.	.	NSAMP=1
1	10021453	1:10021453_G/C	G	C	.	.	NSAMP=1
1	10333815	1:10333815_G/A	G	A	.	.	NSAMP=1
1	10348596	1:10348596_C/T	C	T	.	.	NSAMP=1
1	10459113	rs374368962	G	C	.	.	NSAMP=1
1	10466632	1:10466632_G/A	G	A	.	.	NSAMP=1
1	10484694	1:10484694_G/A	G	A	.	.	NSAMP=1
1	10665724	1:10665724_G/A	G	A	.	.	NSAMP=1
1	10709003	1:10709003_C/T	C	T	.	.	NSAMP=1
1	10763068	1:10763068_T/C	T	C	.	.	NSAMP=1
1	10764273	1:10764273_C/T	C	T	.	.	NSAMP=1
1	10784843	1:10784843_G/A	G	A	.	.	NSAMP=1
1	10801497	1:10801497_A/G	A	G	.	.	NSAMP=1
1	10804370	1:10804370_T/G	T	G	.	.	NSAMP=1
1	10857587	1:10857587_T/TG	T	TG	.	.	NSAMP=1
1	10916135	1:10916135_G/A	G	A	.	.	NSAMP=1
1	10987176	1:10987176_A/AT	A	AT	.	.	NSAMP=1
1	11049176	1:11049176_C/T	C	T	.	.	NSAMP=1
1	11090177	1:11090177_C/T	C	T	.	.	NSAMP=1
1	11106068	1:11106068_G/GT	G	GT	.	.	NSAMP=1
1	11131130	1:11131130_C/T	C	T	.	.	NSAMP=1
1	11292953	1:11292953_T/A	T	A	.	.	NSAMP=1
1	11306777	1:11306777_A/G	A	G	.	.	NSAMP=1
1	11319593	1:11319593_T/G	T	G	.	.	NSAMP=1
1	11417991	1:11417991_C/T	C	T	.	.	NSAMP=1
1	11509189	1:11509189_G/A	G	A	.	.	NSAMP=1
1	11544083	1:11544083_A/G	A	G	.	.	NSAMP=1
1	11562859	1:11562859_C/A	C	A	.	.	NSAMP=1
1	11589532	1:11589532_C/T	C	T	.	.	NSAMP=1
1	11594777	1:11594777_G/A	G	A	.	.	NSAMP=1
1	11620492	1:11620492_C/G	C	G	.	.	NSAMP=1
1	11691778	1:11691778_G/C	G	C	.	.	NSAMP=1
1	11732974	1:11732974_C/T	C	T	.	.	NSAMP=1
1	11733414	1:11733414_C/T	C	T	.	.	NSAMP=1
1	11774711	1:11774711_C/G	C	G	.	.	NSAMP=1
1	11860093	1:11860093_G/A	G	A	.	.	NSAMP=1
1	11888358	1:11888358_C/A	C	A	.	.	NSAMP=1
1	11897464	1:11897464_C/T	C	T	.	.	NSAMP=1
1	11938846	1:11938846_T/C	T	C	.	.	NSAMP=1
1	11961312	1:11961312_A/C	A	C	.	.	NSAMP=1
1	12036573	1:12036573_A/T	A	T	.	.	NSAMP=1
1	12199667	1:12199667_G/A	G	A	.	.	NSAMP=1
1	12349478	1:12349478_T/C	T	C	.	.	NSAMP=1
1	12409691	1:12409691_G/A	G	A	.	.	NSAMP=1
1	12511802	1:12511802_G/A	G	A	.	.	NSAMP=1
1	12514607	1:12514607_T/TA	T	TA	.	.	NSAMP=1
1	12570739	1:12570739_G/A	G	A	.	.	NSAMP=1
1	12615466	1:12615466_G/A	G	A	.	.	NSAMP=1
1	12640772	1:12640772_G/A	G	A	.	.	NSAMP=1
1	12647552	1:12647552_A/T	A	T	.	.	NSAMP=1
1	12708946	1:12708946_G/A	G	A	.	.	NSAMP=1
1	12715624	1:12715624_C/T	C	T	.	.	NSAMP=1
1	12756510	1:12756510_T/C	T	C	.	.	NSAMP=1
1	12781854	1:12781854_C/T	C	T	.	.	NSAMP=1
1	12892241	1:12892241_ATCTCTAAAGTTTATA/AACTATAAACTTCATC	ATCTCTAAAGTTTATA	AACTATAAACTTCATC	.	.	NSAMP=1
1	13790416	1:13790416_G/T	G	T	.	.	NSAMP=1
1	13821982	1:13821982_T/C	T	C	.	.	NSAMP=1
1	13905788	1:13905788_G/A	G	A	.	.	NSAMP=1
1	14034579	1:14034579_A/G	A	G	.	.	NSAMP=1
1	14064486	1:14064486_C/T	C	T	.	.	NSAMP=1
1	14105284	1:14105284_GA/G	GA	G	.	.	NSAMP=1
1	14118972	1:14118972_C/T	C	T	.	.	NSAMP=1
1	14140903	1:14140903_G/A	G	A	.	.	NSAMP=1
1	14145311	1:14145311_G/T	G	T	.	.	NSAMP=1
1	14230610	1:14230610_G/A	G	A	.	.	NSAMP=1
1	14238778	1:14238778_G/A	G	A	.	.	NSAMP=1
1	14253457	1:14253457_C/A	C	A	.	.	NSAMP=1
1	14254065	1:14254065_T/A	T	A	.	.	NSAMP=1
1	14302246	1:14302246_C/T	C	T	.	.	NSAMP=1
1	14316387	rs368506726	G	A	.	.	NSAMP=1
1	14410211	1:14410211_C/G	C	G	.	.	NSAMP=1
1	14462949	1:14462949_C/A	C	A	.	.	NSAMP=1
1	14464576	1:14464576_C/CTGTG	C	CTGTG	.	.	NSAMP=1
1	14509172	1:14509172_G/A	G	A	.	.	NSAMP=1
1	14558163	1:14558163_T/G	T	G	.	.	NSAMP=1
1	14575833	1:14575833_A/G	A	G	.	.	NSAMP=1
1	14595957	1:14595957_A/G	A	G	.	.	NSAMP=1
1	14601382	1:14601382_G/A	G	A	.	.	NSAMP=1
1	14606349	1:14606349_C/T	C	T	.	.	NSAMP=1
1	14613864	1:14613864_T/A	T	A	.	.	NSAMP=1
1	14673239	1:14673239_T/C	T	C	.	.	NSAMP=1
1	14743752	1:14743752_G/A	G	A	.	.	NSAMP=1
1	14786366	1:14786366_T/G	T	G	.	.	NSAMP=1
1	14835541	1:14835541_G/C	G	C	.	.	NSAMP=1
1	14906551	1:14906551_C/T	C	T	.	.	NSAMP=1
1	14992120	1:14992120_C/A	C	A	.	.	NSAMP=1
1	15006909	1:15006909_ATGT/A	ATGT	A	.	.	NSAMP=1
1	15175433	1:15175433_G/T	G	T	.	.	NSAMP=1
1	15185240	1:15185240_C/G	C	G	.	.	NSAMP=1
1	15208617	1:15208617_A/ACC	A	ACC	.	.	NSAMP=1
1	15377317	1:15377317_G/A	G	A	.	.	NSAMP=1
1	15406826	1:15406826_G/A	G	A	.	.	NSAMP=1
1	15506789	1:15506789_G/A	G	A	.	.	NSAMP=1
1	15547772	1:15547772_G/A	G	A	.	.	NSAMP=1
1	15551995	1:15551995_G/T	G	T	.	.	NSAMP=1
1	15597062	1:15597062_A/G	A	G	.	.	NSAMP=1
1	15599286	1:15599286_G/A	G	A	.	.	NSAMP=1
1	15599407	1:15599407_C/T	C	T	.	.	NSAMP=1
1	15599816	1:15599816_C/CT	C	CT	.	.	NSAMP=1
1	15650252	1:15650252_C/G	C	G	.	.	NSAMP=1
1	15658732	1:15658732_G/C	G	C	.	.	NSAMP=1
1	15692831	1:15692831_T/A	T	A	.	.	NSAMP=1
1	15746507	1:15746507_G/T	G	T	.	.	NSAMP=1
1	15894468	1:15894468_G/T	G	T	.	.	NSAMP=1
1	15986775	1:15986775_A/G	A	G	.	.	NSAMP=1
1	16005965	1:16005965_G/T	G	T	.	.	NSAMP=1
1	16010135	1:16010135_A/G	A	G	.	.	NSAMP=1
1	16158434	1:16158434_A/G	A	G	.	.	NSAMP=1
1	16170366	1:16170366_T/C	T	C	.	.	NSAMP=1
1	16242373	1:16242373_G/A	G	A	.	.	NSAMP=1
1	16274897	1:16274897_C/T	C	T	.	.	NSAMP=1
1	16288746	1:16288746_TC/T	TC	T	.	.	NSAMP=1
1	16339399	1:16339399_C/G	C	G	.	.	NSAMP=1
1	16500015	1:16500015_C/A	C	A	.	.	NSAMP=1
1	16511429	1:16511429_C/A	C	A	.	.	NSAMP=1
1	16532341	1:16532341_C/T	C	T	.	.	NSAMP=1
1	16559779	1:16559779_G/A	G	A	.	.	NSAMP=1
1	16599236	1:16599236_T/C	T	C	.	.	NSAMP=1
1	16641415	1:16641415_G/A	G	A	.	.	NSAMP=1
1	16690529	1:16690529_A/AGGGG	A	AGGGG	.	.	NSAMP=1
1	16823189	1:16823189_C/CA	C	CA	.	.	NSAMP=1
1	16836784	1:16836784_A/AAATAAATAAATAAATG	A	AAATAAATAAATAAATG	.	.	NSAMP=1
1	16917119	1:16917119_CATAAG/C	CATAAG	C	.	.	NSAMP=2
1	16974859	1:16974859_TGCCAGC/T	TGCCAGC	T	.	.	NSAMP=1
1	16984745	1:16984745_T/TTATTTATTTATTTATTTATGTATGTATG	T	TTATTTATTTATTTATTTATGTATGTATG	.	.	NSAMP=1
1	17039265	1:17039265_G/GCCCCC	G	GCCCCC	.	.	NSAMP=1
1	17236155	1:17236155_A/AAAAAAAAAAAG	A	AAAAAAAAAAAG,AAAAAAAAAAG	.	.	NSAMP=2
1	17281759	1:17281759_C/CG	C	CG	.	.	NSAMP=1
1	17295525	1:17295525_G/A	G	A	.	.	NSAMP=1
1	17313487	1:17313487_T/G	T	G	.	.	NSAMP=1
1	17353905	1:17353905_G/A	G	A	.	.	NSAMP=1
1	17424008	rs147074800	G	A	.	.	NSAMP=1
1	17429403	1:17429403_G/A	G	A	.	.	NSAMP=1
1	17484466	1:17484466_G/A	G	A	.	.	NSAMP=1
1	17495256	1:17495256_T/G	T	G	.	.	NSAMP=1
1	17556141	1:17556141_T/C	T	C	.	.	NSAMP=1
1	17557533	1:17557533_C/T	C	T	.	.	NSAMP=1
1	17586343	1:17586343_G/A	G	A	.	.	NSAMP=1
1	17688020	1:17688020_C/T	C	T	.	.	NSAMP=1
1	17730479	1:17730479_T/G	T	G	.	.	NSAMP=1
1	17747049	1:17747049_A/G	A	G	.	.	NSAMP=1
1	17765940	1:17765940_T/C	T	C	.	.	NSAMP=1
1	17848013	1:17848013_T/C	T	C	.	.	NSAMP=1
1	17867285	1:17867285_T/C	T	C	.	.	NSAMP=1
1	17915416	1:17915416_T/G	T	G	.	.	NSAMP=1
1	17948332	1:17948332_G/A	G	A	.	.	NSAMP=1
1	17975143	1:17975143_C/A	C	A	.	.	NSAMP=1
1	18087444	1:18087444_C/T	C	T	.	.	NSAMP=1
1	18104968	1:18104968_T/C	T	C	.	.	NSAMP=1
1	18169486	1:18169486_G/T	G	T	.	.	NSAMP=1
1	18180700	1:18180700_A/T	A	T	.	.	NSAMP=1
1	18186170	1:18186170_G/GGGACA	G	GGGACA	.	.	NSAMP=2
1	18208420	1:18208420_C/A	C	A	.	.	NSAMP=1
1	18230598	1:18230598_C/T	C	T	.	.	NSAMP=1
1	18291191	1:18291191_G/C	G	C	.	.	NSAMP=1
1	18341964	1:18341964_G/A	G	A	.	.	NSAMP=1
1	18379288	1:18379288_T/A	T	A	.	.	NSAMP=1
1	18393643	1:18393643_A/G	A	G	.	.	NSAMP=1
1	18432826	1:18432826_C/A	C	A	.	.	NSAMP=1
1	18480011	1:18480011_A/G	A	G	.	.	NSAMP=1
1	18493627	1:18493627_C/T	C	T	.	.	NSAMP=1
1	18558269	1:18558269_A/G	A	G	.	.	NSAMP=1
1	18593990	1:18593990_C/T	C	T	.	.	NSAMP=1
1	18613071	1:18613071_G/C	G	C	.	.	NSAMP=1
1	18691306	1:18691306_C/A	C	A	.	.	NSAMP=1
1	18691923	1:18691923_C/G	C	G	.	.	NSAMP=1
1	18709406	1:18709406_C/T	C	T	.	.	NSAMP=1
1	18727782	1:18727782_T/C	T	C	.	.	NSAMP=1
1	18768707	1:18768707_C/G	C	G	.	.	NSAMP=1
1	18773746	1:18773746_C/T	C	T	.	.	NSAMP=1
1	18793743	1:18793743_G/A	G	A	.	.	NSAMP=1
1	18808921	1:18808921_G/A	G	A	.	.	NSAMP=1
1	18826653	1:18826653_G/T	G	T	.	.	NSAMP=1
1	18873281	1:18873281_A/C	A	C	.	.	NSAMP=1
1	18878365	1:18878365_C/T	C	T	.	.	NSAMP=1
1	18957618	1:18957618_G/A	G	A	.	.	NSAMP=1
1	18988360	1:18988360_C/T	C	T	.	.	NSAMP=1
1	19053479	1:19053479_C/T	C	T	.	.	NSAMP=1
1	19113667	1:19113667_CA/C	CA	C	.	.	NSAMP=1
1	19181136	1:19181136_C/T	C	T	.	.	NSAMP=1
1	19389457	1:19389457_G/A	G	A	.	.	NSAMP=1
1	19399325	1:19399325_C/T	C	T	.	.	NSAMP=1
1	19449469	1:19449469_C/T	C	T	.	.	NSAMP=1
1	19465966	1:19465966_C/T	C	T	.	.	NSAMP=1
1	19559333	1:19559333_G/C	G	C	.	.	NSAMP=1
1	19565122	1:19565122_C/T	C	T	.	.	NSAMP=1
1	19568949	1:19568949_C/T	C	T	.	.	NSAMP=1
1	19570262	1:19570262_C/T	C	T	.	.	NSAMP=1
1	19667286	1:19667286_A/G	A	G	.	.	NSAMP=1
1	19675391	1:19675391_A/G	A	G	.	.	NSAMP=1
1	19678610	rs376131490	G	A	.	.	NSAMP=1
1	19681077	1:19681077_G/A	G	A	.	.	NSAMP=1
1	19689879	1:19689879_T/C	T	C	.	.	NSAMP=1
1	19713575	1:19713575_G/GTAGGCCCTTTACA	G	GTAGGCCCTTTACA	.	.	NSAMP=1
1	19751322	1:19751322_G/C	G	C	.	.	NSAMP=1
1	19751509	1:19751509_A/G	A	G	.	.	NSAMP=1
1	19753508	1:19753508_CA/C	CA	C	.	.	NSAMP=1
1	19758575	1:19758575_T/A	T	A	.	.	NSAMP=1
1	19761846	1:19761846_G/A	G	A	.	.	NSAMP=1
1	19887891	1:19887891_C/CA	C	CA	.	.	NSAMP=1
1	19970303	1:19970303_C/T	C	T	.	.	NSAMP=1
1	19970351	1:19970351_C/T	C	T	.	.	NSAMP=1
1	19978719	1:19978719_T/A	T	A	.	.	NSAMP=1
1	19991826	1:19991826_A/C	A	C	.	.	NSAMP=1
1	20088822	1:20088822_T/TTTG	T	TTTG	.	.	NSAMP=1
1	20214899	rs111258813	A	G	.	.	NSAMP=1
1	20286165	1:20286165_G/C	G	C	.	.	NSAMP=1
1	20306017	1:20306017_A/C	A	C	.	.	NSAMP=1
1	20463418	1:20463418_A/G	A	G	.	.	NSAMP=1
1	20635623	1:20635623_C/A	C	A	.	.	NSAMP=1
1	20699951	1:20699951_G/A	G	A	.	.	NSAMP=1
1	20764739	1:20764739_C/T	C	T	.	.	NSAMP=1
1	20774071	1:20774071_T/TA	T	TA	.	.	NSAMP=1
1	20786059	1:20786059_G/C	G	C	.	.	NSAMP=1
1	20817081	1:20817081_C/T	C	T	.	.	NSAMP=1
1	20832401	1:20832401_T/A	T	A	.	.	NSAMP=1
1	20990717	1:20990717_C/T	C	T	.	.	NSAMP=1
1	21121618	1:21121618_G/A	G	A	.	.	NSAMP=1
1	21122870	1:21122870_G/A	G	A	.	.	NSAMP=1
1	21140808	1:21140808_C/T	C	T	.	.	NSAMP=1
1	21140875	1:21140875_C/T	C	T	.	.	NSAMP=1
1	21140909	1:21140909_C/T	C	T	.	.	NSAMP=1
1	21173991	1:21173991_T/C	T	C	.	.	NSAMP=1
1	21191639	1:21191639_C/G	C	G	.	.	NSAMP=1
1	21201813	1:21201813_A/G	A	G	.	.	NSAMP=1
1	21281065	1:21281065_T/A	T	A	.	.	NSAMP=1
1	21283161	1:21283161_T/A	T	A	.	.	NSAMP=1
1	21297634	1:21297634_C/T	C	T	.	.	NSAMP=1
1	21509320	1:21509320_C/CA	C	CA	.	.	NSAMP=1
1	21544161	1:21544161_G/A	G	A	.	.	NSAMP=1
1	21560160	1:21560160_AAAG/A	AAAG	A	.	.	NSAMP=1
1	21572372	1:21572372_G/A	G	A	.	.	NSAMP=1
1	21582194	1:21582194_G/C	G	C	.	.	NSAMP=1
1	21610581	1:21610581_C/A	C	A	.	.	NSAMP=1
1	21621021	1:21621021_G/A	G	A	.	.	NSAMP=1
1	21669105	1:21669105_ACACACACAC/AT	ACACACACAC	AT	.	.	NSAMP=1
1	21703938	1:21703938_G/A	G	A	.	.	NSAMP=1
1	21815053	1:21815053_G/T	G	T	.	.	NSAMP=1
1	21901872	1:21901872_C/T	C	T	.	.	NSAMP=1
1	21934393	1:21934393_A/C	A	C	.	.	NSAMP=1
1	21996356	1:21996356_T/A	T	A	.	.	NSAMP=1
1	22033212	1:22033212_C/T	C	T	.	.	NSAMP=1
1	22157235	1:22157235_T/G	T	G	.	.	NSAMP=2
1	22195511	1:22195511_T/G	T	G	.	.	NSAMP=1
1	22282273	1:22282273_G/A	G	A	.	.	NSAMP=1
1	22377123	1:22377123_T/C	T	C	.	.	NSAMP=1
1	22403740	1:22403740_T/C	T	C	.	.	NSAMP=1
1	22421138	1:22421138_G/A	G	A	.	.	NSAMP=1
1	22504073	1:22504073_C/T	C	T	.	.	NSAMP=1
1	22586964	1:22586964_A/T	A	T	.	.	NSAMP=1
1	22587221	1:22587221_C/T	C	T	.	.	NSAMP=1
1	22652202	1:22652202_C/A	C	A	.	.	NSAMP=1
1	22685368	1:22685368_C/A	C	A	.	.	NSAMP=1
1	22699430	1:22699430_ATGGAG/A	ATGGAG	A	.	.	NSAMP=1
1	22777201	1:22777201_C/A	C	A	.	.	NSAMP=1
1	22924276	1:22924276_G/A	G	A	.	.	NSAMP=1
1	22945096	1:22945096_G/A	G	A	.	.	NSAMP=1
1	22974432	1:22974432_A/C	A	C	.	.	NSAMP=1
1	22982581	1:22982581_G/A	G	A	.	.	NSAMP=1
1	23026535	1:23026535_G/A	G	A	.	.	NSAMP=1
1	23045453	1:23045453_T/C	T	C	.	.	NSAMP=1
1	23063149	1:23063149_C/T	C	T	.	.	NSAMP=1
1	23076182	1:23076182_C/T	C	T	.	.	NSAMP=1
1	23154223	1:23154223_G/C	G	C	.	.	NSAMP=1
1	23176050	1:23176050_C/T	C	T	.	.	NSAMP=1
1	23176910	1:23176910_C/G	C	G	.	.	NSAMP=1
1	23179015	rs370591026	G	T	.	.	NSAMP=1
1	23217760	1:23217760_C/T	C	T	.	.	NSAMP=1
1	23396323	1:23396323_G/A	G	A	.	.	NSAMP=1
1	23451717	1:23451717_C/G	C	G	.	.	NSAMP=1
1	23719081	1:23719081_A/ACACAC	A	ACACAC	.	.	NSAMP=2
1	23768746	1:23768746_C/T	C	T	.	.	NSAMP=1
1	23880814	rs185748685	C	G	.	.	NSAMP=1
1	23904203	1:23904203_G/GA	G	GA	.	.	NSAMP=1
1	23906019	1:23906019_A/G	A	G	.	.	NSAMP=1
1	23910745	1:23910745_A/G	A	G	.	.	NSAMP=1
1	23984713	1:23984713_C/T	C	T	.	.	NSAMP=1
1	23994398	1:23994398_T/G	T	G	.	.	NSAMP=1
1	24010738	1:24010738_C/T	C	T	.	.	NSAMP=1
1	24010739	1:24010739_C/T	C	T	.	.	NSAMP=1
1	24109014	1:24109014_A/AT	A	AT	.	.	NSAMP=1
1	24118411	1:24118411_G/T	G	T	.	.	NSAMP=3
1	24214126	1:24214126_G/T	G	T	.	.	NSAMP=1
1	24221131	1:24221131_T/TAA	T	TAA	.	.	NSAMP=1
1	24416020	1:24416020_T/C	T	C	.	.	NSAMP=1
1	24427573	1:24427573_A/AC	A	AC	.	.	NSAMP=1
1	24445994	1:24445994_G/A	G	A	.	.	NSAMP=1
1	24460715	1:24460715_G/A	G	A	.	.	NSAMP=1
1	24549193	1:24549193_T/G	T	G	.	.	NSAMP=1
1	24549199	1:24549199_G/A	G	A	.	.	NSAMP=1
1	24743330	1:24743330_C/CGGGCGCT	C	CGGGCGCT	.	.	NSAMP=1
1	24767982	1:24767982_C/A	C	A	.	.	NSAMP=1
1	24798163	1:24798163_G/A	G	A	.	.	NSAMP=1
1	24857934	1:24857934_A/G	A	G	.	.	NSAMP=1
1	24867051	1:24867051_G/A	G	A	.	.	NSAMP=1
1	24873673	1:24873673_T/TTGG	T	TTGG	.	.	NSAMP=1
1	24882410	1:24882410_C/A	C	A	.	.	NSAMP=1
1	24932138	1:24932138_A/G	A	G	.	.	NSAMP=1
1	24963495	1:24963495_A/G	A	G	.	.	NSAMP=1
1	24966850	1:24966850_A/ACC	A	ACC	.	.	NSAMP=1
1	25111332	1:25111332_T/TA	T	TA	.	.	NSAMP=1
1	25166947	1:25166947_G/A	G	A	.	.	NSAMP=1
1	25325319	1:25325319_C/G	C	G	.	.	NSAMP=1
1	25361547	1:25361547_G/A	G	A	.	.	NSAMP=1
1	25370723	1:25370723_T/C	T	C	.	.	NSAMP=1
1	25375224	1:25375224_A/T	A	T	.	.	NSAMP=1
1	25509110	1:25509110_A/C	A	C	.	.	NSAMP=1
1	25674200	1:25674200_C/A	C	A	.	.	NSAMP=1
1	25832599	1:25832599_G/A	G	A	.	.	NSAMP=1
1	25855992	1:25855992_G/GTTTGTA	G	GTTTGTA	.	.	NSAMP=1
1	25871730	1:25871730_G/C	G	C	.	.	NSAMP=1
1	25994360	1:25994360_A/G	A	G	.	.	NSAMP=1
1	26093906	1:26093906_A/C	A	C	.	.	NSAMP=1
1	26211358	1:26211358_C/A	C	A	.	.	NSAMP=1
1	26281612	1:26281612_G/A	G	A	.	.	NSAMP=1
1	26286961	1:26286961_C/T	C	T	.	.	NSAMP=1
1	26393856	1:26393856_A/T	A	T	.	.	NSAMP=1
1	26435697	1:26435697_TC/T	TC	T	.	.	NSAMP=1
1	26531574	1:26531574_C/A	C	A	.	.	NSAMP=1
1	26574944	1:26574944_C/G	C	G	.	.	NSAMP=1
1	26585540	1:26585540_T/C	T	C	.	.	NSAMP=1
1	26600392	1:26600392_AAAATAAAT/A	AAAATAAAT	A	.	.	NSAMP=1
1	26605337	1:26605337_G/A	G	A	.	.	NSAMP=1
1	26608038	1:26608038_G/T	G	T	.	.	NSAMP=4
1	26702351	1:26702351_GTTTTC/G	GTTTTC	G	.	.	NSAMP=1
1	26749884	1:26749884_A/T	A	T	.	.	NSAMP=1
1	26885336	1:26885336_C/G	C	G	.	.	NSAMP=1
1	26889299	1:26889299_A/T	A	T	.	.	NSAMP=1
1	26998622	1:26998622_G/A	G	A	.	.	NSAMP=1
1	27011869	1:27011869_T/C	T	C	.	.	NSAMP=1
1	27018335	1:27018335_T/C	T	C	.	.	NSAMP=1
1	27070732	1:27070732_G/T	G	T	.	.	NSAMP=1
1	27099947	1:27099947_C/T	C	T	.	.	NSAMP=1
1	27114854	1:27114854_C/T	C	T	.	.	NSAMP=1
1	27190857	1:27190857_C/T	C	T	.	.	NSAMP=3
1	27258986	1:27258986_G/GT	G	GT	.	.	NSAMP=1
1	27425926	1:27425926_G/A	G	A	.	.	NSAMP=1
1	27431222	1:27431222_T/C	T	C	.	.	NSAMP=1
1	27609918	1:27609918_C/CG	C	CG	.	.	NSAMP=1
1	27645124	1:27645124_G/A	G	A	.	.	NSAMP=1
1	27660298	1:27660298_G/C	G	C	.	.	NSAMP=1
1	27668434	1:27668434_G/A	G	A	.	.	NSAMP=1
1	27722006	rs75002956	T	A	.	.	NSAMP=1
1	27722431	1:27722431_G/A	G	A	.	.	NSAMP=1
1	27722661	1:27722661_C/T	C	T	.	.	NSAMP=1
1	27738425	1:27738425_T/C	T	C	.	.	NSAMP=1
1	27741504	1:27741504_T/G	T	G	.	.	NSAMP=1
1	27763080	1:27763080_C/A	C	A	.	.	NSAMP=1
1	27789949	1:27789949_ACAC/A	ACAC	A	.	.	NSAMP=1
1	27790907	1:27790907_A/G	A	G	.	.	NSAMP=1
1	27802609	1:27802609_A/G	A	G	.	.	NSAMP=1
1	27859215	1:27859215_C/T	C	T	.	.	NSAMP=1
1	27905228	1:27905228_C/CACGGAGTCTT	C	CACGGAGTCTT	.	.	NSAMP=1
1	27947693	1:27947693_T/A	T	A	.	.	NSAMP=1
1	27959167	1:27959167_G/A	G	A	.	.	NSAMP=1
1	27959493	1:27959493_T/G	T	G	.	.	NSAMP=1
1	27994168	1:27994168_T/C	T	C	.	.	NSAMP=1
1	27994837	1:27994837_G/A	G	A	.	.	NSAMP=1
1	28198712	1:28198712_C/A	C	A	.	.	NSAMP=1
1	28285973	1:28285973_A/T	A	T	.	.	NSAMP=1
1	28354237	1:28354237_T/C	T	C	.	.	NSAMP=1
1	28375597	1:28375597_C/G	C	G	.	.	NSAMP=1
1	28408613	1:28408613_A/G	A	G	.	.	NSAMP=1
1	28447796	1:28447796_G/A	G	A	.	.	NSAMP=1
1	28460082	1:28460082_G/GA	G	GA	.	.	NSAMP=1
1	28563840	1:28563840_C/T	C	T	.	.	NSAMP=1
1	28603070	1:28603070_C/T	C	T	.	.	NSAMP=1
1	28648999	1:28648999_C/T	C	T	.	.	NSAMP=1
1	28655348	1:28655348_C/T	C	T	.	.	NSAMP=1
1	28655739	1:28655739_G/A	G	A	.	.	NSAMP=1
1	28858630	1:28858630_G/A	G	A	.	.	NSAMP=1
1	28858643	1:28858643_G/A	G	A	.	.	NSAMP=1
1	29053674	1:29053674_C/T	C	T	.	.	NSAMP=1
1	29132094	1:29132094_C/A	C	A	.	.	NSAMP=1
1	29209061	1:29209061_G/A	G	A	.	.	NSAMP=1
1	29209264	1:29209264_G/A	G	A	.	.	NSAMP=1
1	29248379	1:29248379_C/T	C	T	.	.	NSAMP=1
1	29304242	1:29304242_C/A	C	A	.	.	NSAMP=1
1	29356011	1:29356011_T/C	T	C	.	.	NSAMP=1
1	29370313	1:29370313_CAGGGCGA/C	CAGGGCGA	C	.	.	NSAMP=1
1	29506847	1:29506847_CGT/CCCCAAAGA	CGT	CCCCAAAGA	.	.	NSAMP=1
1	29508565	1:29508565_C/A	C	A	.	.	NSAMP=1
1	29565205	1:29565205_A/C	A	C	.	.	NSAMP=1
1	29597570	1:29597570_A/G	A	G	.	.	NSAMP=1
1	29626224	1:29626224_C/G	C	G	.	.	NSAMP=1
1	29643530	1:29643530_G/GA	G	GA	.	.	NSAMP=1
1	29651631	1:29651631_G/A	G	A	.	.	NSAMP=1
1	29684996	1:29684996_C/G	C	G	.	.	NSAMP=1
1	29785469	1:29785469_T/TC	T	TC	.	.	NSAMP=1
1	29817306	1:29817306_C/T	C	T	.	.	NSAMP=1
1	29839894	1:29839894_T/C	T	C	.	.	NSAMP=1
1	29855699	1:29855699_C/G	C	G	.	.	NSAMP=1
1	29870673	1:29870673_G/T	G	T	.	.	NSAMP=1
1	30066402	1:30066402_G/GTC	G	GTC	.	.	NSAMP=1
1	30066803	1:30066803_C/T	C	T	.	.	NSAMP=1
1	30093069	1:30093069_T/A	T	A	.	.	NSAMP=1
1	30112753	1:30112753_T/A	T	A	.	.	NSAMP=1
1	30180125	1:30180125_G/T	G	T	.	.	NSAMP=1
1	30210053	1:30210053_A/T	A	T	.	.	NSAMP=1
1	30243073	1:30243073_C/T	C	T	.	.	NSAMP=1
1	30319819	1:30319819_A/G	A	G	.	.	NSAMP=1
1	30380972	1:30380972_G/A	G	A	.	.	NSAMP=1
1	30440645	1:30440645_A/G	A	G	.	.	NSAMP=1
1	30574387	1:30574387_G/C	G	C	.	.	NSAMP=1
1	30596493	1:30596493_G/T	G	T	.	.	NSAMP=1
1	30626439	1:30626439_A/C	A	C	.	.	NSAMP=1
1	30690533	1:30690533_A/T	A	T	.	.	NSAMP=1
1	30717702	1:30717702_A/G	A	G	.	.	NSAMP=1
1	30773308	1:30773308_G/T	G	T	.	.	NSAMP=1
1	30777061	1:30777061_G/C	G	C	.	.	NSAMP=1
1	30838024	1:30838024_G/T	G	T	.	.	NSAMP=1
1	30890135	1:30890135_G/A	G	A	.	.	NSAMP=1
1	30893515	1:30893515_G/A	G	A	.	.	NSAMP=1
1	30965581	1:30965581_G/A	G	A	.	.	NSAMP=1
1	30980206	1:30980206_G/T	G	T	.	.	NSAMP=1
1	30981777	1:30981777_C/T	C	T	.	.	NSAMP=1
1	30982634	1:30982634_C/T	C	T	.	.	NSAMP=1
1	30999091	rs200342635	G	C	.	.	NSAMP=1
1	31078927	1:31078927_G/A	G	A	.	.	NSAMP=1
1	31091658	1:31091658_C/T	C	T	.	.	NSAMP=1
1	31125108	1:31125108_AG/A	AG	A	.	.	NSAMP=1
1	31178353	1:31178353_G/C	G	C	.	.	NSAMP=1
1	31194319	1:31194319_T/C	T	C	.	.	NSAMP=1
1	31212147	1:31212147_G/GC	G	GC	.	.	NSAMP=1
1	31225055	1:31225055_G/A	G	A	.	.	NSAMP=1
1	31236741	1:31236741_C/G	C	G	.	.	NSAMP=1
1	31239038	1:31239038_G/A	G	A	.	.	NSAMP=1
1	31292808	1:31292808_C/T	C	T	.	.	NSAMP=1
1	31297404	1:31297404_G/T	G	T	.	.	NSAMP=1
1	31301311	1:31301311_C/T	C	T	.	.	NSAMP=1
1	31301486	1:31301486_C/G	C	G	.	.	NSAMP=1
1	31301685	1:31301685_C/G	C	G	.	.	NSAMP=1
1	31302700	1:31302700_G/A	G	A	.	.	NSAMP=1
1	31304253	1:31304253_C/T	C	T	.	.	NSAMP=1
1	31309642	1:31309642_G/A	G	A	.	.	NSAMP=1
1	31323444	1:31323444_G/A	G	A	.	.	NSAMP=1
1	31324460	1:31324460_G/A	G	A	.	.	NSAMP=1
1	31345176	1:31345176_G/T	G	T	.	.	NSAMP=1
1	31562082	1:31562082_C/A	C	A	.	.	NSAMP=1
1	31616481	1:31616481_A/AAAAT	A	AAAAT	.	.	NSAMP=1
1	31660853	1:31660853_G/A	G	A	.	.	NSAMP=1
1	31697164	1:31697164_G/C	G	C	.	.	NSAMP=1
1	31845537	1:31845537_A/G	A	G	.	.	NSAMP=1
1	31845538	1:31845538_T/C	T	C	.	.	NSAMP=1
1	31846696	1:31846696_A/C	A	C	.	.	NSAMP=1
1	31880195	1:31880195_T/G	T	G	.	.	NSAMP=1
1	31899746	1:31899746_TG/T	TG	T	.	.	NSAMP=1
1	31903525	1:31903525_A/G	A	G	.	.	NSAMP=1
1	31976547	1:31976547_A/G	A	G	.	.	NSAMP=1
1	32145367	1:32145367_G/A	G	A	.	.	NSAMP=1
1	32198210	1:32198210_G/C	G	C	.	.	NSAMP=1
1	32200753	1:32200753_C/T	C	T	.	.	NSAMP=1
1	32220509	1:32220509_C/G	C	G	.	.	NSAMP=1
1	32237155	1:32237155_G/A	G	A	.	.	NSAMP=1
1	32248996	1:32248996_C/CA	C	CA	.	.	NSAMP=1
1	32258033	1:32258033_C/T	C	T	.	.	NSAMP=1
1	32298352	1:32298352_G/A	G	A	.	.	NSAMP=1
1	32527507	1:32527507_A/T	A	T	.	.	NSAMP=1
1	32641950	1:32641950_A/AAGACT	A	AAGACT	.	.	NSAMP=1
1	32671846	1:32671846_G/A	G	A	.	.	NSAMP=1
1	32758379	1:32758379_G/A	G	A	.	.	NSAMP=1
1	32837394	1:32837394_T/C	T	C	.	.	NSAMP=1
1	32843731	1:32843731_A/C	A	C	.	.	NSAMP=1
1	32892968	1:32892968_T/G	T	G	.	.	NSAMP=1
1	32920785	1:32920785_C/CA	C	CA	.	.	NSAMP=1
1	32959813	1:32959813_T/A	T	A	.	.	NSAMP=1
1	33005893	1:33005893_C/T	C	T	.	.	NSAMP=1
1	33237099	1:33237099_A/C	A	C	.	.	NSAMP=1
1	33261605	1:33261605_G/A	G	A	.	.	NSAMP=1
1	33360792	1:33360792_C/A	C	A	.	.	NSAMP=1
1	33398293	1:33398293_C/T	C	T	.	.	NSAMP=1
1	33557961	1:33557961_T/G	T	G	.	.	NSAMP=1
1	33655297	1:33655297_TACAC/T	TACAC	T	.	.	NSAMP=1
1	33719260	rs375528782	C	T	.	.	NSAMP=1
1	33722633	1:33722633_A/G	A	G	.	.	NSAMP=1
1	33753572	1:33753572_C/A	C	A	.	.	NSAMP=1
1	33760067	1:33760067_G/A	G	A	.	.	NSAMP=1
1	33785036	1:33785036_G/A	G	A	.	.	NSAMP=1
1	33788874	rs184371960	C	A	.	.	NSAMP=1
1	33836462	1:33836462_G/T	G	T	.	.	NSAMP=1
1	33844529	1:33844529_C/T	C	T	.	.	NSAMP=1
1	33910275	1:33910275_T/C	T	C	.	.	NSAMP=1
1	33999405	1:33999405_C/G	C	G	.	.	NSAMP=1
1	34007473	1:34007473_T/G	T	G	.	.	NSAMP=1
1	34023282	1:34023282_C/A	C	A	.	.	NSAMP=1
1	34026731	1:34026731_G/A	G	A	.	.	NSAMP=1
1	34051269	1:34051269_A/C	A	C	.	.	NSAMP=1
1	34201513	1:34201513_G/C	G	C	.	.	NSAMP=1
1	34278732	1:34278732_T/A	T	A	.	.	NSAMP=1
1	34286160	1:34286160_A/G	A	G	.	.	NSAMP=1
1	34322229	1:34322229_G/A	G	A	.	.	NSAMP=1
1	34329991	rs369597433	G	A	.	.	NSAMP=1
1	34333559	1:34333559_A/G	A	G	.	.	NSAMP=1
1	34342947	1:34342947_C/T	C	T	.	.	NSAMP=1
1	34344265	1:34344265_C/T	C	T	.	.	NSAMP=1
1	34357671	1:34357671_A/T	A	T	.	.	NSAMP=1
1	34388085	1:34388085_A/G	A	G	.	.	NSAMP=1
1	34392615	1:34392615_C/T	C	T	.	.	NSAMP=1
1	34435997	1:34435997_T/G	T	G	.	.	NSAMP=1
1	34451484	1:34451484_T/C	T	C	.	.	NSAMP=1
1	34452183	1:34452183_C/T	C	T	.	.	NSAMP=1
1	34497708	1:34497708_C/G	C	G	.	.	NSAMP=1
1	34535314	1:34535314_A/T	A	T	.	.	NSAMP=1
1	34613820	1:34613820_A/T	A	T	.	.	NSAMP=1
1	34625819	1:34625819_T/G	T	G	.	.	NSAMP=1
1	34629890	1:34629890_G/A	G	A	.	.	NSAMP=1
1	34715386	1:34715386_C/A	C	A	.	.	NSAMP=1
1	34833532	1:34833532_T/A	T	A	.	.	NSAMP=1
1	34889999	1:34889999_C/G	C	G	.	.	NSAMP=1
1	34897306	1:34897306_G/C	G	C	.	.	NSAMP=1
1	34908934	1:34908934_C/G	C	G	.	.	NSAMP=1
1	34915566	1:34915566_C/T	C	T	.	.	NSAMP=1
1	34933182	1:34933182_G/C	G	C	.	.	NSAMP=1
1	34962655	1:34962655_G/A	G	A	.	.	NSAMP=1
1	35074482	1:35074482_G/A	G	A	.	.	NSAMP=1
1	35096664	1:35096664_C/T	C	T	.	.	NSAMP=1
1	35119371	1:35119371_C/A	C	A	.	.	NSAMP=1
1	35224182	1:35224182_C/T	C	T	.	.	NSAMP=1
1	35280942	1:35280942_G/GA	G	GA	.	.	NSAMP=1
1	35324125	1:35324125_G/A	G	A	.	.	NSAMP=1
1	35324292	1:35324292_C/T	C	T	.	.	NSAMP=1
1	35332227	1:35332227_G/A	G	A	.	.	NSAMP=1
1	35438750	1:35438750_G/A	G	A	.	.	NSAMP=1
1	35544603	1:35544603_G/A	G	A	.	.	NSAMP=1
1	35579675	1:35579675_C/T	C	T	.	.	NSAMP=1
1	35743240	1:35743240_A/AT	A	AT	.	.	NSAMP=1
1	35752153	1:35752153_T/A	T	A	.	.	NSAMP=1
1	35907701	1:35907701_C/T	C	T	.	.	NSAMP=1
1	35966604	1:35966604_C/T	C	T	.	.	NSAMP=1
1	36029410	1:36029410_G/A	G	A	.	.	NSAMP=1
1	36035999	1:36035999_T/C	T	C	.	.	NSAMP=1
1	36170153	1:36170153_T/C	T	C	.	.	NSAMP=1
1	36275244	1:36275244_C/T	C	T	.	.	NSAMP=1
1	36348997	1:36348997_G/T	G	T	.	.	NSAMP=1
1	36392312	1:36392312_G/A	G	A	.	.	NSAMP=1
1	36552435	1:36552435_C/T	C	T	.	.	NSAMP=1
1	36558632	1:36558632_T/C	T	C	.	.	NSAMP=1
1	36716930	1:36716930_G/A	G	A	.	.	NSAMP=1
1	36758303	1:36758303_ATAC/ACCGGACCCCCT	ATAC	ACCGGACCCCCT	.	.	NSAMP=1
1	36820690	1:36820690_A/G	A	G	.	.	NSAMP=1
1	36820711	1:36820711_A/T	A	T	.	.	NSAMP=1
1	36856908	1:36856908_C/T	C	T	.	.	NSAMP=1
1	36984853	rs71867639	C	T	.	.	NSAMP=1
1	37034652	1:37034652_G/A	G	A	.	.	NSAMP=1
1	37036500	1:37036500_G/A	G	A	.	.	NSAMP=1
1	37038047	1:37038047_G/A	G	A	.	.	NSAMP=1
1	37038186	1:37038186_C/G	C	G	.	.	NSAMP=1
1	37113037	1:37113037_T/C	T	C	.	.	NSAMP=1
1	37120533	1:37120533_G/A	G	A	.	.	NSAMP=1
1	37132382	1:37132382_G/A	G	A	.	.	NSAMP=1
1	37149962	1:37149962_G/GT	G	GT	.	.	NSAMP=1
1	37202506	1:37202506_A/G	A	G	.	.	NSAMP=1
1	37233951	1:37233951_C/A	C	A	.	.	NSAMP=1
1	37307688	1:37307688_C/T	C	T	.	.	NSAMP=1
1	37317195	1:37317195_C/T	C	T	.	.	NSAMP=1
1	37385655	1:37385655_C/T	C	T	.	.	NSAMP=1
1	37422897	rs1762066	C	T	.	.	NSAMP=9
1	37431224	1:37431224_G/A	G	A	.	.	NSAMP=1
1	37451386	1:37451386_C/T	C	T	.	.	NSAMP=1
1	37499547	1:37499547_C/T	C	T	.	.	NSAMP=1
1	37592545	1:37592545_G/GT	G	GT	.	.	NSAMP=1
1	37595012	1:37595012_T/TG	T	TG	.	.	NSAMP=1
1	37606707	1:37606707_G/C	G	C	.	.	NSAMP=1
1	37644616	1:37644616_C/T	C	T	.	.	NSAMP=1
1	37717764	1:37717764_T/C	T	C	.	.	NSAMP=1
1	37736390	1:37736390_G/C	G	C	.	.	NSAMP=1
1	37746951	1:37746951_G/T	G	T	.	.	NSAMP=1
1	37778639	1:37778639_G/C	G	C	.	.	NSAMP=1
1	37838765	1:37838765_C/T	C	T	.	.	NSAMP=1
1	37854769	1:37854769_G/A	G	A	.	.	NSAMP=1
1	37994586	1:37994586_T/A	T	A	.	.	NSAMP=1
1	37997094	1:37997094_T/C	T	C	.	.	NSAMP=1
1	38032182	1:38032182_C/T	C	T	.	.	NSAMP=1
1	38078514	1:38078514_C/T	C	T	.	.	NSAMP=1
1	38079951	1:38079951_C/T	C	T	.	.	NSAMP=1
1	38138247	1:38138247_G/A	G	A	.	.	NSAMP=1
1	38218295	1:38218295_G/A	G	A	.	.	NSAMP=1
1	38220090	1:38220090_C/T	C	T	.	.	NSAMP=1
1	38230713	1:38230713_G/A	G	A	.	.	NSAMP=1
1	38265912	1:38265912_G/C	G	C	.	.	NSAMP=1
1	38288229	rs142968188	G	A	.	.	NSAMP=1
1	38330544	1:38330544_C/G	C	G	.	.	NSAMP=1
1	38396720	1:38396720_T/C	T	C	.	.	NSAMP=1
1	38433709	1:38433709_T/C	T	C	.	.	NSAMP=1
1	38449974	1:38449974_C/T	C	T	.	.	NSAMP=1
1	38462305	1:38462305_A/C	A	C	.	.	NSAMP=1
1	38500814	1:38500814_G/T	G	T	.	.	NSAMP=1
1	38526987	1:38526987_G/T	G	T	.	.	NSAMP=1
1	38529260	1:38529260_T/G	T	G	.	.	NSAMP=1
1	38620592	1:38620592_C/G	C	G	.	.	NSAMP=1
1	38738131	1:38738131_CACAGA/CCCTTAAAAG	CACAGA	CCCTTAAAAG	.	.	NSAMP=1
1	38796674	1:38796674_G/T	G	T	.	.	NSAMP=1
1	38916821	1:38916821_T/C	T	C	.	.	NSAMP=1
1	38943205	1:38943205_C/T	C	T	.	.	NSAMP=1
1	38963936	1:38963936_T/G	T	G	.	.	NSAMP=1
1	38976902	1:38976902_A/G	A	G	.	.	NSAMP=1
1	39007545	1:39007545_C/T	C	T	.	.	NSAMP=1
1	39018286	1:39018286_A/G	A	G	.	.	NSAMP=1
1	39090874	1:39090874_G/A	G	A	.	.	NSAMP=1
1	39151377	1:39151377_G/A	G	A	.	.	NSAMP=1
1	39168687	1:39168687_C/T	C	T	.	.	NSAMP=1
1	39286906	1:39286906_G/C	G	C	.	.	NSAMP=1
1	39305347	1:39305347_G/T	G	T	.	.	NSAMP=1
1	39309625	1:39309625_G/C	G	C	.	.	NSAMP=1
1	39310267	1:39310267_G/C	G	C	.	.	NSAMP=1
1	39349133	1:39349133_C/T	C	T	.	.	NSAMP=1
1	39472462	1:39472462_G/C	G	C	.	.	NSAMP=1
1	39576250	1:39576250_G/T	G	T	.	.	NSAMP=1
1	39636230	1:39636230_G/A	G	A	.	.	NSAMP=1
1	39750661	1:39750661_G/A	G	A	.	.	NSAMP=1
1	39821100	1:39821100_A/T	A	T	.	.	NSAMP=1
1	39829258	1:39829258_C/CTCTTTCTT	C	CTCTTTCTT	.	.	NSAMP=1
1	39945554	1:39945554_G/A	G	A	.	.	NSAMP=1
1	39954640	1:39954640_C/CGGGCATGG	C	CGGGCATGG	.	.	NSAMP=1
1	39965448	1:39965448_G/A	G	A	.	.	NSAMP=1
1	40014339	1:40014339_C/A	C	A	.	.	NSAMP=1
1	40019147	1:40019147_G/T	G	T	.	.	NSAMP=1
1	40362399	1:40362399_T/G	T	G	.	.	NSAMP=1
1	40369851	1:40369851_C/A	C	A	.	.	NSAMP=1
1	40424787	1:40424787_C/A	C	A	.	.	NSAMP=1
1	40471494	1:40471494_T/C	T	C	.	.	NSAMP=1
1	40718848	1:40718848_C/CTGTCT	C	CTGTCT	.	.	NSAMP=1
1	40771548	1:40771548_G/A	G	A	.	.	NSAMP=1
1	40857669	1:40857669_C/T	C	T	.	.	NSAMP=1
1	40877377	1:40877377_T/A	T	A	.	.	NSAMP=1
1	41106591	1:41106591_T/G	T	G	.	.	NSAMP=1
1	41144464	1:41144464_G/T	G	T	.	.	NSAMP=1
1	41153388	1:41153388_A/G	A	G	.	.	NSAMP=1
1	41274046	1:41274046_A/C	A	C	.	.	NSAMP=1
1	41479499	1:41479499_C/T	C	T	.	.	NSAMP=1
1	41512029	1:41512029_C/T	C	T	.	.	NSAMP=1
1	41625819	1:41625819_T/C	T	C	.	.	NSAMP=1
1	41741835	1:41741835_G/A	G	A	.	.	NSAMP=1
1	41828392	1:41828392_T/C	T	C	.	.	NSAMP=1
1	41911319	1:41911319_G/A	G	A	.	.	NSAMP=1
1	41955823	1:41955823_C/T	C	T	.	.	NSAMP=1
1	41972084	1:41972084_T/TA	T	TA	.	.	NSAMP=1
1	41978933	1:41978933_G/A	G	A	.	.	NSAMP=1
1	42000690	1:42000690_C/A	C	A	.	.	NSAMP=1
1	42039180	1:42039180_C/G	C	G	.	.	NSAMP=1
1	42140412	1:42140412_T/G	T	G	.	.	NSAMP=1
1	42171218	1:42171218_G/A	G	A	.	.	NSAMP=1
1	42178274	1:42178274_T/A	T	A	.	.	NSAMP=1
1	42178300	1:42178300_A/T	A	T	.	.	NSAMP=1
1	42189752	1:42189752_C/T	C	T	.	.	NSAMP=1
1	42193709	1:42193709_T/C	T	C	.	.	NSAMP=1
1	42236955	1:42236955_C/G	C	G	.	.	NSAMP=1
1	42360587	1:42360587_C/G	C	G	.	.	NSAMP=1
1	42611762	1:42611762_A/C	A	C	.	.	NSAMP=1
1	42647558	1:42647558_ACACACACT/A	ACACACACT	A	.	.	NSAMP=1
1	42726793	1:42726793_T/TCTCC	T	TCTCC	.	.	NSAMP=1
1	42728673	rs188582725	C	T	.	.	NSAMP=1
1	42736780	1:42736780_G/A	G	A	.	.	NSAMP=1
1	42772436	1:42772436_A/G	A	G	.	.	NSAMP=1
1	42812186	1:42812186_G/A	G	A	.	.	NSAMP=1
1	42816370	1:42816370_C/T	C	T	.	.	NSAMP=1
1	42833571	1:42833571_G/A	G	A	.	.	NSAMP=1
1	42851394	1:42851394_C/CCT	C	CCT	.	.	NSAMP=1
1	42870503	1:42870503_T/G	T	G	.	.	NSAMP=1
1	42930015	1:42930015_T/A	T	A	.	.	NSAMP=4
1	42954313	1:42954313_T/G	T	G	.	.	NSAMP=1
1	43255658	1:43255658_C/T	C	T	.	.	NSAMP=1
1	43306018	1:43306018_T/C	T	C	.	.	NSAMP=1
1	43308543	1:43308543_G/A	G	A	.	.	NSAMP=1
1	43431335	1:43431335_G/T	G	T	.	.	NSAMP=4
1	43472068	1:43472068_C/T	C	T	.	.	NSAMP=1
1	43473905	1:43473905_G/A	G	A	.	.	NSAMP=1
1	43542593	1:43542593_T/C	T	C	.	.	NSAMP=1
1	43652355	1:43652355_T/G	T	G	.	.	NSAMP=1
1	43720959	1:43720959_C/T	C	T	.	.	NSAMP=1
1	43752620	1:43752620_A/T	A	T	.	.	NSAMP=1
1	43752627	1:43752627_A/T	A	T	.	.	NSAMP=1
1	43782919	1:43782919_G/A	G	A	.	.	NSAMP=1
1	43824967	1:43824967_C/T	C	T	.	.	NSAMP=1
1	43922811	1:43922811_A/T	A	T	.	.	NSAMP=1
1	43971287	1:43971287_G/A	G	A	.	.	NSAMP=1
1	44006361	1:44006361_G/A	G	A	.	.	NSAMP=1
1	44012166	1:44012166_G/A	G	A	.	.	NSAMP=1
1	44032358	1:44032358_G/T	G	T	.	.	NSAMP=1
1	44149661	1:44149661_G/A	G	A	.	.	NSAMP=1
1	44374791	1:44374791_GA/G	GA	G	.	.	NSAMP=1
1	44386490	1:44386490_G/A	G	A	.	.	NSAMP=1
1	44446474	1:44446474_G/A	G	A	.	.	NSAMP=1
1	44466953	1:44466953_C/T	C	T	.	.	NSAMP=1
1	44497650	1:44497650_G/C	G	C	.	.	NSAMP=1
1	44584980	1:44584980_C/T	C	T	.	.	NSAMP=1
1	44593565	1:44593565_A/T	A	T	.	.	NSAMP=1
1	44656874	1:44656874_C/T	C	T	.	.	NSAMP=1
1	44687908	1:44687908_G/A	G	A	.	.	NSAMP=1
1	44759582	1:44759582_C/A	C	A	.	.	NSAMP=1
1	44848193	1:44848193_G/A	G	A	.	.	NSAMP=1
1	44966886	1:44966886_T/G	T	G	.	.	NSAMP=1
1	44998025	1:44998025_GT/G	GT	G	.	.	NSAMP=1
1	45063627	1:45063627_A/C	A	C	.	.	NSAMP=1
1	45185110	1:45185110_C/T	C	T	.	.	NSAMP=1
1	45241092	1:45241092_C/T	C	T	.	.	NSAMP=1
1	45291085	1:45291085_C/CA	C	CA	.	.	NSAMP=1
1	45468357	1:45468357_A/G	A	G	.	.	NSAMP=1
1	45477188	1:45477188_C/T	C	T	.	.	NSAMP=1
1	45511328	1:45511328_G/A	G	A	.	.	NSAMP=1
1	45770538	1:45770538_C/T	C	T	.	.	NSAMP=1
1	45812813	1:45812813_C/T	C	T	.	.	NSAMP=1
1	45869282	1:45869282_T/A	T	A	.	.	NSAMP=1
1	45937622	1:45937622_C/T	C	T	.	.	NSAMP=1
1	45956942	1:45956942_T/C	T	C	.	.	NSAMP=1
1	45981340	1:45981340_G/T	G	T	.	.	NSAMP=1
1	46072784	1:46072784_A/T	A	T	.	.	NSAMP=1
1	46116505	1:46116505_C/T	C	T	.	.	NSAMP=1
1	46129287	1:46129287_C/T	C	T	.	.	NSAMP=1
1	46189435	1:46189435_C/T	C	T	.	.	NSAMP=1
1	46247508	1:46247508_G/A	G	A	.	.	NSAMP=1
1	46420199	1:46420199_G/A	G	A	.	.	NSAMP=1
1	46484975	1:46484975_G/T	G	T	.	.	NSAMP=1
1	46866868	1:46866868_T/G	T	G	.	.	NSAMP=2
1	46879144	1:46879144_C/T	C	T	.	.	NSAMP=1
1	46898512	1:46898512_C/T	C	T	.	.	NSAMP=2
1	46906428	1:46906428_G/A	G	A	.	.	NSAMP=1
1	46951184	1:46951184_G/A	G	A	.	.	NSAMP=1
1	47010681	1:47010681_G/T	G	T	.	.	NSAMP=1
1	47013362	1:47013362_G/A	G	A	.	.	NSAMP=1
1	47035393	1:47035393_A/T	A	T	.	.	NSAMP=1
1	47051630	1:47051630_G/A	G	A	.	.	NSAMP=1
1	47078768	1:47078768_C/T	C	T	.	.	NSAMP=1
1	47091070	1:47091070_C/A	C	A	.	.	NSAMP=1
1	47092047	1:47092047_C/G	C	G	.	.	NSAMP=1
1	47131837	1:47131837_G/C	G	C	.	.	NSAMP=1
1	47134336	1:47134336_T/G	T	G	.	.	NSAMP=1
1	47134338	1:47134338_C/G	C	G	.	.	NSAMP=1
1	47191256	rs28577284	A	T	.	.	NSAMP=2
1	47284394	1:47284394_C/T	C	T	.	.	NSAMP=1
1	47380114	1:47380114_GTA/G	GTA	G	.	.	NSAMP=1
1	47467383	1:47467383_C/T	C	T	.	.	NSAMP=1
1	47480106	1:47480106_G/T	G	T	.	.	NSAMP=1
1	47498958	1:47498958_G/A	G	A	.	.	NSAMP=1
1	47591260	1:47591260_GA/G	GA	G	.	.	NSAMP=1
1	47687088	1:47687088_A/AG	A	AG	.	.	NSAMP=1
1	47747410	1:47747410_C/CT	C	CT	.	.	NSAMP=1
1	47881742	1:47881742_T/G	T	G	.	.	NSAMP=1
1	47881805	1:47881805_T/G	T	G	.	.	NSAMP=1
1	48086786	rs201930659	C	T	.	.	NSAMP=1
1	48089452	1:48089452_C/T	C	T	.	.	NSAMP=1
1	48109366	1:48109366_C/T	C	T	.	.	NSAMP=1
1	48109413	1:48109413_A/G	A	G	.	.	NSAMP=1
1	48115319	1:48115319_A/T	A	T	.	.	NSAMP=1
1	48141019	1:48141019_C/T	C	T	.	.	NSAMP=1
1	48143282	1:48143282_G/A	G	A	.	.	NSAMP=1
1	48193242	1:48193242_T/C	T	C	.	.	NSAMP=1
1	48193263	1:48193263_G/T	G	T	.	.	NSAMP=1
1	48250156	1:48250156_C/T	C	T	.	.	NSAMP=1
1	48252273	1:48252273_C/T	C	T	.	.	NSAMP=1
1	48271327	1:48271327_G/A	G	A	.	.	NSAMP=1
1	48289977	1:48289977_G/A	G	A	.	.	NSAMP=1
1	48302827	1:48302827_G/A	G	A	.	.	NSAMP=1
1	48446389	1:48446389_G/T	G	T	.	.	NSAMP=1
1	48532803	1:48532803_G/A	G	A	.	.	NSAMP=1
1	48551815	1:48551815_G/C	G	C	.	.	NSAMP=1
1	48571613	1:48571613_A/T	A	T	.	.	NSAMP=1
1	48760345	1:48760345_C/T	C	T	.	.	NSAMP=1
1	49030141	1:49030141_A/T	A	T	.	.	NSAMP=2
1	49043060	1:49043060_C/T	C	T	.	.	NSAMP=1
1	49048563	1:49048563_G/C	G	C	.	.	NSAMP=1
1	49051669	1:49051669_C/T	C	T	.	.	NSAMP=1
1	49094619	1:49094619_A/G	A	G	.	.	NSAMP=1
1	49103454	1:49103454_G/T	G	T	.	.	NSAMP=1
1	49181578	1:49181578_G/A	G	A	.	.	NSAMP=1
1	49213879	1:49213879_G/A	G	A	.	.	NSAMP=1
1	49235599	1:49235599_T/G	T	G	.	.	NSAMP=1
1	49239253	1:49239253_G/C	G	C	.	.	NSAMP=1
1	49275689	1:49275689_C/T	C	T	.	.	NSAMP=1
1	49409515	1:49409515_G/C	G	C	.	.	NSAMP=1
1	49460656	1:49460656_A/G	A	G	.	.	NSAMP=1
1	49480258	1:49480258_T/TAGGG	T	TAGGG	.	.	NSAMP=1
1	49621397	1:49621397_A/T	A	T	.	.	NSAMP=1
1	49636347	1:49636347_G/GTA	G	GTA	.	.	NSAMP=1
1	49647689	1:49647689_C/G	C	G	.	.	NSAMP=1
1	49681549	1:49681549_G/A	G	A	.	.	NSAMP=1
1	49731940	1:49731940_A/G	A	G	.	.	NSAMP=1
1	49759689	1:49759689_A/T	A	T	.	.	NSAMP=1
1	49817127	1:49817127_G/GTA	G	GTA	.	.	NSAMP=1
1	49822473	1:49822473_C/A	C	A	.	.	NSAMP=1
1	49837702	1:49837702_C/T	C	T	.	.	NSAMP=1
1	49871215	1:49871215_C/T	C	T	.	.	NSAMP=1
1	49915678	1:49915678_C/A	C	A	.	.	NSAMP=1
1	49985841	1:49985841_G/A	G	A	.	.	NSAMP=1
1	50106065	1:50106065_C/G	C	G	.	.	NSAMP=1
1	50147483	1:50147483_C/A	C	A	.	.	NSAMP=1
1	50150455	1:50150455_T/G	T	G	.	.	NSAMP=1
1	50187503	1:50187503_T/C	T	C	.	.	NSAMP=1
1	50365804	1:50365804_G/C	G	C	.	.	NSAMP=1
1	50372083	1:50372083_C/T	C	T	.	.	NSAMP=1
1	50454548	1:50454548_C/T	C	T	.	.	NSAMP=1
1	50467683	1:50467683_A/T	A	T	.	.	NSAMP=1
1	50539002	1:50539002_G/C	G	C	.	.	NSAMP=1
1	50557019	1:50557019_G/A	G	A	.	.	NSAMP=1
1	50666631	rs138724011	C	T	.	.	NSAMP=1
1	50687470	1:50687470_C/T	C	T	.	.	NSAMP=1
1	50720012	1:50720012_T/A	T	A	.	.	NSAMP=1
1	50791818	1:50791818_C/T	C	T	.	.	NSAMP=1
1	50792013	1:50792013_C/G	C	G	.	.	NSAMP=1
1	50806748	rs180718797	A	C	.	.	NSAMP=2
1	50812258	1:50812258_T/A	T	A	.	.	NSAMP=1
1	50834063	1:50834063_A/G	A	G	.	.	NSAMP=1
1	50838965	1:50838965_C/T	C	T	.	.	NSAMP=1
1	50882601	1:50882601_G/A	G	A	.	.	NSAMP=1
1	50916915	1:50916915_AAG/A	AAG	A	.	.	NSAMP=1
1	51020058	1:51020058_T/TAG	T	TAG	.	.	NSAMP=1
1	51059634	1:51059634_A/T	A	T	.	.	NSAMP=1
1	51079024	1:51079024_T/C	T	C	.	.	NSAMP=1
1	51168645	1:51168645_T/C	T	C	.	.	NSAMP=1
1	51184632	1:51184632_T/C	T	C	.	.	NSAMP=1
1	51203505	1:51203505_A/C	A	C	.	.	NSAMP=1
1	51312046	1:51312046_C/T	C	T	.	.	NSAMP=1
1	51823099	1:51823099_T/TA	T	TA	.	.	NSAMP=1
1	51895701	1:51895701_A/G	A	G	.	.	NSAMP=1
1	51907681	1:51907681_A/ACCCC	A	ACCCC	.	.	NSAMP=1
1	52152065	1:52152065_T/C	T	C	.	.	NSAMP=1
1	52181857	1:52181857_T/A	T	A	.	.	NSAMP=1
1	52250368	1:52250368_G/A	G	A	.	.	NSAMP=1
1	52344762	1:52344762_G/A	G	A	.	.	NSAMP=1
1	52367783	1:52367783_A/T	A	T	.	.	NSAMP=1
1	52416489	1:52416489_G/GCGCTA	G	GCGCTA	.	.	NSAMP=1
1	52454828	1:52454828_A/C	A	C	.	.	NSAMP=1
1	52574654	1:52574654_A/T	A	T	.	.	NSAMP=1
1	52729091	1:52729091_G/A	G	A	.	.	NSAMP=1
1	52805731	1:52805731_C/T	C	T	.	.	NSAMP=1
1	52836562	1:52836562_A/G	A	G	.	.	NSAMP=1
1	52890199	1:52890199_C/G	C	G	.	.	NSAMP=1
1	52901122	1:52901122_C/T	C	T	.	.	NSAMP=1
1	52979093	1:52979093_T/A	T	A	.	.	NSAMP=1
1	53192525	1:53192525_A/C	A	C	.	.	NSAMP=1
1	53268704	1:53268704_A/G	A	G	.	.	NSAMP=1
1	53323549	1:53323549_T/C	T	C	.	.	NSAMP=1
1	53329823	1:53329823_C/G	C	G	.	.	NSAMP=1
1	53332252	1:53332252_C/G	C	G	.	.	NSAMP=1
1	53427922	1:53427922_A/C	A	C	.	.	NSAMP=1
1	53586982	1:53586982_G/A	G	A	.	.	NSAMP=1
1	53589648	1:53589648_G/A	G	A	.	.	NSAMP=1
1	53708532	rs71772089	C	T	.	.	NSAMP=2
1	53715076	1:53715076_G/A	G	A	.	.	NSAMP=1
1	53795172	1:53795172_G/C	G	C	.	.	NSAMP=1
1	53926926	1:53926926_G/A	G	A	.	.	NSAMP=1
1	53931776	1:53931776_G/A	G	A	.	.	NSAMP=1
1	53975668	1:53975668_C/A	C	A	.	.	NSAMP=1
1	54008413	1:54008413_C/T	C	T	.	.	NSAMP=1
1	54045889	1:54045889_G/A	G	A	.	.	NSAMP=1
1	54074787	1:54074787_T/C	T	C	.	.	NSAMP=1
1	54118812	1:54118812_G/T	G	T	.	.	NSAMP=1
1	54238176	1:54238176_G/A	G	A	.	.	NSAMP=1
1	54319133	1:54319133_G/A	G	A	.	.	NSAMP=1
1	54602613	1:54602613_G/A	G	A	.	.	NSAMP=1
1	54619810	1:54619810_G/C	G	C	.	.	NSAMP=1
1	54624339	1:54624339_G/A	G	A	.	.	NSAMP=1
1	54692874	1:54692874_T/G	T	G	.	.	NSAMP=1
1	54726496	1:54726496_T/G	T	G	.	.	NSAMP=1
1	54754253	1:54754253_CA/C	CA	C	.	.	NSAMP=1
1	54803141	1:54803141_A/T	A	T	.	.	NSAMP=1
1	54828280	1:54828280_C/G	C	G	.	.	NSAMP=1
1	54834940	1:54834940_T/G	T	G	.	.	NSAMP=1
1	54924255	1:54924255_T/A	T	A	.	.	NSAMP=2
1	54994203	1:54994203_A/G	A	G	.	.	NSAMP=1
1	55134140	1:55134140_C/G	C	G	.	.	NSAMP=1
1	55501117	rs187283115	C	A	.	.	NSAMP=1
1	55504964	1:55504964_C/G	C	G	.	.	NSAMP=1
1	55593911	1:55593911_C/T	C	T	.	.	NSAMP=1
1	55895546	1:55895546_G/T	G	T	.	.	NSAMP=1
1	55915424	1:55915424_G/C	G	C	.	.	NSAMP=1
1	55994231	1:55994231_T/C	T	C	.	.	NSAMP=1
1	56010983	1:56010983_C/T	C	T	.	.	NSAMP=1
1	56134894	1:56134894_T/A	T	A	.	.	NSAMP=1
1	56188994	1:56188994_G/T	G	T	.	.	NSAMP=1
1	56214066	1:56214066_A/G	A	G	.	.	NSAMP=1
1	56258666	1:56258666_A/AT	A	AT	.	.	NSAMP=1
1	56288538	1:56288538_G/A	G	A	.	.	NSAMP=1
1	56385919	1:56385919_T/G	T	G	.	.	NSAMP=1
1	56435210	1:56435210_T/C	T	C	.	.	NSAMP=1
1	56626646	1:56626646_C/T	C	T	.	.	NSAMP=1
1	56658081	1:56658081_G/T	G	T	.	.	NSAMP=1
1	56682108	1:56682108_C/T	C	T	.	.	NSAMP=1
1	56687060	1:56687060_T/A	T	A	.	.	NSAMP=1
1	56695307	1:56695307_A/AG	A	AG	.	.	NSAMP=1
1	56768647	1:56768647_C/G	C	G	.	.	NSAMP=1
1	56806309	1:56806309_C/T	C	T	.	.	NSAMP=1
1	56824368	1:56824368_G/T	G	T	.	.	NSAMP=1
1	56856604	1:56856604_G/A	G	A	.	.	NSAMP=1
1	56858599	1:56858599_C/T	C	T	.	.	NSAMP=1
1	56903262	1:56903262_C/G	C	G	.	.	NSAMP=1
1	56952980	1:56952980_G/A	G	A	.	.	NSAMP=1
1	56994598	1:56994598_A/G	A	G	.	.	NSAMP=1
1	57028835	1:57028835_C/G	C	G	.	.	NSAMP=1
1	57053208	1:57053208_A/C	A	C	.	.	NSAMP=1
1	57109966	1:57109966_C/T	C	T	.	.	NSAMP=1
1	57168702	1:57168702_G/A	G	A	.	.	NSAMP=1
1	57204419	1:57204419_T/G	T	G	.	.	NSAMP=1
1	57226512	1:57226512_G/T	G	T	.	.	NSAMP=1
1	57252797	1:57252797_T/A	T	A	.	.	NSAMP=1
1	57280233	1:57280233_G/C	G	C	.	.	NSAMP=1
1	57281928	1:57281928_C/CGGA	C	CGGA	.	.	NSAMP=1
1	57308948	1:57308948_G/T	G	T	.	.	NSAMP=1
1	57348787	1:57348787_T/G	T	G	.	.	NSAMP=1
1	57357707	1:57357707_T/C	T	C	.	.	NSAMP=1
1	57366989	1:57366989_C/T	C	T	.	.	NSAMP=1
1	57400605	1:57400605_T/A	T	A	.	.	NSAMP=1
1	57424130	1:57424130_C/A	C	A	.	.	NSAMP=1
1	57430663	1:57430663_T/C	T	C	.	.	NSAMP=1
1	57458842	1:57458842_T/A	T	A	.	.	NSAMP=1
1	57471156	1:57471156_C/A	C	A	.	.	NSAMP=1
1	57486622	1:57486622_C/T	C	T	.	.	NSAMP=1
1	57490340	1:57490340_C/A	C	A	.	.	NSAMP=1
1	57490787	1:57490787_G/A	G	A	.	.	NSAMP=1
1	57506247	1:57506247_C/G	C	G	.	.	NSAMP=1
1	57558422	1:57558422_G/A	G	A	.	.	NSAMP=1
1	57584720	1:57584720_C/T	C	T	.	.	NSAMP=1
1	57590498	1:57590498_T/C	T	C	.	.	NSAMP=1
1	57623941	1:57623941_A/G	A	G	.	.	NSAMP=1
1	57634168	1:57634168_C/T	C	T	.	.	NSAMP=1
1	57734249	1:57734249_T/TA	T	TA	.	.	NSAMP=1
1	57759785	1:57759785_C/G	C	G	.	.	NSAMP=1
1	57849837	1:57849837_G/GA	G	GA	.	.	NSAMP=1
1	57857493	1:57857493_G/A	G	A	.	.	NSAMP=1
1	57860396	1:57860396_TA/T	TA	T	.	.	NSAMP=1
1	57893065	1:57893065_C/A	C	A	.	.	NSAMP=1
1	57924688	1:57924688_A/T	A	T	.	.	NSAMP=1
1	57952378	1:57952378_G/C	G	C	.	.	NSAMP=1
1	57994497	1:57994497_A/AT	A	AT	.	.	NSAMP=1
1	58005217	1:58005217_C/A	C	A	.	.	NSAMP=1
1	58016941	1:58016941_A/T	A	T	.	.	NSAMP=1
1	58043532	1:58043532_G/A	G	A	.	.	NSAMP=1
1	58165185	1:58165185_C/T	C	T	.	.	NSAMP=1
1	58188541	1:58188541_T/TCCCCC	T	TCCCCC	.	.	NSAMP=1
1	58194961	1:58194961_C/T	C	T	.	.	NSAMP=1
1	58247572	1:58247572_A/G	A	G	.	.	NSAMP=1
1	58348103	1:58348103_C/T	C	T	.	.	NSAMP=1
1	58369509	1:58369509_G/A	G	A	.	.	NSAMP=1
1	58412792	1:58412792_AC/A	AC	A	.	.	NSAMP=1
1	58424682	1:58424682_G/A	G	A	.	.	NSAMP=1
1	58457045	1:58457045_G/A	G	A	.	.	NSAMP=1
1	58480435	1:58480435_C/A	C	A	.	.	NSAMP=1
1	58552628	1:58552628_C/G	C	G	.	.	NSAMP=1
1	58562985	1:58562985_T/C	T	C	.	.	NSAMP=1
1	58656214	1:58656214_T/A	T	A	.	.	NSAMP=1
1	58694992	1:58694992_C/T	C	T	.	.	NSAMP=1
1	58716267	1:58716267_C/T	C	T	.	.	NSAMP=1
1	58798915	1:58798915_C/T	C	T	.	.	NSAMP=1
1	58887182	1:58887182_G/C	G	C	.	.	NSAMP=1
1	58942913	1:58942913_CA/C	CA	C	.	.	NSAMP=1
1	59002760	rs370930355	A	G	.	.	NSAMP=1
1	59039783	1:59039783_G/T	G	T	.	.	NSAMP=1
1	59045479	1:59045479_T/A	T	A	.	.	NSAMP=1
1	59093400	1:59093400_G/C	G	C	.	.	NSAMP=1
1	59241496	1:59241496_A/G	A	G	.	.	NSAMP=1
1	59261386	1:59261386_C/T	C	T	.	.	NSAMP=1
1	59266681	1:59266681_C/T	C	T	.	.	NSAMP=1
1	59356870	1:59356870_C/A	C	A	.	.	NSAMP=1
1	59647602	1:59647602_T/C	T	C	.	.	NSAMP=1
1	59857889	1:59857889_G/C	G	C	.	.	NSAMP=1
1	59950413	1:59950413_G/C	G	C	.	.	NSAMP=1
1	59971424	1:59971424_C/T	C	T	.	.	NSAMP=1
1	59987927	1:59987927_G/A	G	A	.	.	NSAMP=1
1	60236157	1:60236157_C/G	C	G	.	.	NSAMP=1
1	60280239	1:60280239_A/C	A	C	.	.	NSAMP=1
1	60417941	1:60417941_C/T	C	T	.	.	NSAMP=1
1	60445780	1:60445780_A/T	A	T	.	.	NSAMP=1
1	60514793	1:60514793_TA/T	TA	T	.	.	NSAMP=1
1	60528601	1:60528601_T/C	T	C	.	.	NSAMP=1
1	60530933	1:60530933_G/T	G	T	.	.	NSAMP=1
1	60613760	1:60613760_G/A	G	A	.	.	NSAMP=1
1	60627093	1:60627093_T/A	T	A	.	.	NSAMP=1
1	60635058	1:60635058_G/A	G	A	.	.	NSAMP=1
1	60660849	1:60660849_C/A	C	A	.	.	NSAMP=1
1	60739256	1:60739256_A/G	A	G	.	.	NSAMP=1
1	60817902	1:60817902_A/T	A	T	.	.	NSAMP=1
1	60908620	1:60908620_G/A	G	A	.	.	NSAMP=1
1	60915793	1:60915793_T/C	T	C	.	.	NSAMP=1
1	60991880	1:60991880_C/CA	C	CA	.	.	NSAMP=1
1	61030432	1:61030432_T/G	T	G	.	.	NSAMP=1
1	61050511	1:61050511_A/G	A	G	.	.	NSAMP=1
1	61052432	1:61052432_G/A	G	A	.	.	NSAMP=1
1	61180279	1:61180279_C/T	C	T	.	.	NSAMP=1
1	61299109	1:61299109_TG/TCGGGTCCC	TG	TCGGGTCCC	.	.	NSAMP=1
1	61300340	1:61300340_A/C	A	C	.	.	NSAMP=1
1	61345119	1:61345119_T/C	T	C	.	.	NSAMP=1
1	61411677	1:61411677_A/G	A	G	.	.	NSAMP=1
1	61462907	1:61462907_A/G	A	G	.	.	NSAMP=1
1	61478255	1:61478255_T/G	T	G	.	.	NSAMP=1
1	61489486	1:61489486_T/G	T	G	.	.	NSAMP=1
1	61508731	1:61508731_C/T	C	T	.	.	NSAMP=1
1	61549597	1:61549597_A/C	A	C	.	.	NSAMP=2
1	61549603	1:61549603_A/C	A	C	.	.	NSAMP=1
1	61567789	1:61567789_T/C	T	C	.	.	NSAMP=1
1	61576306	1:61576306_T/C	T	C	.	.	NSAMP=1
1	61637496	1:61637496_G/C	G	C	.	.	NSAMP=1
1	61648962	1:61648962_G/C	G	C	.	.	NSAMP=1
1	61650012	1:61650012_C/A	C	A	.	.	NSAMP=1
1	61747162	1:61747162_C/T	C	T	.	.	NSAMP=1
1	61779452	1:61779452_C/G	C	G	.	.	NSAMP=1
1	61810984	1:61810984_G/C	G	C	.	.	NSAMP=1
1	61811942	1:61811942_A/G	A	G	.	.	NSAMP=1
1	61870814	1:61870814_C/T	C	T	.	.	NSAMP=1
1	61894338	1:61894338_G/A	G	A	.	.	NSAMP=1
1	61894515	1:61894515_T/C	T	C	.	.	NSAMP=1
1	61932540	1:61932540_G/A	G	A	.	.	NSAMP=1
1	61968206	1:61968206_T/C	T	C	.	.	NSAMP=1
1	61975895	1:61975895_A/G	A	G	.	.	NSAMP=1
1	61981930	1:61981930_A/G	A	G	.	.	NSAMP=1
1	62008261	1:62008261_G/GT	G	GT	.	.	NSAMP=1
1	62019514	1:62019514_G/T	G	T	.	.	NSAMP=1
1	62049610	1:62049610_A/AAGGTCC	A	AAGGTCC	.	.	NSAMP=1
1	62103042	1:62103042_G/T	G	T	.	.	NSAMP=1
1	62204559	1:62204559_G/C	G	C	.	.	NSAMP=1
1	62207865	1:62207865_C/T	C	T	.	.	NSAMP=1
1	62255638	1:62255638_T/C	T	C	.	.	NSAMP=1
1	62271717	1:62271717_C/T	C	T	.	.	NSAMP=1
1	62307855	1:62307855_C/T	C	T	.	.	NSAMP=1
1	62317404	1:62317404_C/CT	C	CT	.	.	NSAMP=1
1	62342374	1:62342374_C/A	C	A	.	.	NSAMP=1
1	62344075	1:62344075_T/A	T	A	.	.	NSAMP=1
1	62356162	1:62356162_G/C	G	C	.	.	NSAMP=1
1	62377365	1:62377365_T/TTA	T	TTA	.	.	NSAMP=1
1	62386252	1:62386252_A/G	A	G	.	.	NSAMP=1
1	62392696	1:62392696_A/C	A	C	.	.	NSAMP=1
1	62393497	1:62393497_C/G	C	G	.	.	NSAMP=1
1	62417708	1:62417708_G/A	G	A	.	.	NSAMP=1
1	62422237	1:62422237_T/C	T	C	.	.	NSAMP=1
1	62462901	1:62462901_T/C	T	C	.	.	NSAMP=1
1	62464732	1:62464732_G/A	G	A	.	.	NSAMP=1
1	62470522	1:62470522_C/G	C	G	.	.	NSAMP=1
1	62485227	1:62485227_C/T	C	T	.	.	NSAMP=1
1	62554889	1:62554889_A/G	A	G	.	.	NSAMP=1
1	62567959	1:62567959_C/T	C	T	.	.	NSAMP=1
1	62573428	1:62573428_A/T	A	T	.	.	NSAMP=1
1	62601284	1:62601284_G/T	G	T	.	.	NSAMP=1
1	62744653	1:62744653_C/G	C	G	.	.	NSAMP=1
1	62753740	1:62753740_C/T	C	T	.	.	NSAMP=1
1	62817439	1:62817439_G/A	G	A	.	.	NSAMP=1
1	62840950	1:62840950_CAT/C	CAT	C	.	.	NSAMP=1
1	63002521	1:63002521_G/A	G	A	.	.	NSAMP=1
1	63029309	1:63029309_T/C	T	C	.	.	NSAMP=1
1	63067605	1:63067605_C/T	C	T	.	.	NSAMP=1
1	63282210	1:63282210_C/T	C	T	.	.	NSAMP=1
1	63366901	1:63366901_T/A	T	A	.	.	NSAMP=1
1	63410970	1:63410970_G/C	G	C	.	.	NSAMP=1
1	63417864	1:63417864_T/G	T	G	.	.	NSAMP=1
1	63458385	1:63458385_C/A	C	A	.	.	NSAMP=1
1	63463192	1:63463192_G/A	G	A	.	.	NSAMP=1
1	63473864	1:63473864_C/T	C	T	.	.	NSAMP=1
1	63484821	1:63484821_C/T	C	T	.	.	NSAMP=1
1	63504283	1:63504283_T/G	T	G	.	.	NSAMP=1
1	63518784	1:63518784_A/C	A	C	.	.	NSAMP=1
1	63526363	1:63526363_G/A	G	A	.	.	NSAMP=1
1	63595308	1:63595308_C/T	C	T	.	.	NSAMP=1
1	63637518	1:63637518_A/T	A	T	.	.	NSAMP=1
1	63656046	1:63656046_A/G	A	G	.	.	NSAMP=1
1	63675967	1:63675967_T/A	T	A	.	.	NSAMP=1
1	63711955	1:63711955_A/C	A	C	.	.	NSAMP=1
1	63727935	1:63727935_G/A	G	A	.	.	NSAMP=1
1	63785518	1:63785518_G/A	G	A	.	.	NSAMP=1
1	63895556	rs12725177	A	G	.	.	NSAMP=2
1	64001434	1:64001434_A/T	A	T	.	.	NSAMP=1
1	64068157	1:64068157_G/A	G	A	.	.	NSAMP=1
1	64200176	1:64200176_CT/C	CT	C	.	.	NSAMP=1
1	64209822	1:64209822_T/A	T	A	.	.	NSAMP=1
1	64211819	1:64211819_C/A	C	A	.	.	NSAMP=1
1	64212754	1:64212754_A/AT	A	AT	.	.	NSAMP=1
1	64223552	1:64223552_C/T	C	T	.	.	NSAMP=1
1	64251684	1:64251684_G/A	G	A	.	.	NSAMP=1
1	64274854	1:64274854_C/T	C	T	.	.	NSAMP=1
1	64324976	1:64324976_C/A	C	A	.	.	NSAMP=1
1	64325036	1:64325036_G/T	G	T	.	.	NSAMP=1
1	64425142	1:64425142_G/A	G	A	.	.	NSAMP=1
1	64438095	1:64438095_C/A	C	A	.	.	NSAMP=1
1	64457418	1:64457418_TC/T	TC	T	.	.	NSAMP=1
1	64479878	1:64479878_C/T	C	T	.	.	NSAMP=1
1	64573381	1:64573381_T/A	T	A	.	.	NSAMP=1
1	64608224	1:64608224_G/T	G	T	.	.	NSAMP=1
1	64626384	1:64626384_A/G	A	G	.	.	NSAMP=1
1	64639237	1:64639237_C/T	C	T	.	.	NSAMP=1
1	64643618	1:64643618_T/C	T	C	.	.	NSAMP=1
1	64697636	1:64697636_C/T	C	T	.	.	NSAMP=1
1	64745761	1:64745761_A/T	A	T	.	.	NSAMP=1
1	64794885	1:64794885_G/C	G	C	.	.	NSAMP=1
1	64839856	1:64839856_G/A	G	A	.	.	NSAMP=1
1	64841387	1:64841387_C/T	C	T	.	.	NSAMP=1
1	64863758	1:64863758_G/C	G	C	.	.	NSAMP=1
1	64887113	1:64887113_C/T	C	T	.	.	NSAMP=1
1	64992697	1:64992697_C/T	C	T	.	.	NSAMP=1
1	65231624	1:65231624_G/C	G	C	.	.	NSAMP=1
1	65255092	1:65255092_T/C	T	C	.	.	NSAMP=1
1	65289177	1:65289177_T/A	T	A	.	.	NSAMP=1
1	65612683	1:65612683_G/A	G	A	.	.	NSAMP=1
1	65656489	rs374922038	G	A	.	.	NSAMP=1
1	65665786	1:65665786_T/TTTTTGTTTTGTTTTG	T	TTTTTGTTTTGTTTTG	.	.	NSAMP=1
1	65687417	1:65687417_G/A	G	A	.	.	NSAMP=1
1	65724937	1:65724937_T/G	T	G	.	.	NSAMP=1
1	65746312	1:65746312_G/A	G	A	.	.	NSAMP=1
1	65749994	1:65749994_C/T	C	T	.	.	NSAMP=1
1	65754225	1:65754225_G/T	G	T	.	.	NSAMP=1
1	65774356	1:65774356_G/C	G	C	.	.	NSAMP=1
1	65818055	1:65818055_C/G	C	G	.	.	NSAMP=1
1	65819028	1:65819028_G/GTCCCTA	G	GTCCCTA	.	.	NSAMP=1
1	65834160	1:65834160_C/T	C	T	.	.	NSAMP=1
1	65837958	1:65837958_A/G	A	G	.	.	NSAMP=1
1	65855345	1:65855345_G/C	G	C	.	.	NSAMP=1
1	65898532	1:65898532_GTTAA/G	GTTAA	G	.	.	NSAMP=1
1	65935671	1:65935671_C/T	C	T	.	.	NSAMP=1
1	66180559	1:66180559_T/TA	T	TA	.	.	NSAMP=1
1	66244487	1:66244487_T/A	T	A	.	.	NSAMP=1
1	66290343	1:66290343_C/CAT	C	CAT	.	.	NSAMP=1
1	66301148	rs188864046	C	T	.	.	NSAMP=1
1	66311270	1:66311270_T/C	T	C	.	.	NSAMP=1
1	66373303	1:66373303_T/C	T	C	.	.	NSAMP=1
1	66392049	1:66392049_G/C	G	C	.	.	NSAMP=1
1	66401620	1:66401620_C/CA	C	CA	.	.	NSAMP=1
1	66403552	1:66403552_A/G	A	G	.	.	NSAMP=1
1	66735372	1:66735372_T/C	T	C	.	.	NSAMP=1
1	66808859	1:66808859_TA/T	TA	T	.	.	NSAMP=1
1	66835870	1:66835870_T/A	T	A	.	.	NSAMP=1
1	66868122	1:66868122_G/A	G	A	.	.	NSAMP=1
1	66991796	1:66991796_T/C	T	C	.	.	NSAMP=1
1	67002521	1:67002521_G/A	G	A	.	.	NSAMP=1
1	67027685	1:67027685_G/C	G	C	.	.	NSAMP=1
1	67054451	1:67054451_A/G	A	G	.	.	NSAMP=1
1	67082294	1:67082294_T/C	T	C	.	.	NSAMP=1
1	67104569	rs114398753	G	A	.	.	NSAMP=1
1	67237037	1:67237037_A/G	A	G	.	.	NSAMP=1
1	67342171	1:67342171_C/T	C	T	.	.	NSAMP=1
1	67516970	1:67516970_C/G	C	G	.	.	NSAMP=1
1	67660416	1:67660416_T/A	T	A	.	.	NSAMP=1
1	67693685	1:67693685_C/CT	C	CT	.	.	NSAMP=1
1	67719312	1:67719312_A/G	A	G	.	.	NSAMP=1
1	67882138	1:67882138_C/T	C	T	.	.	NSAMP=1
1	67937996	1:67937996_G/A	G	A	.	.	NSAMP=1
1	68148630	rs371652673	G	A	.	.	NSAMP=1
1	68220321	1:68220321_GACCC/G	GACCC	G	.	.	NSAMP=1
1	68220321	1:68220321_GACCCTCCC/GTGAA	GACCCTCCC	GTGAA	.	.	NSAMP=1
1	68222258	1:68222258_A/C	A	C	.	.	NSAMP=1
1	68223141	1:68223141_C/T	C	T	.	.	NSAMP=1
1	68291294	1:68291294_G/A	G	A	.	.	NSAMP=1
1	68327644	1:68327644_T/C	T	C	.	.	NSAMP=1
1	68353058	1:68353058_A/T	A	T	.	.	NSAMP=1
1	68450519	1:68450519_A/G	A	G	.	.	NSAMP=1
1	68512651	1:68512651_G/A	G	A	.	.	NSAMP=1
1	68533189	1:68533189_G/A	G	A	.	.	NSAMP=1
1	68598283	1:68598283_G/A	G	A	.	.	NSAMP=1
1	68641832	1:68641832_G/A	G	A	.	.	NSAMP=1
1	68663450	1:68663450_T/A	T	A	.	.	NSAMP=1
1	68676423	1:68676423_C/T	C	T	.	.	NSAMP=1
1	68683302	1:68683302_C/T	C	T	.	.	NSAMP=1
1	68685050	1:68685050_C/T	C	T	.	.	NSAMP=1
1	68686830	1:68686830_C/G	C	G	.	.	NSAMP=1
1	68690460	1:68690460_T/TG	T	TG	.	.	NSAMP=1
1	68691638	1:68691638_T/G	T	G	.	.	NSAMP=1
1	68701569	1:68701569_C/G	C	G	.	.	NSAMP=1
1	68708728	1:68708728_G/A	G	A	.	.	NSAMP=1
1	68802827	1:68802827_C/CT	C	CT	.	.	NSAMP=1
1	68849306	1:68849306_C/T	C	T	.	.	NSAMP=1
1	68910134	1:68910134_G/A	G	A	.	.	NSAMP=1
1	69004907	1:69004907_G/A	G	A	.	.	NSAMP=1
1	69158503	1:69158503_G/A	G	A	.	.	NSAMP=1
1	69273257	1:69273257_G/A	G	A	.	.	NSAMP=1
1	69282631	1:69282631_A/G	A	G	.	.	NSAMP=1
1	69303146	1:69303146_G/A	G	A	.	.	NSAMP=1
1	69415439	1:69415439_T/C	T	C	.	.	NSAMP=1
1	69482381	1:69482381_GT/G	GT	G	.	.	NSAMP=1
1	69674178	1:69674178_G/T	G	T	.	.	NSAMP=1
1	69675295	1:69675295_GACTTGCTCATGCCAG/GGGACC	GACTTGCTCATGCCAG	GGGACC	.	.	NSAMP=1
1	69699086	1:69699086_C/T	C	T	.	.	NSAMP=1
1	69713609	1:69713609_G/T	G	T	.	.	NSAMP=1
1	69714325	1:69714325_T/A	T	A	.	.	NSAMP=1
1	69741314	1:69741314_A/T	A	T	.	.	NSAMP=1
1	69783342	1:69783342_T/A	T	A	.	.	NSAMP=1
1	69889499	1:69889499_G/A	G	A	.	.	NSAMP=1
1	69905576	1:69905576_T/A	T	A	.	.	NSAMP=1
1	69931373	1:69931373_A/G	A	G	.	.	NSAMP=1
1	69931417	1:69931417_A/G	A	G	.	.	NSAMP=1
1	69937578	1:69937578_G/T	G	T	.	.	NSAMP=1
1	69946865	1:69946865_C/T	C	T	.	.	NSAMP=1
1	69976821	1:69976821_G/A	G	A	.	.	NSAMP=1
1	69987779	1:69987779_C/T	C	T	.	.	NSAMP=1
1	70034598	1:70034598_A/C	A	C	.	.	NSAMP=1
1	70072050	1:70072050_A/G	A	G	.	.	NSAMP=1
1	70072737	1:70072737_C/T	C	T	.	.	NSAMP=1
1	70081840	1:70081840_G/A	G	A	.	.	NSAMP=1
1	70100571	1:70100571_A/G	A	G	.	.	NSAMP=1
1	70103422	1:70103422_A/G	A	G	.	.	NSAMP=1
1	70142857	1:70142857_G/A	G	A	.	.	NSAMP=1
1	70214733	1:70214733_G/T	G	T	.	.	NSAMP=1
1	70256633	1:70256633_C/A	C	A	.	.	NSAMP=1
1	70277857	1:70277857_A/G	A	G	.	.	NSAMP=1
1	70299650	1:70299650_T/A	T	A	.	.	NSAMP=1
1	70308997	1:70308997_T/A	T	A	.	.	NSAMP=1
1	70442914	1:70442914_T/C	T	C	.	.	NSAMP=1
1	70484215	1:70484215_T/A	T	A	.	.	NSAMP=1
1	70504065	1:70504065_G/A	G	A	.	.	NSAMP=1
1	70505366	1:70505366_G/T	G	T	.	.	NSAMP=1
1	70558312	1:70558312_C/T	C	T	.	.	NSAMP=1
1	70581729	1:70581729_G/C	G	C	.	.	NSAMP=1
1	70590432	1:70590432_G/T	G	T	.	.	NSAMP=1
1	70591501	1:70591501_G/A	G	A	.	.	NSAMP=1
1	70696056	1:70696056_G/A	G	A	.	.	NSAMP=1
1	70728796	1:70728796_A/G	A	G	.	.	NSAMP=1
1	70782433	1:70782433_A/C	A	C	.	.	NSAMP=1
1	70841015	1:70841015_A/G	A	G	.	.	NSAMP=1
1	70864591	1:70864591_C/T	C	T	.	.	NSAMP=1
1	70947588	1:70947588_G/C	G	C	.	.	NSAMP=1
1	70976718	1:70976718_C/T	C	T	.	.	NSAMP=1
1	70980336	1:70980336_C/T	C	T	.	.	NSAMP=1
1	71004739	1:71004739_C/T	C	T	.	.	NSAMP=1
1	71137284	1:71137284_G/C	G	C	.	.	NSAMP=1
1	71140350	1:71140350_G/A	G	A	.	.	NSAMP=1
1	71171550	1:71171550_G/T	G	T	.	.	NSAMP=1
1	71244825	1:71244825_A/G	A	G	.	.	NSAMP=1
1	71256244	1:71256244_C/T	C	T	.	.	NSAMP=1
1	71276855	1:71276855_C/T	C	T	.	.	NSAMP=1
1	71278386	1:71278386_T/A	T	A	.	.	NSAMP=1
1	71283670	1:71283670_T/G	T	G	.	.	NSAMP=1
1	71293860	1:71293860_C/T	C	T	.	.	NSAMP=1
1	71295874	1:71295874_A/G	A	G	.	.	NSAMP=1
1	71324090	1:71324090_T/C	T	C	.	.	NSAMP=1
1	71369338	1:71369338_G/A	G	A	.	.	NSAMP=1
1	71460589	1:71460589_C/T	C	T	.	.	NSAMP=1
1	71504922	1:71504922_G/T	G	T	.	.	NSAMP=1
1	71539688	1:71539688_A/G	A	G	.	.	NSAMP=1
1	71679414	1:71679414_T/A	T	A	.	.	NSAMP=1
1	71719631	1:71719631_CTGGATATTCCAT/C	CTGGATATTCCAT	C	.	.	NSAMP=1
1	71836614	1:71836614_G/C	G	C	.	.	NSAMP=1
1	71940000	1:71940000_C/T	C	T	.	.	NSAMP=1
1	72016138	1:72016138_T/A	T	A	.	.	NSAMP=1
1	72035532	1:72035532_A/G	A	G	.	.	NSAMP=1
1	72066548	1:72066548_G/A	G	A	.	.	NSAMP=1
1	72142046	1:72142046_T/TA	T	TA	.	.	NSAMP=1
1	72149074	1:72149074_G/A	G	A	.	.	NSAMP=2
1	72149095	1:72149095_C/G	C	G	.	.	NSAMP=3
1	72196932	1:72196932_G/A	G	A	.	.	NSAMP=1
1	72222561	1:72222561_G/GA	G	GA	.	.	NSAMP=1
1	72323967	1:72323967_A/C	A	C	.	.	NSAMP=1
1	72331490	1:72331490_C/A	C	A	.	.	NSAMP=1
1	72367290	1:72367290_A/T	A	T	.	.	NSAMP=1
1	72383973	1:72383973_A/G	A	G	.	.	NSAMP=1
1	72521764	1:72521764_G/C	G	C	.	.	NSAMP=1
1	72602339	1:72602339_G/C	G	C	.	.	NSAMP=1
1	72624931	1:72624931_T/TA	T	TA	.	.	NSAMP=1
1	72633308	1:72633308_C/T	C	T	.	.	NSAMP=1
1	72740200	1:72740200_T/C	T	C	.	.	NSAMP=1
1	72839701	1:72839701_G/C	G	C	.	.	NSAMP=1
1	72879248	1:72879248_T/C	T	C	.	.	NSAMP=1
1	73013281	1:73013281_C/T	C	T	.	.	NSAMP=1
1	73046017	1:73046017_G/A	G	A	.	.	NSAMP=1
1	73050255	1:73050255_A/C	A	C	.	.	NSAMP=1
1	73054468	1:73054468_G/C	G	C	.	.	NSAMP=1
1	73119455	1:73119455_G/A	G	A	.	.	NSAMP=1
1	73136727	1:73136727_G/A	G	A	.	.	NSAMP=1
1	73167799	1:73167799_C/G	C	G	.	.	NSAMP=1
1	73238210	1:73238210_T/G	T	G	.	.	NSAMP=1
1	73241123	1:73241123_G/A	G	A	.	.	NSAMP=1
1	73354986	1:73354986_C/G	C	G	.	.	NSAMP=1
1	73358865	1:73358865_G/GTA	G	GTA	.	.	NSAMP=1
1	73373659	1:73373659_CAT/C	CAT	C	.	.	NSAMP=1
1	73373757	1:73373757_C/A	C	A	.	.	NSAMP=1
1	73380114	1:73380114_C/A	C	A	.	.	NSAMP=1
1	73464365	1:73464365_GTT/G	GTT	G	.	.	NSAMP=1
1	73465301	1:73465301_A/C	A	C	.	.	NSAMP=1
1	73480727	1:73480727_T/A	T	A	.	.	NSAMP=1
1	73593099	1:73593099_C/T	C	T	.	.	NSAMP=1
1	73599677	1:73599677_C/A	C	A	.	.	NSAMP=1
1	73635871	1:73635871_A/T	A	T	.	.	NSAMP=1
1	73664515	1:73664515_T/C	T	C	.	.	NSAMP=1
1	73714821	1:73714821_T/C	T	C	.	.	NSAMP=1
1	73740929	1:73740929_G/C	G	C	.	.	NSAMP=1
1	73783127	1:73783127_C/G	C	G	.	.	NSAMP=1
1	73867311	1:73867311_C/A	C	A	.	.	NSAMP=1
1	73969040	1:73969040_G/A	G	A	.	.	NSAMP=1
1	73997369	1:73997369_G/T	G	T	.	.	NSAMP=1
1	74059130	1:74059130_A/C	A	C	.	.	NSAMP=1
1	74144035	1:74144035_C/G	C	G	.	.	NSAMP=1
1	74178071	1:74178071_GAATT/G	GAATT	G	.	.	NSAMP=1
1	74206630	1:74206630_G/C	G	C	.	.	NSAMP=1
1	74217811	1:74217811_A/C	A	C	.	.	NSAMP=1
1	74218131	1:74218131_A/G	A	G	.	.	NSAMP=1
1	74235171	1:74235171_A/G	A	G	.	.	NSAMP=1
1	74245936	1:74245936_G/C	G	C	.	.	NSAMP=1
1	74295500	1:74295500_T/C	T	C	.	.	NSAMP=1
1	74298062	1:74298062_C/A	C	A	.	.	NSAMP=1
1	74328869	1:74328869_C/T	C	T	.	.	NSAMP=1
1	74474591	1:74474591_A/G	A	G	.	.	NSAMP=1
1	74479890	1:74479890_T/TAC	T	TAC	.	.	NSAMP=1
1	74508887	1:74508887_A/G	A	G	.	.	NSAMP=1
1	74659737	1:74659737_G/C	G	C	.	.	NSAMP=1
1	74684294	1:74684294_G/T	G	T	.	.	NSAMP=1
1	74781374	1:74781374_GA/G	GA	G	.	.	NSAMP=1
1	74795458	1:74795458_AT/A	AT	A	.	.	NSAMP=1
1	74846845	1:74846845_T/A	T	A	.	.	NSAMP=1
1	74879150	1:74879150_G/A	G	A	.	.	NSAMP=1
1	74884104	1:74884104_T/C	T	C	.	.	NSAMP=1
1	74893193	1:74893193_A/G	A	G	.	.	NSAMP=1
1	74941958	1:74941958_C/T	C	T	.	.	NSAMP=1
1	74979116	1:74979116_AG/A	AG	A	.	.	NSAMP=1
1	74979525	1:74979525_C/A	C	A	.	.	NSAMP=1
1	75025628	1:75025628_G/A	G	A	.	.	NSAMP=1
1	75054380	1:75054380_C/T	C	T	.	.	NSAMP=1
1	75058972	1:75058972_C/A	C	A	.	.	NSAMP=1
1	75061510	1:75061510_G/A	G	A	.	.	NSAMP=1
1	75067237	1:75067237_C/G	C	G	.	.	NSAMP=1
1	75100076	1:75100076_G/C	G	C	.	.	NSAMP=1
1	75130139	1:75130139_G/C	G	C	.	.	NSAMP=1
1	75154515	1:75154515_C/T	C	T	.	.	NSAMP=1
1	75243140	1:75243140_G/T	G	T	.	.	NSAMP=1
1	75244210	1:75244210_C/G	C	G	.	.	NSAMP=1
1	75371542	1:75371542_GA/G	GA	G	.	.	NSAMP=1
1	75413186	1:75413186_G/A	G	A	.	.	NSAMP=1
1	75431664	1:75431664_C/A	C	A	.	.	NSAMP=1
1	75445872	1:75445872_A/G	A	G	.	.	NSAMP=1
1	75489457	1:75489457_G/C	G	C	.	.	NSAMP=1
1	75579081	1:75579081_C/G	C	G	.	.	NSAMP=1
1	75598492	1:75598492_C/T	C	T	.	.	NSAMP=1
1	75606022	1:75606022_C/T	C	T	.	.	NSAMP=1
1	75607382	1:75607382_C/T	C	T	.	.	NSAMP=1
1	75620447	1:75620447_G/C	G	C	.	.	NSAMP=1
1	75638801	1:75638801_G/A	G	A	.	.	NSAMP=1
1	75639561	1:75639561_G/C	G	C	.	.	NSAMP=1
1	75684293	1:75684293_C/T	C	T	.	.	NSAMP=1
1	75711418	1:75711418_A/G	A	G	.	.	NSAMP=1
1	75790460	1:75790460_G/A	G	A	.	.	NSAMP=1
1	75838384	1:75838384_CT/C	CT	C	.	.	NSAMP=1
1	75864678	1:75864678_T/C	T	C	.	.	NSAMP=1
1	75907442	1:75907442_T/G	T	G	.	.	NSAMP=1
1	76015031	1:76015031_A/T	A	T	.	.	NSAMP=1
1	76024633	1:76024633_C/T	C	T	.	.	NSAMP=1
1	76049589	1:76049589_G/T	G	T	.	.	NSAMP=1
1	76186071	1:76186071_A/G	A	G	.	.	NSAMP=1
1	76441373	1:76441373_G/A	G	A	.	.	NSAMP=1
1	76492532	1:76492532_G/T	G	T	.	.	NSAMP=1
1	76492850	1:76492850_G/T	G	T	.	.	NSAMP=1
1	76504966	1:76504966_C/T	C	T	.	.	NSAMP=1
1	76518154	1:76518154_C/G	C	G	.	.	NSAMP=1
1	76703798	1:76703798_T/A	T	A	.	.	NSAMP=1
1	76795048	1:76795048_T/C	T	C	.	.	NSAMP=1
1	76831941	1:76831941_C/G	C	G	.	.	NSAMP=1
1	76833694	1:76833694_C/A	C	A	.	.	NSAMP=1
1	76958509	1:76958509_C/G	C	G	.	.	NSAMP=1
1	76963295	1:76963295_C/T	C	T	.	.	NSAMP=1
1	76974921	1:76974921_G/T	G	T	.	.	NSAMP=1
1	77093219	1:77093219_G/A	G	A	.	.	NSAMP=1
1	77128970	1:77128970_A/C	A	C	.	.	NSAMP=1
1	77207536	1:77207536_CTCA/C	CTCA	C	.	.	NSAMP=1
1	77278331	1:77278331_G/A	G	A	.	.	NSAMP=1
1	77280622	1:77280622_C/T	C	T	.	.	NSAMP=1
1	77352798	1:77352798_G/A	G	A	.	.	NSAMP=1
1	77373567	1:77373567_G/T	G	T	.	.	NSAMP=1
1	77437026	1:77437026_A/G	A	G	.	.	NSAMP=1
1	77557290	1:77557290_C/G	C	G	.	.	NSAMP=1
1	77562914	1:77562914_A/T	A	T	.	.	NSAMP=1
1	77635115	1:77635115_G/C	G	C	.	.	NSAMP=1
1	77755597	1:77755597_T/A	T	A	.	.	NSAMP=1
1	77808921	1:77808921_G/T	G	T	.	.	NSAMP=1
1	77959597	1:77959597_G/A	G	A	.	.	NSAMP=1
1	78115629	1:78115629_A/ACGGG	A	ACGGG	.	.	NSAMP=1
1	78442054	1:78442054_C/T	C	T	.	.	NSAMP=1
1	78543384	1:78543384_G/A	G	A	.	.	NSAMP=1
1	78555314	1:78555314_G/GAAC	G	GAAC	.	.	NSAMP=1
1	78564745	1:78564745_T/G	T	G	.	.	NSAMP=1
1	78592598	1:78592598_C/T	C	T	.	.	NSAMP=1
1	78610316	1:78610316_G/T	G	T	.	.	NSAMP=1
1	78714986	1:78714986_C/T	C	T	.	.	NSAMP=1
1	78749901	1:78749901_G/T	G	T	.	.	NSAMP=1
1	78750540	1:78750540_C/T	C	T	.	.	NSAMP=1
1	78784050	1:78784050_T/C	T	C	.	.	NSAMP=1
1	78796362	1:78796362_C/G	C	G	.	.	NSAMP=1
1	78804991	1:78804991_A/T	A	T	.	.	NSAMP=1
1	78811756	1:78811756_T/TCGACC	T	TCGACC	.	.	NSAMP=1
1	78812195	1:78812195_C/T	C	T	.	.	NSAMP=1
1	78812279	1:78812279_A/G	A	G	.	.	NSAMP=1
1	78831303	1:78831303_GC/G	GC	G	.	.	NSAMP=1
1	78891970	1:78891970_C/G	C	G	.	.	NSAMP=1
1	78919213	1:78919213_C/T	C	T	.	.	NSAMP=1
1	78958973	1:78958973_C/T	C	T	.	.	NSAMP=1
1	78986895	1:78986895_C/T	C	T	.	.	NSAMP=1
1	79017903	1:79017903_A/AT	A	AT	.	.	NSAMP=1
1	79229383	1:79229383_G/A	G	A	.	.	NSAMP=1
1	79267877	1:79267877_A/G	A	G	.	.	NSAMP=1
1	79268685	1:79268685_G/A	G	A	.	.	NSAMP=1
1	79356286	1:79356286_T/C	T	C	.	.	NSAMP=1
1	79374502	1:79374502_C/A	C	A	.	.	NSAMP=1
1	79406701	1:79406701_A/T	A	T	.	.	NSAMP=1
1	79466132	1:79466132_C/T	C	T	.	.	NSAMP=1
1	79467225	1:79467225_G/T	G	T	.	.	NSAMP=1
1	79541699	1:79541699_G/C	G	C	.	.	NSAMP=1
1	79618865	1:79618865_G/GAGGTTAATAGGTTCAC	G	GAGGTTAATAGGTTCAC	.	.	NSAMP=1
1	79637450	1:79637450_C/T	C	T	.	.	NSAMP=1
1	79638314	1:79638314_C/CT	C	CT	.	.	NSAMP=1
1	79648230	1:79648230_C/G	C	G	.	.	NSAMP=1
1	79691398	rs111672812	C	T	.	.	NSAMP=1
1	79723924	1:79723924_AAAT/A	AAAT	A	.	.	NSAMP=1
1	79752957	1:79752957_A/C	A	C	.	.	NSAMP=1
1	79798566	1:79798566_CT/C	CT	C	.	.	NSAMP=1
1	79827925	1:79827925_C/A	C	A	.	.	NSAMP=1
1	79859761	1:79859761_A/T	A	T	.	.	NSAMP=1
1	79917270	1:79917270_A/T	A	T	.	.	NSAMP=1
1	79925134	1:79925134_C/T	C	T	.	.	NSAMP=1
1	79974331	1:79974331_C/A	C	A	.	.	NSAMP=1
1	79984112	1:79984112_AG/A	AG	A	.	.	NSAMP=1
1	79985983	1:79985983_G/A	G	A	.	.	NSAMP=1
1	79992445	1:79992445_C/T	C	T	.	.	NSAMP=1
1	80058811	1:80058811_AT/A	AT	A	.	.	NSAMP=1
1	80061676	1:80061676_G/A	G	A	.	.	NSAMP=1
1	80081380	1:80081380_T/C	T	C	.	.	NSAMP=1
1	80115391	1:80115391_GT/G	GT	G	.	.	NSAMP=1
1	80306922	1:80306922_A/G	A	G	.	.	NSAMP=1
1	80309609	1:80309609_C/T	C	T	.	.	NSAMP=1
1	80353966	1:80353966_C/T	C	T	.	.	NSAMP=1
1	80361493	1:80361493_C/T	C	T	.	.	NSAMP=1
1	80456096	1:80456096_G/A	G	A	.	.	NSAMP=1
1	80483842	1:80483842_A/T	A	T	.	.	NSAMP=1
1	80551787	1:80551787_G/C	G	C	.	.	NSAMP=1
1	80578250	1:80578250_A/G	A	G	.	.	NSAMP=1
1	80580248	1:80580248_AG/A	AG	A	.	.	NSAMP=1
1	80656088	1:80656088_A/T	A	T	.	.	NSAMP=1
1	80675494	rs371215418	G	A	.	.	NSAMP=1
1	80685615	1:80685615_G/T	G	T	.	.	NSAMP=1
1	80694566	1:80694566_T/TTGAGGAAC	T	TTGAGGAAC	.	.	NSAMP=1
1	80701849	1:80701849_C/T	C	T	.	.	NSAMP=1
1	80720072	1:80720072_CCT/C	CCT	C	.	.	NSAMP=1
1	80757449	1:80757449_C/T	C	T	.	.	NSAMP=1
1	80761279	1:80761279_C/T	C	T	.	.	NSAMP=1
1	80782514	1:80782514_T/A	T	A	.	.	NSAMP=1
1	80790228	1:80790228_G/T	G	T	.	.	NSAMP=1
1	80792319	1:80792319_C/A	C	A	.	.	NSAMP=1
1	80794472	1:80794472_C/A	C	A	.	.	NSAMP=1
1	80814561	rs368515294	G	A	.	.	NSAMP=1
1	80818087	1:80818087_G/T	G	T	.	.	NSAMP=1
1	80838948	1:80838948_A/T	A	T	.	.	NSAMP=1
1	80881196	1:80881196_T/G	T	G	.	.	NSAMP=1
1	80905931	1:80905931_A/G	A	G	.	.	NSAMP=1
1	80951512	rs72675772	C	T	.	.	NSAMP=6
1	80961677	1:80961677_C/A	C	A	.	.	NSAMP=1
1	80970193	1:80970193_C/A	C	A	.	.	NSAMP=1
1	80993402	1:80993402_T/A	T	A	.	.	NSAMP=1
1	81004890	1:81004890_C/T	C	T	.	.	NSAMP=1
1	81021260	1:81021260_A/T	A	T	.	.	NSAMP=1
1	81089492	1:81089492_G/T	G	T	.	.	NSAMP=1
1	81111232	1:81111232_T/A	T	A	.	.	NSAMP=1
1	81140648	1:81140648_G/T	G	T	.	.	NSAMP=1
1	81142367	1:81142367_A/T	A	T	.	.	NSAMP=1
1	81142377	1:81142377_AT/A	AT	A	.	.	NSAMP=1
1	81163759	1:81163759_A/C	A	C	.	.	NSAMP=1
1	81170387	1:81170387_G/A	G	A	.	.	NSAMP=1
1	81215342	1:81215342_T/A	T	A	.	.	NSAMP=1
1	81237987	1:81237987_GA/G	GA	G	.	.	NSAMP=1
1	81257167	1:81257167_G/A	G	A	.	.	NSAMP=1
1	81279169	1:81279169_A/G	A	G	.	.	NSAMP=1
1	81287792	1:81287792_T/A	T	A	.	.	NSAMP=1
1	81304705	1:81304705_G/A	G	A	.	.	NSAMP=1
1	81305436	1:81305436_A/C	A	C	.	.	NSAMP=1
1	81356216	1:81356216_C/T	C	T	.	.	NSAMP=1
1	81371114	1:81371114_T/G	T	G	.	.	NSAMP=1
1	81373575	1:81373575_C/A	C	A	.	.	NSAMP=1
1	81377524	1:81377524_C/T	C	T	.	.	NSAMP=1
1	81450059	1:81450059_C/A	C	A	.	.	NSAMP=1
1	81494291	1:81494291_G/A	G	A	.	.	NSAMP=1
1	81500190	1:81500190_A/G	A	G	.	.	NSAMP=1
1	81506700	1:81506700_T/A	T	A	.	.	NSAMP=1
1	81530869	1:81530869_G/A	G	A	.	.	NSAMP=1
1	81534012	rs56371883	G	C	.	.	NSAMP=1
1	81563788	1:81563788_G/A	G	A	.	.	NSAMP=1
1	81565801	1:81565801_G/GA	G	GA	.	.	NSAMP=1
1	81614902	1:81614902_C/T	C	T	.	.	NSAMP=1
1	81642002	1:81642002_A/C	A	C	.	.	NSAMP=1
1	81683020	1:81683020_A/T	A	T	.	.	NSAMP=1
1	81722805	1:81722805_A/T	A	T	.	.	NSAMP=1
1	81753378	1:81753378_G/A	G	A	.	.	NSAMP=1
1	81757927	1:81757927_T/A	T	A	.	.	NSAMP=1
1	81775852	1:81775852_C/G	C	G	.	.	NSAMP=1
1	81836835	1:81836835_TC/T	TC	T	.	.	NSAMP=1
1	81879390	1:81879390_C/A	C	A	.	.	NSAMP=1
1	81881280	1:81881280_C/G	C	G	.	.	NSAMP=1
1	81883083	1:81883083_C/T	C	T	.	.	NSAMP=1
1	81889625	1:81889625_G/T	G	T	.	.	NSAMP=1
1	81915241	1:81915241_G/T	G	T	.	.	NSAMP=1
1	81921449	1:81921449_A/G	A	G	.	.	NSAMP=1
1	81940887	1:81940887_T/A	T	A	.	.	NSAMP=1
1	81959486	1:81959486_G/A	G	A	.	.	NSAMP=1
1	81985288	1:81985288_G/A	G	A	.	.	NSAMP=1
1	82007096	1:82007096_C/A	C	A	.	.	NSAMP=1
1	82008548	1:82008548_C/T	C	T	.	.	NSAMP=1
1	82045995	1:82045995_G/A	G	A	.	.	NSAMP=1
1	82049062	1:82049062_T/C	T	C	.	.	NSAMP=1
1	82071928	1:82071928_C/T	C	T	.	.	NSAMP=1
1	82079339	1:82079339_G/A	G	A	.	.	NSAMP=1
1	82116697	1:82116697_T/G	T	G	.	.	NSAMP=1
1	82155627	1:82155627_C/T	C	T	.	.	NSAMP=1
1	82165425	1:82165425_T/G	T	G	.	.	NSAMP=1
1	82173024	1:82173024_C/T	C	T	.	.	NSAMP=1
1	82183228	1:82183228_G/A	G	A	.	.	NSAMP=1
1	82248439	1:82248439_C/T	C	T	.	.	NSAMP=1
1	82262383	1:82262383_C/T	C	T	.	.	NSAMP=1
1	82272268	1:82272268_C/T	C	T	.	.	NSAMP=1
1	82293204	1:82293204_C/T	C	T	.	.	NSAMP=1
1	82303807	1:82303807_T/C	T	C	.	.	NSAMP=1
1	82312280	1:82312280_G/T	G	T	.	.	NSAMP=1
1	82327593	1:82327593_C/T	C	T	.	.	NSAMP=1
1	82368499	1:82368499_G/A	G	A	.	.	NSAMP=1
1	82409969	1:82409969_TA/T	TA	T	.	.	NSAMP=1
1	82411057	1:82411057_A/G	A	G	.	.	NSAMP=1
1	82417792	1:82417792_G/A	G	A	.	.	NSAMP=1
1	82420928	1:82420928_G/A	G	A	.	.	NSAMP=1
1	82423419	1:82423419_T/A	T	A	.	.	NSAMP=1
1	82450183	1:82450183_G/T	G	T	.	.	NSAMP=1
1	82464740	1:82464740_CTG/C	CTG	C	.	.	NSAMP=1
1	82495644	1:82495644_G/T	G	T	.	.	NSAMP=1
1	82497604	1:82497604_G/T	G	T	.	.	NSAMP=1
1	82522850	1:82522850_C/T	C	T	.	.	NSAMP=1
1	82539227	rs201426718	G	A	.	.	NSAMP=1
1	82610371	1:82610371_C/A	C	A	.	.	NSAMP=1
1	82624244	1:82624244_T/C	T	C	.	.	NSAMP=1
1	82627627	1:82627627_A/C	A	C	.	.	NSAMP=1
1	82650762	1:82650762_G/T	G	T	.	.	NSAMP=1
1	82666089	1:82666089_G/A	G	A	.	.	NSAMP=1
1	82685654	1:82685654_C/T	C	T	.	.	NSAMP=1
1	82687496	1:82687496_T/C	T	C	.	.	NSAMP=1
1	82713240	1:82713240_G/A	G	A	.	.	NSAMP=1
1	82732739	1:82732739_T/C	T	C	.	.	NSAMP=1
1	82741094	1:82741094_G/A	G	A	.	.	NSAMP=1
1	82762207	1:82762207_A/G	A	G	.	.	NSAMP=1
1	82763421	1:82763421_G/T	G	T	.	.	NSAMP=1
1	82789022	1:82789022_A/G	A	G	.	.	NSAMP=1
1	82877787	1:82877787_G/A	G	A	.	.	NSAMP=1
1	82891763	1:82891763_A/T	A	T	.	.	NSAMP=1
1	82915768	1:82915768_T/TTATC	T	TTATC	.	.	NSAMP=1
1	82935389	1:82935389_A/T	A	T	.	.	NSAMP=1
1	82953763	1:82953763_T/A	T	A	.	.	NSAMP=1
1	83003434	1:83003434_T/C	T	C	.	.	NSAMP=1
1	83025261	1:83025261_C/T	C	T	.	.	NSAMP=1
1	83062304	1:83062304_C/G	C	G	.	.	NSAMP=1
1	83120441	1:83120441_C/A	C	A	.	.	NSAMP=1
1	83170815	1:83170815_G/T	G	T	.	.	NSAMP=1
1	83182441	1:83182441_A/T	A	T	.	.	NSAMP=1
1	83201222	1:83201222_G/A	G	A	.	.	NSAMP=1
1	83269609	1:83269609_G/T	G	T	.	.	NSAMP=1
1	83280166	1:83280166_C/A	C	A	.	.	NSAMP=1
1	83280982	1:83280982_A/T	A	T	.	.	NSAMP=1
1	83285292	1:83285292_C/T	C	T	.	.	NSAMP=1
1	83304396	1:83304396_C/G	C	G	.	.	NSAMP=1
1	83304441	1:83304441_G/A	G	A	.	.	NSAMP=1
1	83312173	1:83312173_T/C	T	C	.	.	NSAMP=1
1	83329694	1:83329694_C/T	C	T	.	.	NSAMP=1
1	83334865	1:83334865_C/G	C	G	.	.	NSAMP=1
1	83341337	1:83341337_C/A	C	A	.	.	NSAMP=1
1	83369639	1:83369639_G/C	G	C	.	.	NSAMP=1
1	83396604	1:83396604_G/A	G	A	.	.	NSAMP=1
1	83450169	1:83450169_G/T	G	T	.	.	NSAMP=1
1	83469430	1:83469430_G/A	G	A	.	.	NSAMP=1
1	83550613	1:83550613_G/T	G	T	.	.	NSAMP=1
1	83749539	1:83749539_CA/C	CA	C	.	.	NSAMP=1
1	83973098	1:83973098_G/A	G	A	.	.	NSAMP=1
1	83992159	1:83992159_T/C	T	C	.	.	NSAMP=1
1	83994023	1:83994023_G/T	G	T	.	.	NSAMP=1
1	84084304	1:84084304_T/A	T	A	.	.	NSAMP=1
1	84094059	1:84094059_G/A	G	A	.	.	NSAMP=1
1	84129208	1:84129208_A/C	A	C	.	.	NSAMP=1
1	84147895	1:84147895_T/C	T	C	.	.	NSAMP=1
1	84158768	1:84158768_C/A	C	A	.	.	NSAMP=1
1	84160456	1:84160456_C/T	C	T	.	.	NSAMP=1
1	84189187	1:84189187_C/T	C	T	.	.	NSAMP=1
1	84199867	1:84199867_A/G	A	G	.	.	NSAMP=1
1	84200528	1:84200528_A/G	A	G	.	.	NSAMP=1
1	84206495	1:84206495_C/T	C	T	.	.	NSAMP=1
1	84264625	1:84264625_A/G	A	G	.	.	NSAMP=1
1	84276688	1:84276688_C/T	C	T	.	.	NSAMP=1
1	84292312	1:84292312_T/C	T	C	.	.	NSAMP=1
1	84305626	1:84305626_G/A	G	A	.	.	NSAMP=1
1	84358843	1:84358843_T/A	T	A	.	.	NSAMP=1
1	84435123	1:84435123_A/G	A	G	.	.	NSAMP=1
1	84457735	1:84457735_C/G	C	G	.	.	NSAMP=1
1	84465143	1:84465143_G/A	G	A	.	.	NSAMP=1
1	84465500	1:84465500_G/C	G	C	.	.	NSAMP=1
1	84532189	1:84532189_C/T	C	T	.	.	NSAMP=1
1	84612349	1:84612349_T/C	T	C	.	.	NSAMP=1
1	84650003	1:84650003_G/C	G	C	.	.	NSAMP=1
1	84720186	1:84720186_G/A	G	A	.	.	NSAMP=1
1	84735145	1:84735145_C/A	C	A	.	.	NSAMP=1
1	84763450	1:84763450_A/G	A	G	.	.	NSAMP=1
1	84828793	1:84828793_G/A	G	A	.	.	NSAMP=1
1	84876375	1:84876375_T/C	T	C	.	.	NSAMP=1
1	84878436	1:84878436_C/G	C	G	.	.	NSAMP=1
1	84882623	1:84882623_A/C	A	C	.	.	NSAMP=1
1	84919103	1:84919103_G/C	G	C	.	.	NSAMP=1
1	84996834	1:84996834_G/GT	G	GT	.	.	NSAMP=1
1	85065363	1:85065363_G/A	G	A	.	.	NSAMP=1
1	85066463	1:85066463_T/TA	T	TA	.	.	NSAMP=1
1	85153860	1:85153860_G/A	G	A	.	.	NSAMP=1
1	85184882	1:85184882_G/A	G	A	.	.	NSAMP=1
1	85189078	1:85189078_C/A	C	A	.	.	NSAMP=1
1	85227189	1:85227189_T/G	T	G	.	.	NSAMP=1
1	85267409	1:85267409_T/C	T	C	.	.	NSAMP=1
1	85327641	1:85327641_C/A	C	A	.	.	NSAMP=1
1	85340318	1:85340318_C/A	C	A	.	.	NSAMP=1
1	85342979	1:85342979_C/T	C	T	.	.	NSAMP=1
1	85382964	1:85382964_A/C	A	C	.	.	NSAMP=1
1	85430853	1:85430853_A/T	A	T	.	.	NSAMP=1
1	85432052	1:85432052_C/G	C	G	.	.	NSAMP=1
1	85500245	1:85500245_C/A	C	A	.	.	NSAMP=1
1	85571255	1:85571255_T/A	T	A	.	.	NSAMP=1
1	85621321	1:85621321_G/C	G	C	.	.	NSAMP=1
1	85680317	1:85680317_T/C	T	C	.	.	NSAMP=1
1	85682277	1:85682277_CA/C	CA	C	.	.	NSAMP=1
1	85725024	1:85725024_G/A	G	A	.	.	NSAMP=1
1	85824622	1:85824622_G/A	G	A	.	.	NSAMP=1
1	85898638	1:85898638_C/A	C	A	.	.	NSAMP=1
1	85912632	1:85912632_ATATAGGACAG/ACATCCC	ATATAGGACAG	ACATCCC	.	.	NSAMP=1
1	85928414	1:85928414_G/C	G	C	.	.	NSAMP=1
1	85930052	1:85930052_G/T	G	T	.	.	NSAMP=1
1	85996745	1:85996745_GTGTATATACAATAAAG/GGGTAAAAACAAAAAAA	GTGTATATACAATAAAG	GGGTAAAAACAAAAAAA	.	.	NSAMP=1
1	86064896	1:86064896_G/A	G	A	.	.	NSAMP=1
1	86068633	1:86068633_C/T	C	T	.	.	NSAMP=1
1	86252340	1:86252340_T/A	T	A	.	.	NSAMP=1
1	86260014	1:86260014_C/G	C	G	.	.	NSAMP=1
1	86272512	1:86272512_C/T	C	T	.	.	NSAMP=1
1	86510535	1:86510535_G/A	G	A	.	.	NSAMP=1
1	86621755	1:86621755_C/T	C	T	.	.	NSAMP=1
1	86720517	1:86720517_C/T	C	T	.	.	NSAMP=1
1	86722631	1:86722631_G/T	G	T	.	.	NSAMP=1
1	86726432	1:86726432_T/C	T	C	.	.	NSAMP=1
1	86731872	1:86731872_A/T	A	T	.	.	NSAMP=1
1	86845963	1:86845963_T/A	T	A	.	.	NSAMP=1
1	86846183	1:86846183_G/A	G	A	.	.	NSAMP=1
1	86852844	1:86852844_T/A	T	A	.	.	NSAMP=1
1	86905304	1:86905304_G/A	G	A	.	.	NSAMP=1
1	86910552	1:86910552_C/A	C	A	.	.	NSAMP=1
1	86915605	1:86915605_G/T	G	T	.	.	NSAMP=1
1	86959136	1:86959136_G/A	G	A	.	.	NSAMP=1
1	86965394	1:86965394_A/G	A	G	.	.	NSAMP=1
1	87085204	1:87085204_G/C	G	C	.	.	NSAMP=1
1	87201267	1:87201267_G/T	G	T	.	.	NSAMP=1
1	87219841	1:87219841_T/G	T	G	.	.	NSAMP=1
1	87277219	1:87277219_A/C	A	C	.	.	NSAMP=1
1	87392504	1:87392504_C/G	C	G	.	.	NSAMP=1
1	87392784	1:87392784_G/T	G	T	.	.	NSAMP=1
1	87437191	1:87437191_G/C	G	C	.	.	NSAMP=1
1	87669232	1:87669232_G/A	G	A	.	.	NSAMP=1
1	87695987	1:87695987_G/T	G	T	.	.	NSAMP=1
1	87703110	1:87703110_G/A	G	A	.	.	NSAMP=1
1	87749795	1:87749795_C/T	C	T	.	.	NSAMP=1
1	87929825	1:87929825_G/A	G	A	.	.	NSAMP=1
1	87935609	rs370668185	G	T	.	.	NSAMP=1
1	87984816	1:87984816_A/T	A	T	.	.	NSAMP=1
1	88022267	1:88022267_A/T	A	T	.	.	NSAMP=1
1	88055155	1:88055155_A/G	A	G	.	.	NSAMP=1
1	88069616	1:88069616_T/A	T	A	.	.	NSAMP=1
1	88160042	1:88160042_G/A	G	A	.	.	NSAMP=1
1	88160841	1:88160841_G/T	G	T	.	.	NSAMP=1
1	88207837	1:88207837_G/C	G	C	.	.	NSAMP=1
1	88238790	1:88238790_C/T	C	T	.	.	NSAMP=1
1	88258379	1:88258379_G/C	G	C	.	.	NSAMP=1
1	88261243	1:88261243_A/G	A	G	.	.	NSAMP=1
1	88348875	1:88348875_G/A	G	A	.	.	NSAMP=1
1	88431323	1:88431323_T/A	T	A	.	.	NSAMP=1
1	88474187	1:88474187_A/C	A	C	.	.	NSAMP=1
1	88559902	1:88559902_G/C	G	C	.	.	NSAMP=1
1	88603402	1:88603402_A/C	A	C	.	.	NSAMP=1
1	88624886	1:88624886_T/G	T	G	.	.	NSAMP=1
1	88704245	1:88704245_G/A	G	A	.	.	NSAMP=1
1	88712315	1:88712315_TA/T	TA	T	.	.	NSAMP=1
1	88723494	1:88723494_T/C	T	C	.	.	NSAMP=1
1	88791018	1:88791018_C/T	C	T	.	.	NSAMP=1
1	88855939	1:88855939_C/T	C	T	.	.	NSAMP=1
1	88912467	1:88912467_A/C	A	C	.	.	NSAMP=1
1	88917872	1:88917872_T/C	T	C	.	.	NSAMP=1
1	88920510	1:88920510_C/T	C	T	.	.	NSAMP=1
1	88920589	1:88920589_G/A	G	A	.	.	NSAMP=1
1	88961386	1:88961386_T/A	T	A	.	.	NSAMP=1
1	89034529	1:89034529_G/A	G	A	.	.	NSAMP=1
1	89046339	1:89046339_G/A	G	A	.	.	NSAMP=1
1	89134250	1:89134250_T/G	T	G	.	.	NSAMP=1
1	89140189	1:89140189_T/TG	T	TG	.	.	NSAMP=1
1	89301911	1:89301911_G/A	G	A	.	.	NSAMP=1
1	89329705	1:89329705_G/A	G	A	.	.	NSAMP=1
1	89353045	1:89353045_T/A	T	A	.	.	NSAMP=1
1	89389267	1:89389267_A/G	A	G	.	.	NSAMP=1
1	89503079	1:89503079_G/C	G	C	.	.	NSAMP=1
1	89503922	1:89503922_A/C	A	C	.	.	NSAMP=1
1	89703126	1:89703126_C/T	C	T	.	.	NSAMP=1
1	89751997	1:89751997_T/C	T	C	.	.	NSAMP=1
1	89758246	1:89758246_G/C	G	C	.	.	NSAMP=1
1	89762645	1:89762645_C/T	C	T	.	.	NSAMP=1
1	89830777	1:89830777_A/ACTTTG	A	ACTTTG	.	.	NSAMP=1
1	89830779	1:89830779_A/G	A	G	.	.	NSAMP=1
1	89846889	1:89846889_T/A	T	A	.	.	NSAMP=1
1	90032146	1:90032146_A/T	A	T	.	.	NSAMP=1
1	90046283	1:90046283_C/CT	C	CT	.	.	NSAMP=1
1	90140719	1:90140719_T/A	T	A	.	.	NSAMP=1
1	90165146	1:90165146_A/T	A	T	.	.	NSAMP=1
1	90211157	1:90211157_A/G	A	G	.	.	NSAMP=1
1	90238074	1:90238074_C/T	C	T	.	.	NSAMP=1
1	90263829	1:90263829_T/C	T	C	.	.	NSAMP=1
1	90305442	1:90305442_G/A	G	A	.	.	NSAMP=1
1	90368021	1:90368021_C/T	C	T	.	.	NSAMP=1
1	90417288	1:90417288_C/A	C	A	.	.	NSAMP=1
1	90423167	1:90423167_T/C	T	C	.	.	NSAMP=1
1	90453839	1:90453839_C/T	C	T	.	.	NSAMP=1
1	90478677	1:90478677_T/A	T	A	.	.	NSAMP=1
1	90534087	1:90534087_C/T	C	T	.	.	NSAMP=1
1	90534590	1:90534590_C/T	C	T	.	.	NSAMP=1
1	90560572	1:90560572_C/A	C	A	.	.	NSAMP=1
1	90581796	1:90581796_C/T	C	T	.	.	NSAMP=1
1	90664072	1:90664072_C/T	C	T	.	.	NSAMP=1
1	90699064	1:90699064_CT/C	CT	C	.	.	NSAMP=1
1	90765506	1:90765506_A/C	A	C	.	.	NSAMP=1
1	90811316	1:90811316_C/G	C	G	.	.	NSAMP=1
1	90812996	1:90812996_G/A	G	A	.	.	NSAMP=1
1	90812997	1:90812997_C/A	C	A	.	.	NSAMP=1
1	91073476	1:91073476_T/C	T	C	.	.	NSAMP=1
1	91112813	1:91112813_C/T	C	T	.	.	NSAMP=1
1	91176810	1:91176810_C/A	C	A	.	.	NSAMP=1
1	91180344	1:91180344_T/C	T	C	.	.	NSAMP=1
1	91190274	1:91190274_A/G	A	G	.	.	NSAMP=1
1	91264825	1:91264825_T/G	T	G	.	.	NSAMP=1
1	91279339	1:91279339_C/T	C	T	.	.	NSAMP=1
1	91321176	1:91321176_G/A	G	A	.	.	NSAMP=1
1	91380922	1:91380922_C/T	C	T	.	.	NSAMP=1
1	91495879	1:91495879_C/T	C	T	.	.	NSAMP=1
1	91536651	1:91536651_C/G	C	G	.	.	NSAMP=1
1	91581702	1:91581702_C/G	C	G	.	.	NSAMP=1
1	91661416	1:91661416_G/A	G	A	.	.	NSAMP=1
1	91779562	1:91779562_C/T	C	T	.	.	NSAMP=1
1	91782348	1:91782348_C/T	C	T	.	.	NSAMP=1
1	91852608	1:91852608_G/A	G	A	.	.	NSAMP=1
1	91865654	1:91865654_C/G	C	G	.	.	NSAMP=1
1	91869231	rs367996373	C	T	.	.	NSAMP=1
1	91898699	1:91898699_A/T	A	T	.	.	NSAMP=1
1	91939697	1:91939697_G/A	G	A	.	.	NSAMP=1
1	91992384	1:91992384_A/G	A	G	.	.	NSAMP=1
1	92058238	1:92058238_G/C	G	C	.	.	NSAMP=1
1	92175292	1:92175292_C/G	C	G	.	.	NSAMP=1
1	92191793	1:92191793_A/G	A	G	.	.	NSAMP=1
1	92192581	1:92192581_C/T	C	T	.	.	NSAMP=1
1	92297140	1:92297140_G/A	G	A	.	.	NSAMP=1
1	92445140	1:92445140_G/A	G	A	.	.	NSAMP=1
1	92460800	1:92460800_C/T	C	T	.	.	NSAMP=1
1	92568773	1:92568773_C/T	C	T	.	.	NSAMP=1
1	92866332	1:92866332_T/C	T	C	.	.	NSAMP=1
1	92916900	rs374112920	A	T	.	.	NSAMP=2
1	93061246	1:93061246_C/T	C	T	.	.	NSAMP=1
1	93076684	1:93076684_C/CA	C	CA	.	.	NSAMP=1
1	93225412	1:93225412_A/AC	A	AC	.	.	NSAMP=1
1	93297048	1:93297048_G/C	G	C	.	.	NSAMP=1
1	93326865	rs201136488	A	T	.	.	NSAMP=1
1	93348636	1:93348636_G/C	G	C	.	.	NSAMP=1
1	93520466	1:93520466_T/TC	T	TC	.	.	NSAMP=1
1	93617670	1:93617670_A/G	A	G	.	.	NSAMP=1
1	93687702	1:93687702_T/C	T	C	.	.	NSAMP=1
1	93701481	1:93701481_G/A	G	A	.	.	NSAMP=1
1	93796663	1:93796663_C/T	C	T	.	.	NSAMP=1
1	93885955	rs375153218	A	T	.	.	NSAMP=1
1	94064533	1:94064533_G/A	G	A	.	.	NSAMP=1
1	94081074	1:94081074_T/G	T	G	.	.	NSAMP=1
1	94142489	1:94142489_T/A	T	A	.	.	NSAMP=1
1	94315807	1:94315807_A/G	A	G	.	.	NSAMP=1
1	94393344	1:94393344_G/T	G	T	.	.	NSAMP=1
1	94423594	1:94423594_C/A	C	A	.	.	NSAMP=1
1	94459452	1:94459452_C/T	C	T	.	.	NSAMP=1
1	94570861	1:94570861_C/T	C	T	.	.	NSAMP=1
1	94639983	1:94639983_A/C	A	C	.	.	NSAMP=1
1	94646018	1:94646018_T/A	T	A	.	.	NSAMP=1
1	94713977	1:94713977_G/T	G	T	.	.	NSAMP=1
1	94792455	1:94792455_G/A	G	A	.	.	NSAMP=1
1	94926708	1:94926708_T/C	T	C	.	.	NSAMP=1
1	94997353	1:94997353_C/T	C	T	.	.	NSAMP=1
1	95073611	1:95073611_C/G	C	G	.	.	NSAMP=1
1	95150287	1:95150287_G/T	G	T	.	.	NSAMP=1
1	95189744	1:95189744_C/T	C	T	.	.	NSAMP=1
1	95205267	1:95205267_C/G	C	G	.	.	NSAMP=1
1	95286316	1:95286316_C/T	C	T	.	.	NSAMP=1
1	95383414	1:95383414_T/C	T	C	.	.	NSAMP=1
1	95490184	1:95490184_G/A	G	A	.	.	NSAMP=1
1	95582466	1:95582466_C/G	C	G	.	.	NSAMP=1
1	95723419	1:95723419_C/T	C	T	.	.	NSAMP=1
1	95773857	1:95773857_G/T	G	T	.	.	NSAMP=1
1	95774666	1:95774666_G/A	G	A	.	.	NSAMP=1
1	95782356	1:95782356_C/G	C	G	.	.	NSAMP=1
1	95836423	1:95836423_G/A	G	A	.	.	NSAMP=1
1	95865529	1:95865529_G/A	G	A	.	.	NSAMP=1
1	95957597	1:95957597_C/T	C	T	.	.	NSAMP=1
1	96006125	1:96006125_C/A	C	A	.	.	NSAMP=1
1	96119115	1:96119115_A/T	A	T	.	.	NSAMP=1
1	96142305	1:96142305_C/G	C	G	.	.	NSAMP=1
1	96165056	1:96165056_G/A	G	A	.	.	NSAMP=1
1	96252504	1:96252504_G/A	G	A	.	.	NSAMP=1
1	96256018	1:96256018_C/A	C	A	.	.	NSAMP=1
1	96271209	1:96271209_A/T	A	T	.	.	NSAMP=1
1	96297372	1:96297372_C/T	C	T	.	.	NSAMP=1
1	96343135	1:96343135_C/T	C	T	.	.	NSAMP=1
1	96355543	1:96355543_C/T	C	T	.	.	NSAMP=1
1	96397486	1:96397486_G/T	G	T	.	.	NSAMP=1
1	96406008	1:96406008_G/A	G	A	.	.	NSAMP=1
1	96415051	1:96415051_C/T	C	T	.	.	NSAMP=1
1	96418920	1:96418920_G/A	G	A	.	.	NSAMP=1
1	96433114	1:96433114_T/C	T	C	.	.	NSAMP=1
1	96507368	1:96507368_C/T	C	T	.	.	NSAMP=1
1	96540823	1:96540823_C/T	C	T	.	.	NSAMP=1
1	96651943	1:96651943_A/G	A	G	.	.	NSAMP=1
1	96722865	1:96722865_G/A	G	A	.	.	NSAMP=1
1	96771072	1:96771072_C/CT	C	CT	.	.	NSAMP=1
1	96825017	1:96825017_C/T	C	T	.	.	NSAMP=1
1	96867303	1:96867303_A/T	A	T	.	.	NSAMP=1
1	96948213	1:96948213_A/G	A	G	.	.	NSAMP=1
1	96975661	1:96975661_C/A	C	A	.	.	NSAMP=1
1	96986958	1:96986958_A/G	A	G	.	.	NSAMP=1
1	97029222	1:97029222_G/GC	G	GC	.	.	NSAMP=1
1	97036165	1:97036165_C/T	C	T	.	.	NSAMP=1
1	97040477	1:97040477_TG/T	TG	T	.	.	NSAMP=1
1	97044348	1:97044348_G/A	G	A	.	.	NSAMP=1
1	97044457	1:97044457_G/A	G	A	.	.	NSAMP=1
1	97044940	1:97044940_G/A	G	A	.	.	NSAMP=1
1	97052020	1:97052020_C/A	C	A	.	.	NSAMP=1
1	97088091	rs369946543	C	T	.	.	NSAMP=1
1	97189660	1:97189660_C/A	C	A	.	.	NSAMP=1
1	97214764	1:97214764_C/A	C	A	.	.	NSAMP=1
1	97255146	1:97255146_A/G	A	G	.	.	NSAMP=1
1	97257129	1:97257129_G/C	G	C	.	.	NSAMP=1
1	97419529	1:97419529_G/A	G	A	.	.	NSAMP=1
1	97434378	1:97434378_G/C	G	C	.	.	NSAMP=1
1	97468220	1:97468220_T/G	T	G	.	.	NSAMP=1
1	97518400	1:97518400_G/A	G	A	.	.	NSAMP=1
1	97518490	1:97518490_G/A	G	A	.	.	NSAMP=1
1	97522787	1:97522787_AG/A	AG	A	.	.	NSAMP=1
1	97544812	1:97544812_A/C	A	C	.	.	NSAMP=1
1	97590436	1:97590436_T/G	T	G	.	.	NSAMP=1
1	97603204	1:97603204_T/G	T	G	.	.	NSAMP=1
1	97609247	1:97609247_G/C	G	C	.	.	NSAMP=1
1	97637714	1:97637714_G/A	G	A	.	.	NSAMP=1
1	97656220	1:97656220_C/G	C	G	.	.	NSAMP=1
1	97711416	1:97711416_C/T	C	T	.	.	NSAMP=1
1	97793084	1:97793084_T/C	T	C	.	.	NSAMP=1
1	97794699	1:97794699_T/A	T	A	.	.	NSAMP=1
1	97831562	1:97831562_G/C	G	C	.	.	NSAMP=1
1	97851078	1:97851078_T/C	T	C	.	.	NSAMP=1
1	97912002	1:97912002_C/G	C	G	.	.	NSAMP=1
1	98051509	1:98051509_G/A	G	A	.	.	NSAMP=1
1	98199422	1:98199422_A/AT	A	AT	.	.	NSAMP=1
1	98200979	1:98200979_T/TC	T	TC	.	.	NSAMP=1
1	98204436	1:98204436_A/G	A	G	.	.	NSAMP=1
1	98243348	1:98243348_A/G	A	G	.	.	NSAMP=1
1	98245898	1:98245898_T/A	T	A	.	.	NSAMP=1
1	98289539	1:98289539_T/G	T	G	.	.	NSAMP=1
1	98298172	1:98298172_T/C	T	C	.	.	NSAMP=1
1	98304765	1:98304765_T/C	T	C	.	.	NSAMP=1
1	98337830	1:98337830_C/T	C	T	.	.	NSAMP=1
1	98348216	1:98348216_A/G	A	G	.	.	NSAMP=1
1	98400448	1:98400448_G/GTTA	G	GTTA	.	.	NSAMP=1
1	98501736	1:98501736_C/T	C	T	.	.	NSAMP=1
1	98515884	1:98515884_C/A	C	A	.	.	NSAMP=1
1	98557171	1:98557171_C/T	C	T	.	.	NSAMP=1
1	98582068	rs79139049	G	A	.	.	NSAMP=1
1	98613465	1:98613465_G/A	G	A	.	.	NSAMP=1
1	98685107	1:98685107_C/CTGTG	C	CTGTG	.	.	NSAMP=1
1	98898275	1:98898275_G/A	G	A	.	.	NSAMP=1
1	98921615	1:98921615_C/G	C	G	.	.	NSAMP=1
1	99068888	1:99068888_T/A	T	A	.	.	NSAMP=1
1	99126348	1:99126348_T/A	T	A	.	.	NSAMP=1
1	99142942	1:99142942_G/C	G	C	.	.	NSAMP=1
1	99198381	1:99198381_T/C	T	C	.	.	NSAMP=1
1	99207383	1:99207383_G/C	G	C	.	.	NSAMP=1
1	99224863	1:99224863_A/G	A	G	.	.	NSAMP=1
1	99238793	1:99238793_T/A	T	A	.	.	NSAMP=1
1	99258700	1:99258700_GT/G	GT	G	.	.	NSAMP=1
1	99261767	1:99261767_C/A	C	A	.	.	NSAMP=1
1	99312996	1:99312996_G/GT	G	GT	.	.	NSAMP=1
1	99379557	1:99379557_C/T	C	T	.	.	NSAMP=1
1	99482596	1:99482596_G/A	G	A	.	.	NSAMP=1
1	99504092	1:99504092_C/T	C	T	.	.	NSAMP=1
1	99582701	1:99582701_A/G	A	G	.	.	NSAMP=1
1	99618186	1:99618186_A/C	A	C	.	.	NSAMP=1
1	99682328	1:99682328_A/T	A	T	.	.	NSAMP=1
1	99754716	1:99754716_A/T	A	T	.	.	NSAMP=1
1	99814441	1:99814441_G/A	G	A	.	.	NSAMP=1
1	99837140	1:99837140_C/T	C	T	.	.	NSAMP=1
1	99858517	1:99858517_G/A	G	A	.	.	NSAMP=1
1	99879480	1:99879480_A/ACAG	A	ACAG	.	.	NSAMP=1
1	99895095	1:99895095_A/G	A	G	.	.	NSAMP=1
1	99928218	1:99928218_T/A	T	A	.	.	NSAMP=1
1	99928348	1:99928348_C/G	C	G	.	.	NSAMP=1
1	99931748	1:99931748_C/T	C	T	.	.	NSAMP=1
1	100045437	1:100045437_C/A	C	A	.	.	NSAMP=1
1	100129123	1:100129123_T/A	T	A	.	.	NSAMP=2
1	100153178	1:100153178_G/C	G	C	.	.	NSAMP=1
1	100247918	1:100247918_C/T	C	T	.	.	NSAMP=1
1	100284113	1:100284113_T/C	T	C	.	.	NSAMP=1
1	100339539	1:100339539_T/C	T	C	.	.	NSAMP=1
1	100340521	1:100340521_C/G	C	G	.	.	NSAMP=1
1	100371845	1:100371845_T/A	T	A	.	.	NSAMP=1
1	100678125	1:100678125_A/G	A	G	.	.	NSAMP=1
1	100700005	1:100700005_AACATAGTAAG/AT	AACATAGTAAG	AT	.	.	NSAMP=1
1	100841851	1:100841851_G/GTA	G	GTA	.	.	NSAMP=1
1	101001336	1:101001336_C/T	C	T	.	.	NSAMP=1
1	101007977	1:101007977_G/A	G	A	.	.	NSAMP=1
1	101008998	1:101008998_C/T	C	T	.	.	NSAMP=1
1	101026722	1:101026722_T/G	T	G	.	.	NSAMP=1
1	101076369	1:101076369_G/A	G	A	.	.	NSAMP=1
1	101122745	1:101122745_C/G	C	G	.	.	NSAMP=1
1	101149668	1:101149668_G/A	G	A	.	.	NSAMP=1
1	101302938	1:101302938_C/CAT	C	CAT	.	.	NSAMP=1
1	101382008	1:101382008_TGAGATTACAG/TCC	TGAGATTACAG	TCC	.	.	NSAMP=1
1	101759484	1:101759484_T/C	T	C	.	.	NSAMP=1
1	101784886	1:101784886_C/G	C	G	.	.	NSAMP=1
1	101795852	rs371864071	C	G	.	.	NSAMP=1
1	101814298	1:101814298_C/T	C	T	.	.	NSAMP=1
1	101855697	1:101855697_G/A	G	A	.	.	NSAMP=1
1	101859510	1:101859510_T/A	T	A	.	.	NSAMP=1
1	101871095	1:101871095_C/T	C	T	.	.	NSAMP=1
1	101974095	1:101974095_C/T	C	T	.	.	NSAMP=1
1	102128080	1:102128080_A/G	A	G	.	.	NSAMP=1
1	102137433	1:102137433_G/T	G	T	.	.	NSAMP=1
1	102162073	1:102162073_G/A	G	A	.	.	NSAMP=1
1	102196382	rs36095805	A	T	.	.	NSAMP=1
1	102252929	1:102252929_G/A	G	A	.	.	NSAMP=1
1	102322700	1:102322700_T/A	T	A	.	.	NSAMP=1
1	102348628	1:102348628_G/A	G	A	.	.	NSAMP=1
1	102377144	1:102377144_C/A	C	A	.	.	NSAMP=1
1	102392529	1:102392529_C/T	C	T	.	.	NSAMP=1
1	102450376	1:102450376_G/A	G	A	.	.	NSAMP=1
1	102461484	1:102461484_T/G	T	G	.	.	NSAMP=1
1	102492729	1:102492729_G/T	G	T	.	.	NSAMP=1
1	102626897	1:102626897_A/G	A	G	.	.	NSAMP=1
1	102662024	1:102662024_T/G	T	G	.	.	NSAMP=1
1	102747773	1:102747773_T/A	T	A	.	.	NSAMP=1
1	102828287	1:102828287_G/T	G	T	.	.	NSAMP=1
1	102847876	1:102847876_AC/A	AC	A	.	.	NSAMP=1
1	102945072	1:102945072_TA/T	TA	T	.	.	NSAMP=1
1	102966167	1:102966167_T/A	T	A	.	.	NSAMP=1
1	103008206	1:103008206_G/T	G	T	.	.	NSAMP=1
1	103033292	1:103033292_G/A	G	A	.	.	NSAMP=1
1	103072268	1:103072268_T/A	T	A	.	.	NSAMP=1
1	103102652	1:103102652_A/C	A	C	.	.	NSAMP=1
1	103139970	1:103139970_C/G	C	G	.	.	NSAMP=1
1	103157852	1:103157852_G/A	G	A	.	.	NSAMP=1
1	103216819	1:103216819_C/CTAT	C	CTAT	.	.	NSAMP=1
1	103381768	1:103381768_C/T	C	T	.	.	NSAMP=1
1	103403943	1:103403943_A/T	A	T	.	.	NSAMP=1
1	103437417	1:103437417_C/G	C	G	.	.	NSAMP=1
1	103458007	1:103458007_C/A	C	A	.	.	NSAMP=1
1	103473804	1:103473804_T/C	T	C	.	.	NSAMP=1
1	103473854	1:103473854_G/A	G	A	.	.	NSAMP=1
1	103475237	1:103475237_G/A	G	A	.	.	NSAMP=1
1	103498281	1:103498281_C/A	C	A	.	.	NSAMP=1
1	103518654	1:103518654_C/T	C	T	.	.	NSAMP=1
1	103570419	1:103570419_C/T	C	T	.	.	NSAMP=1
1	103597264	1:103597264_T/G	T	G	.	.	NSAMP=1
1	103597265	1:103597265_G/T	G	T	.	.	NSAMP=1
1	103635776	1:103635776_G/A	G	A	.	.	NSAMP=1
1	103677089	1:103677089_G/C	G	C	.	.	NSAMP=1
1	103722555	1:103722555_C/G	C	G	.	.	NSAMP=1
1	103748324	1:103748324_C/T	C	T	.	.	NSAMP=1
1	103756626	1:103756626_C/A	C	A	.	.	NSAMP=1
1	104034493	1:104034493_G/A	G	A	.	.	NSAMP=1
1	104041614	1:104041614_G/A	G	A	.	.	NSAMP=1
1	104081955	1:104081955_T/C	T	C	.	.	NSAMP=1
1	104322017	1:104322017_G/A	G	A	.	.	NSAMP=1
1	104352420	1:104352420_A/T	A	T	.	.	NSAMP=1
1	104398445	1:104398445_AC/A	AC	A	.	.	NSAMP=1
1	104443004	1:104443004_A/G	A	G	.	.	NSAMP=1
1	104485052	1:104485052_C/T	C	T	.	.	NSAMP=1
1	104583507	1:104583507_G/GT	G	GT	.	.	NSAMP=1
1	104605973	1:104605973_TATTA/T	TATTA	T	.	.	NSAMP=1
1	104605973	1:104605973_TATTATTGTTAA/TGGGTT	TATTATTGTTAA	TGGGTT	.	.	NSAMP=1
1	104605982	1:104605982_TAA/T	TAA	T	.	.	NSAMP=1
1	104615879	1:104615879_C/A	C	A	.	.	NSAMP=1
1	104660263	1:104660263_T/C	T	C	.	.	NSAMP=1
1	104670984	1:104670984_T/A	T	A	.	.	NSAMP=1
1	104725919	1:104725919_T/G	T	G	.	.	NSAMP=1
1	104769853	1:104769853_C/T	C	T	.	.	NSAMP=1
1	104827574	1:104827574_T/G	T	G	.	.	NSAMP=1
1	104865402	1:104865402_A/T	A	T	.	.	NSAMP=1
1	104869418	1:104869418_ATGTT/A	ATGTT	A	.	.	NSAMP=1
1	104957501	1:104957501_C/T	C	T	.	.	NSAMP=1
1	104999277	1:104999277_C/G	C	G	.	.	NSAMP=1
1	105027678	1:105027678_A/T	A	T	.	.	NSAMP=2
1	105074386	1:105074386_G/T	G	T	.	.	NSAMP=1
1	105074975	1:105074975_G/T	G	T	.	.	NSAMP=1
1	105167501	1:105167501_T/C	T	C	.	.	NSAMP=1
1	105175918	1:105175918_C/T	C	T	.	.	NSAMP=1
1	105250343	1:105250343_GT/G	GT	G	.	.	NSAMP=1
1	105257817	1:105257817_C/T	C	T	.	.	NSAMP=1
1	105270567	1:105270567_G/C	G	C	.	.	NSAMP=1
1	105285166	1:105285166_T/C	T	C	.	.	NSAMP=1
1	105324327	1:105324327_G/A	G	A	.	.	NSAMP=1
1	105363099	1:105363099_A/AC	A	AC	.	.	NSAMP=1
1	105396299	1:105396299_G/A	G	A	.	.	NSAMP=1
1	105443749	1:105443749_A/G	A	G	.	.	NSAMP=1
1	105456483	1:105456483_A/C	A	C	.	.	NSAMP=1
1	105524558	1:105524558_C/T	C	T	.	.	NSAMP=1
1	105540722	1:105540722_C/T	C	T	.	.	NSAMP=1
1	105549426	1:105549426_A/G	A	G	.	.	NSAMP=1
1	105566954	1:105566954_T/C	T	C	.	.	NSAMP=1
1	105585860	1:105585860_CA/C	CA	C	.	.	NSAMP=1
1	105600797	1:105600797_C/T	C	T	.	.	NSAMP=1
1	105619707	1:105619707_C/A	C	A	.	.	NSAMP=1
1	105629189	1:105629189_G/T	G	T	.	.	NSAMP=1
1	105641567	1:105641567_C/A	C	A	.	.	NSAMP=1
1	105745995	1:105745995_C/G	C	G	.	.	NSAMP=1
1	105868558	1:105868558_C/G	C	G	.	.	NSAMP=1
1	106003913	1:106003913_C/CT	C	CT	.	.	NSAMP=1
1	106021349	1:106021349_G/C	G	C	.	.	NSAMP=1
1	106028798	1:106028798_TC/T	TC	T	.	.	NSAMP=1
1	106054481	1:106054481_A/G	A	G	.	.	NSAMP=1
1	106054675	1:106054675_G/T	G	T	.	.	NSAMP=1
1	106143585	1:106143585_AT/A	AT	A	.	.	NSAMP=1
1	106180702	1:106180702_A/AC	A	AC	.	.	NSAMP=1
1	106199338	1:106199338_G/T	G	T	.	.	NSAMP=1
1	106204373	1:106204373_T/C	T	C	.	.	NSAMP=1
1	106245625	1:106245625_GT/G	GT	G	.	.	NSAMP=1
1	106302800	1:106302800_T/TAAA	T	TAAA	.	.	NSAMP=1
1	106337449	1:106337449_G/A	G	A	.	.	NSAMP=1
1	106388595	1:106388595_G/A	G	A	.	.	NSAMP=1
1	106435339	1:106435339_G/A	G	A	.	.	NSAMP=1
1	106465023	1:106465023_T/C	T	C	.	.	NSAMP=1
1	106532257	1:106532257_G/A	G	A	.	.	NSAMP=1
1	106571500	1:106571500_T/A	T	A	.	.	NSAMP=1
1	106611341	1:106611341_G/C	G	C	.	.	NSAMP=1
1	106688075	1:106688075_C/A	C	A	.	.	NSAMP=1
1	106700318	1:106700318_A/C	A	C	.	.	NSAMP=1
1	106712077	1:106712077_C/T	C	T	.	.	NSAMP=1
1	106720440	1:106720440_T/C	T	C	.	.	NSAMP=1
1	106851198	1:106851198_A/AACCT	A	AACCT	.	.	NSAMP=1
1	106865428	1:106865428_C/T	C	T	.	.	NSAMP=1
1	106870867	1:106870867_G/C	G	C	.	.	NSAMP=1
1	106928964	1:106928964_AG/A	AG	A	.	.	NSAMP=1
1	106977892	1:106977892_A/G	A	G	.	.	NSAMP=1
1	106979770	1:106979770_C/T	C	T	.	.	NSAMP=1
1	106998271	1:106998271_A/G	A	G	.	.	NSAMP=1
1	107041761	1:107041761_C/T	C	T	.	.	NSAMP=1
1	107074914	1:107074914_A/G	A	G	.	.	NSAMP=1
1	107079728	1:107079728_A/G	A	G	.	.	NSAMP=1
1	107193728	1:107193728_G/A	G	A	.	.	NSAMP=1
1	107303422	1:107303422_G/A	G	A	.	.	NSAMP=1
1	107308952	1:107308952_G/A	G	A	.	.	NSAMP=1
1	107330514	1:107330514_T/A	T	A	.	.	NSAMP=1
1	107459191	1:107459191_T/C	T	C	.	.	NSAMP=1
1	107564909	1:107564909_G/A	G	A	.	.	NSAMP=1
1	107621712	1:107621712_T/A	T	A	.	.	NSAMP=1
1	107666770	1:107666770_C/T	C	T	.	.	NSAMP=1
1	107771941	1:107771941_A/T	A	T	.	.	NSAMP=1
1	107871316	1:107871316_G/A	G	A	.	.	NSAMP=1
1	107936337	1:107936337_G/A	G	A	.	.	NSAMP=1
1	107950222	1:107950222_C/A	C	A	.	.	NSAMP=1
1	107994203	1:107994203_CTATATCAGTGTAT/C	CTATATCAGTGTAT	C	.	.	NSAMP=1
1	108146589	1:108146589_A/T	A	T	.	.	NSAMP=6
1	108210095	1:108210095_C/T	C	T	.	.	NSAMP=1
1	108219413	1:108219413_C/G	C	G	.	.	NSAMP=1
1	108248294	1:108248294_C/T	C	T	.	.	NSAMP=1
1	108318241	1:108318241_C/G	C	G	.	.	NSAMP=1
1	108383911	1:108383911_A/AG	A	AG	.	.	NSAMP=1
1	108384681	1:108384681_A/G	A	G	.	.	NSAMP=1
1	108388178	1:108388178_AAGTT/A	AAGTT	A	.	.	NSAMP=1
1	108417604	1:108417604_C/T	C	T	.	.	NSAMP=1
1	108454031	1:108454031_ATGTAG/A	ATGTAG	A	.	.	NSAMP=1
1	108474727	1:108474727_C/T	C	T	.	.	NSAMP=1
1	108496841	1:108496841_G/GA	G	GA	.	.	NSAMP=1
1	108549615	1:108549615_G/A	G	A	.	.	NSAMP=1
1	108583496	1:108583496_A/G	A	G	.	.	NSAMP=1
1	108610169	1:108610169_T/A	T	A	.	.	NSAMP=1
1	108679084	1:108679084_A/G	A	G	.	.	NSAMP=1
1	108725987	1:108725987_A/T	A	T	.	.	NSAMP=1
1	109050251	1:109050251_A/G	A	G	.	.	NSAMP=1
1	109110981	1:109110981_AG/A	AG	A	.	.	NSAMP=1
1	109115982	1:109115982_G/A	G	A	.	.	NSAMP=1
1	109209195	1:109209195_AAGAGATAAATGGTT/A	AAGAGATAAATGGTT	A	.	.	NSAMP=9
1	109234723	1:109234723_G/A	G	A	.	.	NSAMP=1
1	109240516	1:109240516_T/A	T	A	.	.	NSAMP=1
1	109323049	1:109323049_A/T	A	T	.	.	NSAMP=1
1	109359997	1:109359997_A/G	A	G	.	.	NSAMP=1
1	109386508	1:109386508_C/T	C	T	.	.	NSAMP=1
1	109399654	1:109399654_G/A	G	A	.	.	NSAMP=1
1	109453853	1:109453853_GAAAT/G	GAAAT	G	.	.	NSAMP=1
1	109453858	1:109453858_G/GCCCTCCG	G	GCCCTCCG	.	.	NSAMP=1
1	109461019	1:109461019_A/G	A	G	.	.	NSAMP=1
1	109520739	1:109520739_C/T	C	T	.	.	NSAMP=1
1	109598040	1:109598040_CTTG/C	CTTG	C	.	.	NSAMP=2
1	109813046	rs112927146	A	G	.	.	NSAMP=1
1	109818158	1:109818158_C/CT	C	CT	.	.	NSAMP=1
1	109894587	1:109894587_G/GGGGT	G	GGGGT	.	.	NSAMP=1
1	109939716	1:109939716_C/G	C	G	.	.	NSAMP=1
1	109941347	1:109941347_A/T	A	T	.	.	NSAMP=1
1	110302399	1:110302399_C/T	C	T	.	.	NSAMP=1
1	110325651	1:110325651_G/T	G	T	.	.	NSAMP=1
1	110584624	1:110584624_G/A	G	A	.	.	NSAMP=1
1	110642378	1:110642378_T/G	T	G	.	.	NSAMP=1
1	110696511	1:110696511_GA/G	GA	G	.	.	NSAMP=1
1	110737840	1:110737840_G/A	G	A	.	.	NSAMP=1
1	110738188	1:110738188_G/A	G	A	.	.	NSAMP=1
1	110793413	1:110793413_GC/G	GC	G	.	.	NSAMP=1
1	110819494	1:110819494_G/A	G	A	.	.	NSAMP=1
1	111049710	1:111049710_GA/G	GA	G	.	.	NSAMP=1
1	111066027	1:111066027_C/A	C	A	.	.	NSAMP=1
1	111106708	1:111106708_T/C	T	C	.	.	NSAMP=1
1	111135346	1:111135346_C/T	C	T	.	.	NSAMP=1
1	111162732	1:111162732_A/G	A	G	.	.	NSAMP=1
1	111192682	1:111192682_G/C	G	C	.	.	NSAMP=1
1	111203110	rs374076474	C	T	.	.	NSAMP=1
1	111265250	1:111265250_G/A	G	A	.	.	NSAMP=1
1	111303585	1:111303585_T/C	T	C	.	.	NSAMP=1
1	111396130	1:111396130_C/T	C	T	.	.	NSAMP=1
1	111439746	1:111439746_T/G	T	G	.	.	NSAMP=1
1	111439749	1:111439749_C/G	C	G	.	.	NSAMP=1
1	111441404	1:111441404_A/C	A	C	.	.	NSAMP=1
1	111470941	1:111470941_G/C	G	C	.	.	NSAMP=1
1	111507129	1:111507129_C/T	C	T	.	.	NSAMP=1
1	111533278	1:111533278_C/T	C	T	.	.	NSAMP=1
1	111622331	1:111622331_G/C	G	C	.	.	NSAMP=1
1	111672811	1:111672811_C/T	C	T	.	.	NSAMP=1
1	111784464	1:111784464_G/T	G	T	.	.	NSAMP=1
1	111796622	1:111796622_C/T	C	T	.	.	NSAMP=1
1	111813444	1:111813444_C/T	C	T	.	.	NSAMP=1
1	111820170	1:111820170_A/T	A	T	.	.	NSAMP=1
1	111910148	1:111910148_A/C	A	C	.	.	NSAMP=1
1	111985623	1:111985623_T/C	T	C	.	.	NSAMP=1
1	112010539	1:112010539_G/C	G	C	.	.	NSAMP=1
1	112034006	1:112034006_G/A	G	A	.	.	NSAMP=1
1	112062297	1:112062297_C/A	C	A	.	.	NSAMP=1
1	112077955	1:112077955_G/T	G	T	.	.	NSAMP=1
1	112174971	1:112174971_A/G	A	G	.	.	NSAMP=1
1	112185110	1:112185110_T/C	T	C	.	.	NSAMP=1
1	112254052	1:112254052_A/C	A	C	.	.	NSAMP=1
1	112329439	1:112329439_T/C	T	C	.	.	NSAMP=1
1	112355542	1:112355542_T/C	T	C	.	.	NSAMP=1
1	112514787	1:112514787_T/C	T	C	.	.	NSAMP=1
1	112562540	1:112562540_T/A	T	A	.	.	NSAMP=1
1	112563270	1:112563270_C/A	C	A	.	.	NSAMP=1
1	112570648	1:112570648_A/G	A	G	.	.	NSAMP=1
1	112574002	1:112574002_C/A	C	A	.	.	NSAMP=1
1	112684832	1:112684832_G/A	G	A	.	.	NSAMP=1
1	112711883	1:112711883_G/A	G	A	.	.	NSAMP=1
1	112807232	1:112807232_T/A	T	A	.	.	NSAMP=1
1	112828909	rs35539341	A	T	.	.	NSAMP=1
1	112872673	1:112872673_T/A	T	A	.	.	NSAMP=1
1	112899395	1:112899395_C/A	C	A	.	.	NSAMP=1
1	112936253	1:112936253_G/A	G	A	.	.	NSAMP=1
1	113007570	1:113007570_G/A	G	A	.	.	NSAMP=1
1	113193697	1:113193697_C/T	C	T	.	.	NSAMP=1
1	113266361	1:113266361_C/T	C	T	.	.	NSAMP=1
1	113306494	1:113306494_C/T	C	T	.	.	NSAMP=1
1	113353195	1:113353195_C/T	C	T	.	.	NSAMP=1
1	113652046	1:113652046_T/C	T	C	.	.	NSAMP=1
1	113654966	1:113654966_C/G	C	G	.	.	NSAMP=1
1	113697080	1:113697080_A/T	A	T	.	.	NSAMP=1
1	113734328	1:113734328_C/T	C	T	.	.	NSAMP=1
1	113738350	1:113738350_T/C	T	C	.	.	NSAMP=1
1	113790898	1:113790898_C/G	C	G	.	.	NSAMP=1
1	113848528	1:113848528_A/T	A	T	.	.	NSAMP=1
1	113943432	1:113943432_A/G	A	G	.	.	NSAMP=1
1	113947436	1:113947436_A/G	A	G	.	.	NSAMP=1
1	113960012	1:113960012_GA/G	GA	G	.	.	NSAMP=1
1	114170265	1:114170265_C/CCT	C	CCT	.	.	NSAMP=1
1	114233701	1:114233701_A/AGAAG	A	AGAAG	.	.	NSAMP=1
1	114278032	1:114278032_G/A	G	A	.	.	NSAMP=1
1	114381077	rs74163652	C	T	.	.	NSAMP=1
1	114418461	1:114418461_G/C	G	C	.	.	NSAMP=1
1	114429887	1:114429887_T/A	T	A	.	.	NSAMP=1
1	114576384	1:114576384_G/T	G	T	.	.	NSAMP=1
1	114590602	1:114590602_C/T	C	T	.	.	NSAMP=1
1	114722091	1:114722091_A/T	A	T	.	.	NSAMP=1
1	114793005	1:114793005_C/G	C	G	.	.	NSAMP=1
1	114814872	1:114814872_T/C	T	C	.	.	NSAMP=1
1	114880626	1:114880626_G/T	G	T	.	.	NSAMP=1
1	114896345	1:114896345_G/C	G	C	.	.	NSAMP=1
1	114939058	1:114939058_C/T	C	T	.	.	NSAMP=1
1	115023122	1:115023122_T/A	T	A	.	.	NSAMP=1
1	115093939	rs201178217	A	G	.	.	NSAMP=1
1	115252204	1:115252204_C/T	C	T	.	.	NSAMP=1
1	115256528	rs121913255	T	G	.	.	NSAMP=1
1	115258744	rs121434596	C	T	.	.	NSAMP=3
1	115258745	rs121434595	C	G	.	.	NSAMP=1
1	115258747	rs121913237	C	A,T,T,T,T	.	.	NSAMP=6
1	115346427	1:115346427_C/G	C	G	.	.	NSAMP=1
1	115363748	1:115363748_C/T	C	T	.	.	NSAMP=1
1	115611016	1:115611016_G/A	G	A	.	.	NSAMP=1
1	115611620	1:115611620_T/A	T	A	.	.	NSAMP=1
1	115612768	1:115612768_G/A	G	A	.	.	NSAMP=1
1	115616837	1:115616837_G/A	G	A	.	.	NSAMP=1
1	115732218	1:115732218_G/T	G	T	.	.	NSAMP=1
1	115742593	1:115742593_A/T	A	T	.	.	NSAMP=1
1	115976807	1:115976807_G/T	G	T	.	.	NSAMP=1
1	116009067	1:116009067_C/T	C	T	.	.	NSAMP=1
1	116016251	1:116016251_G/A	G	A	.	.	NSAMP=1
1	116100929	1:116100929_G/C	G	C	.	.	NSAMP=1
1	116102203	1:116102203_C/A	C	A	.	.	NSAMP=1
1	116119408	1:116119408_G/A	G	A	.	.	NSAMP=1
1	116197101	1:116197101_C/A	C	A	.	.	NSAMP=1
1	116204832	1:116204832_C/T	C	T	.	.	NSAMP=1
1	116237075	1:116237075_G/C	G	C	.	.	NSAMP=1
1	116238190	1:116238190_G/C	G	C	.	.	NSAMP=1
1	116238495	1:116238495_G/A	G	A	.	.	NSAMP=1
1	116295805	1:116295805_G/A	G	A	.	.	NSAMP=1
1	116296706	1:116296706_T/C	T	C	.	.	NSAMP=1
1	116357785	1:116357785_G/A	G	A	.	.	NSAMP=1
1	116362182	1:116362182_C/CA	C	CA	.	.	NSAMP=1
1	116370280	1:116370280_G/T	G	T	.	.	NSAMP=1
1	116510963	1:116510963_C/G	C	G	.	.	NSAMP=1
1	116550780	1:116550780_A/G	A	G	.	.	NSAMP=1
1	116554247	1:116554247_T/C	T	C	.	.	NSAMP=1
1	116680759	1:116680759_A/G	A	G	.	.	NSAMP=1
1	116774255	1:116774255_G/A	G	A	.	.	NSAMP=1
1	116777101	1:116777101_A/G	A	G	.	.	NSAMP=1
1	116951546	1:116951546_G/C	G	C	.	.	NSAMP=1
1	116959436	1:116959436_G/A	G	A	.	.	NSAMP=1
1	116979585	1:116979585_T/TAC	T	TAC	.	.	NSAMP=1
1	117035158	1:117035158_A/C	A	C	.	.	NSAMP=1
1	117124294	1:117124294_G/A	G	A	.	.	NSAMP=1
1	117251299	1:117251299_C/G	C	G	.	.	NSAMP=1
1	117269747	1:117269747_A/T	A	T	.	.	NSAMP=1
1	117270173	1:117270173_C/A	C	A	.	.	NSAMP=1
1	117311879	1:117311879_C/G	C	G	.	.	NSAMP=1
1	117434800	1:117434800_C/G	C	G	.	.	NSAMP=1
1	117455489	1:117455489_T/C	T	C	.	.	NSAMP=1
1	117463546	1:117463546_G/A	G	A	.	.	NSAMP=1
1	117464563	1:117464563_C/T	C	T	.	.	NSAMP=1
1	117499169	1:117499169_G/C	G	C	.	.	NSAMP=1
1	117754790	1:117754790_C/G	C	G	.	.	NSAMP=1
1	117837891	1:117837891_C/G	C	G	.	.	NSAMP=1
1	117839699	1:117839699_C/T	C	T	.	.	NSAMP=1
1	117856400	1:117856400_G/A	G	A	.	.	NSAMP=1
1	117891052	1:117891052_G/A	G	A	.	.	NSAMP=1
1	117917857	1:117917857_C/T	C	T	.	.	NSAMP=1
1	118055191	1:118055191_A/G	A	G	.	.	NSAMP=1
1	118087450	1:118087450_C/T	C	T	.	.	NSAMP=1
1	118123923	1:118123923_T/C	T	C	.	.	NSAMP=1
1	118162723	1:118162723_C/CA	C	CA	.	.	NSAMP=1
1	118164838	1:118164838_G/A	G	A	.	.	NSAMP=1
1	118189409	1:118189409_G/A	G	A	.	.	NSAMP=1
1	118221200	1:118221200_C/G	C	G	.	.	NSAMP=1
1	118237136	1:118237136_A/T	A	T	.	.	NSAMP=1
1	118242641	1:118242641_C/G	C	G	.	.	NSAMP=1
1	118303121	1:118303121_G/T	G	T	.	.	NSAMP=1
1	118367861	1:118367861_A/C	A	C	.	.	NSAMP=1
1	118472697	1:118472697_C/T	C	T	.	.	NSAMP=1
1	118485134	1:118485134_G/A	G	A	.	.	NSAMP=1
1	118513821	1:118513821_A/C	A	C	.	.	NSAMP=1
1	118527093	1:118527093_T/C	T	C	.	.	NSAMP=1
1	118569100	1:118569100_C/T	C	T	.	.	NSAMP=1
1	118618544	1:118618544_G/GT	G	GT	.	.	NSAMP=1
1	118639426	1:118639426_C/T	C	T	.	.	NSAMP=1
1	118681616	1:118681616_C/G	C	G	.	.	NSAMP=1
1	118701010	1:118701010_G/A	G	A	.	.	NSAMP=1
1	118752247	1:118752247_G/A	G	A	.	.	NSAMP=1
1	118825411	1:118825411_CA/C	CA	C	.	.	NSAMP=1
1	118966194	1:118966194_T/C	T	C	.	.	NSAMP=1
1	118983100	1:118983100_C/T	C	T	.	.	NSAMP=1
1	119016804	1:119016804_G/C	G	C	.	.	NSAMP=1
1	119071219	1:119071219_AT/A	AT	A	.	.	NSAMP=1
1	119074178	1:119074178_T/A	T	A	.	.	NSAMP=1
1	119092757	1:119092757_C/CA	C	CA	.	.	NSAMP=1
1	119108185	1:119108185_A/G	A	G	.	.	NSAMP=1
1	119140991	1:119140991_A/AT	A	AT	.	.	NSAMP=1
1	119142407	1:119142407_T/C	T	C	.	.	NSAMP=1
1	119222599	1:119222599_G/GT	G	GT	.	.	NSAMP=1
1	119351484	1:119351484_AT/A	AT	A	.	.	NSAMP=1
1	119409156	1:119409156_C/T	C	T	.	.	NSAMP=1
1	119427637	1:119427637_G/C	G	C	.	.	NSAMP=1
1	119467782	1:119467782_C/G	C	G	.	.	NSAMP=1
1	119468164	1:119468164_C/T	C	T	.	.	NSAMP=1
1	119497335	1:119497335_C/A	C	A	.	.	NSAMP=1
1	119502089	1:119502089_C/A	C	A	.	.	NSAMP=1
1	119529599	1:119529599_C/T	C	T	.	.	NSAMP=1
1	119559747	1:119559747_G/C	G	C	.	.	NSAMP=1
1	119623873	1:119623873_G/A	G	A	.	.	NSAMP=1
1	119673469	1:119673469_C/T	C	T	.	.	NSAMP=1
1	119705462	1:119705462_T/C	T	C	.	.	NSAMP=1
1	119728916	1:119728916_A/T	A	T	.	.	NSAMP=1
1	119812318	1:119812318_C/T	C	T	.	.	NSAMP=1
1	119843783	1:119843783_G/T	G	T	.	.	NSAMP=1
1	119843784	1:119843784_G/T	G	T	.	.	NSAMP=1
1	119844300	1:119844300_G/A	G	A	.	.	NSAMP=1
1	119904516	1:119904516_T/C	T	C	.	.	NSAMP=1
1	119912504	1:119912504_T/TC	T	TC	.	.	NSAMP=1
1	119927409	rs372674483	G	A	.	.	NSAMP=1
1	119936165	1:119936165_G/T	G	T	.	.	NSAMP=1
1	120018489	rs72550719	G	A	.	.	NSAMP=1
1	120029897	1:120029897_TA/T	TA	T	.	.	NSAMP=1
1	120089951	1:120089951_G/C	G	C	.	.	NSAMP=1
1	120165356	1:120165356_G/A	G	A	.	.	NSAMP=1
1	120293454	1:120293454_G/A	G	A	.	.	NSAMP=1
1	120318097	1:120318097_C/A	C	A	.	.	NSAMP=1
1	120377493	1:120377493_T/A	T	A	.	.	NSAMP=1
1	120416267	1:120416267_C/T	C	T	.	.	NSAMP=1
1	120438734	1:120438734_G/A	G	A	.	.	NSAMP=1
1	120456167	1:120456167_G/T	G	T	.	.	NSAMP=1
1	120475745	1:120475745_C/T	C	T	.	.	NSAMP=1
1	120493054	1:120493054_A/C	A	C	.	.	NSAMP=1
1	120494694	1:120494694_G/A	G	A	.	.	NSAMP=1
1	120603064	1:120603064_A/AAAATATATATATATAT	A	AAAATATATATATATAT	.	.	NSAMP=1
1	120621505	1:120621505_C/CCACACA	C	CCACACA	.	.	NSAMP=1
1	121142769	1:121142769_TGACGAGATGAAAA/T	TGACGAGATGAAAA	T	.	.	NSAMP=1
1	121142888	1:121142888_AGAAATGAT/A	AGAAATGAT	A	.	.	NSAMP=1
1	121233271	1:121233271_C/G	C	G	.	.	NSAMP=1
1	121239007	1:121239007_A/ATTGCC	A	ATTGCC	.	.	NSAMP=1
1	142539770	1:142539770_A/ATAATG	A	ATAATG	.	.	NSAMP=1
1	142539898	1:142539898_C/CGAAAGAAAGG	C	CGAAAGAAAGG	.	.	NSAMP=1
1	142577407	1:142577407_TATGCC/T	TATGCC	T	.	.	NSAMP=2
1	142581866	1:142581866_T/TATGTA	T	TATGTA	.	.	NSAMP=2
1	142620816	1:142620816_TCTTAA/T	TCTTAA	T	.	.	NSAMP=2
1	142625013	1:142625013_AAAGTTTT/A	AAAGTTTT	A	.	.	NSAMP=1
1	142666611	1:142666611_T/TATTTTC	T	TATTTTC	.	.	NSAMP=1
1	142807557	1:142807557_A/AAAAAT	A	AAAAAT	.	.	NSAMP=1
1	142824978	1:142824978_GAGA/G	GAGA	G	.	.	NSAMP=1
1	142905904	1:142905904_TATGACTGAAACCC/TGTGATTTATGCCA	TATGACTGAAACCC	TGTGATTTATGCCA,TGTGATTTATACCA	.	.	NSAMP=2
1	142959758	1:142959758_TTTAATTTATAAG/TATAACCTATA	TTTAATTTATAAG	TATAACCTATA	.	.	NSAMP=1
1	142962100	1:142962100_AAAACACACACACAAAAAAAAAAC/A	AAAACACACACACAAAAAAAAAAC	A	.	.	NSAMP=1
1	143166260	1:143166260_G/GGCTGT	G	GGCTGT	.	.	NSAMP=2
1	143206342	1:143206342_TA/T	TA	T	.	.	NSAMP=1
1	143213746	1:143213746_ATC/A	ATC	A	.	.	NSAMP=1
1	143257729	1:143257729_A/AATAATAATAATAATG	A	AATAATAATAATAATG	.	.	NSAMP=3
1	143257735	1:143257735_A/AATAATAATG	A	AATAATAATG	.	.	NSAMP=3
1	143462063	1:143462063_C/CACTTA	C	CACTTA	.	.	NSAMP=2
1	143473526	1:143473526_GTAGTCA/G	GTAGTCA	G	.	.	NSAMP=1
1	143480372	1:143480372_GGAATATCTT/GAAGTGTCTC	GGAATATCTT	GAAGTGTCTC	.	.	NSAMP=1
1	143533355	1:143533355_T/TTTTTATTTTA	T	TTTTTATTTTA,TTTTTATTTTATTTTA	.	.	NSAMP=3
1	144696723	1:144696723_C/CATATG	C	CATATG	.	.	NSAMP=1
1	144932196	1:144932196_TTCCGGCTCTGCG/TA	TTCCGGCTCTGCG	TA	.	.	NSAMP=1
1	144933002	1:144933002_G/A	G	A	.	.	NSAMP=1
1	145017827	1:145017827_T/TCCTTCCCTCCCCTCCCCTCCCTTCCCCCTCCCTCCCTC	T	TCCTTCCCTCCCCTCCCCTCCCTTCCCCCTCCCTCCCTC	.	.	NSAMP=1
1	145090179	1:145090179_TA/TGATGCCCCTTG	TA	TGATGCCCCTTG	.	.	NSAMP=1
1	145092304	1:145092304_G/A	G	A	.	.	NSAMP=1
1	145266939	1:145266939_GGTTTC/G	GGTTTC	G	.	.	NSAMP=1
1	145439796	1:145439796_CAAAGGAAAATATGGGTGTGTAGAC/CCGGG	CAAAGGAAAATATGGGTGTGTAGAC	CCGGG	.	.	NSAMP=1
1	146478927	1:146478927_G/GACC	G	GACC	.	.	NSAMP=1
1	146588246	1:146588246_G/C	G	C	.	.	NSAMP=1
1	146592030	1:146592030_C/T	C	T	.	.	NSAMP=1
1	146682856	1:146682856_C/T	C	T	.	.	NSAMP=1
1	146687490	1:146687490_G/A	G	A	.	.	NSAMP=1
1	146728511	1:146728511_C/T	C	T	.	.	NSAMP=1
1	146736485	1:146736485_G/T	G	T	.	.	NSAMP=1
1	146752513	1:146752513_A/G	A	G	.	.	NSAMP=1
1	146766663	1:146766663_G/A	G	A	.	.	NSAMP=1
1	146814630	1:146814630_G/T	G	T	.	.	NSAMP=1
1	146848593	1:146848593_G/A	G	A	.	.	NSAMP=1
1	146944648	1:146944648_A/G	A	G	.	.	NSAMP=1
1	147006538	1:147006538_G/C	G	C	.	.	NSAMP=1
1	147017781	1:147017781_G/A	G	A	.	.	NSAMP=1
1	147046352	1:147046352_T/C	T	C	.	.	NSAMP=1
1	147056647	1:147056647_T/C	T	C	.	.	NSAMP=1
1	147057951	1:147057951_C/G	C	G	.	.	NSAMP=1
1	147067596	1:147067596_A/G	A	G	.	.	NSAMP=1
1	147095818	1:147095818_G/C	G	C	.	.	NSAMP=1
1	147149058	1:147149058_C/G	C	G	.	.	NSAMP=1
1	147221196	1:147221196_G/A	G	A	.	.	NSAMP=1
1	147238827	1:147238827_C/T	C	T	.	.	NSAMP=1
1	147243470	1:147243470_C/T	C	T	.	.	NSAMP=1
1	147247747	1:147247747_A/G	A	G	.	.	NSAMP=1
1	147254958	1:147254958_TGGA/T	TGGA	T	.	.	NSAMP=1
1	148344568	1:148344568_TCCCCGCCGAGCTGCTGTACTTCA/TTTCTTCCTGACACGGCGACCACC	TCCCCGCCGAGCTGCTGTACTTCA	TTTCTTCCTGACACGGCGACCACC	.	.	NSAMP=1
1	148673109	1:148673109_TATCTC/T	TATCTC	T	.	.	NSAMP=1
1	148677584	1:148677584_TGAAAGAA/T	TGAAAGAA	T	.	.	NSAMP=1
1	148683462	1:148683462_AAACCCAAAAAACAAGAAAG/A	AAACCCAAAAAACAAGAAAG	A	.	.	NSAMP=1
1	148844399	1:148844399_AAGAAGCT/A	AAGAAGCT	A	.	.	NSAMP=1
1	148848721	1:148848721_TTCATCATTTCATC/T	TTCATCATTTCATC	T	.	.	NSAMP=1
1	148848952	1:148848952_C/CGTCAT	C	CGTCAT	.	.	NSAMP=1
1	148849177	1:148849177_ACATTT/A	ACATTT	A	.	.	NSAMP=1
1	148849365	1:148849365_TTCATC/T	TTCATC	T	.	.	NSAMP=1
1	148849770	1:148849770_TTCATC/T	TTCATC	T	.	.	NSAMP=1
1	148849824	1:148849824_C/CGTCAT	C	CGTCAT	.	.	NSAMP=1
1	148874162	1:148874162_ATTATACT/A	ATTATACT	A	.	.	NSAMP=2
1	148912682	1:148912682_TTTTTC/T	TTTTTC	T	.	.	NSAMP=1
1	149023183	1:149023183_C/CAT	C	CAT	.	.	NSAMP=1
1	149025171	1:149025171_GAACCT/G	GAACCT	G	.	.	NSAMP=2
1	149029486	1:149029486_A/ACTGTT	A	ACTGTT	.	.	NSAMP=1
1	149144047	1:149144047_T/TCGGTGGTCG	T	TCGGTGGTCG	.	.	NSAMP=1
1	149216868	1:149216868_T/TTA	T	TTA	.	.	NSAMP=1
1	149234600	1:149234600_TTTGTG/T	TTTGTG	T	.	.	NSAMP=1
1	149848803	1:149848803_A/C	A	C	.	.	NSAMP=1
1	149859596	1:149859596_C/T	C	T	.	.	NSAMP=1
1	149874023	1:149874023_G/C	G	C	.	.	NSAMP=1
1	149911346	1:149911346_G/C	G	C	.	.	NSAMP=1
1	149911468	1:149911468_G/C	G	C	.	.	NSAMP=1
1	149916124	1:149916124_C/T	C	T	.	.	NSAMP=1
1	149937771	1:149937771_T/G	T	G	.	.	NSAMP=1
1	149947090	1:149947090_TC/T	TC	T	.	.	NSAMP=1
1	150149478	1:150149478_G/A	G	A	.	.	NSAMP=1
1	150248990	1:150248990_C/T	C	T	.	.	NSAMP=1
1	150447233	1:150447233_G/A	G	A	.	.	NSAMP=1
1	150530325	1:150530325_C/A	C	A	.	.	NSAMP=1
1	150575665	1:150575665_G/T	G	T	.	.	NSAMP=1
1	150605715	1:150605715_T/TGTG	T	TGTG	.	.	NSAMP=1
1	150644861	1:150644861_T/C	T	C	.	.	NSAMP=1
1	150681773	1:150681773_A/ACC	A	ACC	.	.	NSAMP=1
1	150839174	1:150839174_T/TAC	T	TAC	.	.	NSAMP=1
1	150848461	1:150848461_G/A	G	A	.	.	NSAMP=1
1	150992622	1:150992622_T/A	T	A	.	.	NSAMP=1
1	151005851	1:151005851_G/GCACCC	G	GCACCC	.	.	NSAMP=1
1	151318823	1:151318823_G/C	G	C	.	.	NSAMP=1
1	151345173	rs370549770	C	T	.	.	NSAMP=1
1	151378739	1:151378739_C/T	C	T	.	.	NSAMP=1
1	151631610	1:151631610_AT/A	AT	A	.	.	NSAMP=1
1	151667875	1:151667875_G/T	G	T	.	.	NSAMP=1
1	151681510	rs139969209	C	T	.	.	NSAMP=1
1	151689290	1:151689290_A/C	A	C	.	.	NSAMP=1
1	151991222	1:151991222_C/T	C	T	.	.	NSAMP=1
1	152064428	1:152064428_A/T	A	T	.	.	NSAMP=1
1	152078239	1:152078239_G/A	G	A	.	.	NSAMP=1
1	152085095	1:152085095_C/G	C	G	.	.	NSAMP=1
1	152085394	1:152085394_C/T	C	T	.	.	NSAMP=1
1	152134315	1:152134315_G/A	G	A	.	.	NSAMP=1
1	152226348	1:152226348_G/A	G	A	.	.	NSAMP=1
1	152336783	1:152336783_A/ATGGG	A	ATGGG	.	.	NSAMP=1
1	152347238	1:152347238_G/C	G	C	.	.	NSAMP=1
1	152360186	1:152360186_C/G	C	G	.	.	NSAMP=1
1	152366424	1:152366424_T/G	T	G	.	.	NSAMP=1
1	152382936	1:152382936_G/T	G	T	.	.	NSAMP=1
1	152478006	1:152478006_G/T	G	T	.	.	NSAMP=1
1	152492196	1:152492196_T/A	T	A	.	.	NSAMP=1
1	152505582	1:152505582_C/T	C	T	.	.	NSAMP=1
1	152536702	1:152536702_G/A	G	A	.	.	NSAMP=1
1	152543399	1:152543399_C/A	C	A	.	.	NSAMP=1
1	152556383	1:152556383_T/G	T	G	.	.	NSAMP=1
1	152618013	1:152618013_G/T	G	T	.	.	NSAMP=1
1	152643803	1:152643803_C/T	C	T	.	.	NSAMP=1
1	152727917	1:152727917_G/T	G	T	.	.	NSAMP=1
1	152823670	1:152823670_C/A	C	A	.	.	NSAMP=1
1	152842732	1:152842732_C/T	C	T	.	.	NSAMP=1
1	152899415	1:152899415_A/T	A	T	.	.	NSAMP=1
1	152913275	1:152913275_A/C	A	C	.	.	NSAMP=1
1	152999142	1:152999142_C/T	C	T	.	.	NSAMP=1
1	153066029	1:153066029_A/C	A	C	.	.	NSAMP=1
1	153141375	rs61811940	A	T	.	.	NSAMP=1
1	153177396	1:153177396_C/G	C	G	.	.	NSAMP=1
1	153199680	1:153199680_C/A	C	A	.	.	NSAMP=1
1	153206074	1:153206074_G/C	G	C	.	.	NSAMP=1
1	153225231	1:153225231_T/A	T	A	.	.	NSAMP=1
1	153321568	1:153321568_T/G	T	G	.	.	NSAMP=2
1	153321570	1:153321570_A/T	A	T	.	.	NSAMP=3
1	153515058	1:153515058_A/C	A	C	.	.	NSAMP=1
1	153539048	1:153539048_T/C	T	C	.	.	NSAMP=1
1	153576985	1:153576985_G/GT	G	GT	.	.	NSAMP=1
1	153581752	1:153581752_G/T	G	T	.	.	NSAMP=1
1	153591872	1:153591872_C/T	C	T	.	.	NSAMP=1
1	153602307	1:153602307_C/A	C	A	.	.	NSAMP=1
1	153607114	rs28635401	A	G	.	.	NSAMP=2
1	153655616	1:153655616_ATGGAGTTTTCT/A	ATGGAGTTTTCT	A	.	.	NSAMP=1
1	153660549	1:153660549_C/T	C	T	.	.	NSAMP=1
1	153697646	1:153697646_C/CTCTCTCTCTCTA	C	CTCTCTCTCTCTA	.	.	NSAMP=1
1	153741825	1:153741825_C/T	C	T	.	.	NSAMP=1
1	153891745	1:153891745_T/C	T	C	.	.	NSAMP=1
1	153894754	1:153894754_T/G	T	G	.	.	NSAMP=1
1	153894832	1:153894832_T/G	T	G	.	.	NSAMP=1
1	153894844	1:153894844_T/G	T	G	.	.	NSAMP=1
1	153907219	1:153907219_C/T	C	T	.	.	NSAMP=1
1	153948467	1:153948467_C/G	C	G	.	.	NSAMP=1
1	153949379	1:153949379_C/G	C	G	.	.	NSAMP=1
1	153956769	1:153956769_G/A	G	A	.	.	NSAMP=1
1	154193674	1:154193674_A/C	A	C	.	.	NSAMP=1
1	154316389	1:154316389_G/A	G	A	.	.	NSAMP=1
1	154316567	1:154316567_G/A	G	A	.	.	NSAMP=1
1	154420162	1:154420162_TTTTTGTTTTG/T	TTTTTGTTTTG	T	.	.	NSAMP=1
1	154437632	rs141102401	C	T	.	.	NSAMP=1
1	154524744	1:154524744_C/T	C	T	.	.	NSAMP=1
1	154530399	1:154530399_A/G	A	G	.	.	NSAMP=1
1	154553097	1:154553097_T/C	T	C	.	.	NSAMP=1
1	154780993	1:154780993_G/A	G	A	.	.	NSAMP=1
1	154788609	1:154788609_C/CT	C	CT	.	.	NSAMP=1
1	154835618	1:154835618_G/A	G	A	.	.	NSAMP=1
1	154962987	1:154962987_C/T	C	T	.	.	NSAMP=1
1	154977669	1:154977669_T/G	T	G	.	.	NSAMP=1
1	154989322	1:154989322_G/C	G	C	.	.	NSAMP=1
1	155002493	1:155002493_G/T	G	T	.	.	NSAMP=1
1	155060172	1:155060172_C/T	C	T	.	.	NSAMP=1
1	155098456	1:155098456_C/G	C	G	.	.	NSAMP=1
1	155127218	1:155127218_A/ACCCC	A	ACCCC	.	.	NSAMP=1
1	155150754	1:155150754_A/AG	A	AG	.	.	NSAMP=1
1	155344141	1:155344141_T/C	T	C	.	.	NSAMP=1
1	155502776	rs200882561	T	A	.	.	NSAMP=5
1	155518397	1:155518397_A/G	A	G	.	.	NSAMP=1
1	155618679	1:155618679_G/A	G	A	.	.	NSAMP=1
1	155680775	1:155680775_A/G	A	G	.	.	NSAMP=1
1	155735682	1:155735682_C/G	C	G	.	.	NSAMP=1
1	155736458	1:155736458_C/G	C	G	.	.	NSAMP=1
1	155773618	1:155773618_G/A	G	A	.	.	NSAMP=1
1	155815549	1:155815549_C/G	C	G	.	.	NSAMP=1
1	155874261	1:155874261_C/T	C	T	.	.	NSAMP=1
1	155896889	1:155896889_A/G	A	G	.	.	NSAMP=1
1	156002798	1:156002798_C/T	C	T	.	.	NSAMP=1
1	156012230	1:156012230_A/G	A	G	.	.	NSAMP=1
1	156066901	1:156066901_T/A	T	A	.	.	NSAMP=1
1	156233159	1:156233159_C/G	C	G	.	.	NSAMP=1
1	156382742	1:156382742_G/C	G	C	.	.	NSAMP=1
1	156474757	1:156474757_G/A	G	A	.	.	NSAMP=1
1	156500209	1:156500209_G/A	G	A	.	.	NSAMP=1
1	156531550	1:156531550_A/G	A	G	.	.	NSAMP=1
1	156608426	1:156608426_T/G	T	G	.	.	NSAMP=1
1	156701908	1:156701908_G/A	G	A	.	.	NSAMP=1
1	156720738	1:156720738_A/G	A	G	.	.	NSAMP=1
1	156775869	1:156775869_C/A	C	A	.	.	NSAMP=1
1	156815537	1:156815537_A/T	A	T	.	.	NSAMP=1
1	156830570	1:156830570_A/G	A	G	.	.	NSAMP=1
1	156845567	1:156845567_A/C	A	C	.	.	NSAMP=1
1	156850459	1:156850459_C/T	C	T	.	.	NSAMP=1
1	156878948	1:156878948_C/T	C	T	.	.	NSAMP=1
1	156904759	1:156904759_T/TTA	T	TTA	.	.	NSAMP=1
1	156916586	1:156916586_A/G	A	G	.	.	NSAMP=1
1	156924909	1:156924909_C/T	C	T	.	.	NSAMP=1
1	157109748	1:157109748_A/AGG	A	AGG	.	.	NSAMP=1
1	157162899	1:157162899_G/T	G	T	.	.	NSAMP=1
1	157172659	1:157172659_C/G	C	G	.	.	NSAMP=1
1	157241523	1:157241523_A/G	A	G	.	.	NSAMP=1
1	157257389	1:157257389_C/T	C	T	.	.	NSAMP=1
1	157442902	1:157442902_C/T	C	T	.	.	NSAMP=1
1	157549946	1:157549946_A/AGGGT	A	AGGGT	.	.	NSAMP=1
1	157670878	1:157670878_G/A	G	A	.	.	NSAMP=1
1	157774430	1:157774430_G/T	G	T	.	.	NSAMP=1
1	157800757	1:157800757_G/A	G	A	.	.	NSAMP=1
1	157813982	1:157813982_G/A	G	A	.	.	NSAMP=1
1	157816168	1:157816168_C/A	C	A	.	.	NSAMP=1
1	157899121	1:157899121_G/A	G	A	.	.	NSAMP=1
1	157980685	1:157980685_G/A	G	A	.	.	NSAMP=1
1	158004992	1:158004992_A/T	A	T	.	.	NSAMP=1
1	158042222	1:158042222_C/G	C	G	.	.	NSAMP=1
1	158059027	1:158059027_G/A	G	A	.	.	NSAMP=1
1	158168636	1:158168636_G/C	G	C	.	.	NSAMP=1
1	158188228	1:158188228_CT/C	CT	C	.	.	NSAMP=1
1	158324534	1:158324534_A/G	A	G	.	.	NSAMP=1
1	158334370	1:158334370_T/A	T	A	.	.	NSAMP=1
1	158396260	1:158396260_G/A	G	A	.	.	NSAMP=1
1	158462771	1:158462771_G/A	G	A	.	.	NSAMP=1
1	158540756	1:158540756_G/C	G	C	.	.	NSAMP=1
1	158583810	1:158583810_T/C	T	C	.	.	NSAMP=1
1	158735176	1:158735176_T/C	T	C	.	.	NSAMP=1
1	158771620	1:158771620_A/G	A	G	.	.	NSAMP=1
1	158775714	1:158775714_G/T	G	T	.	.	NSAMP=1
1	158796925	1:158796925_G/T	G	T	.	.	NSAMP=1
1	158880757	1:158880757_G/GA	G	GA	.	.	NSAMP=1
1	158986709	1:158986709_A/G	A	G	.	.	NSAMP=1
1	159090271	1:159090271_T/C	T	C	.	.	NSAMP=1
1	159095749	1:159095749_CA/C	CA	C	.	.	NSAMP=1
1	159185261	1:159185261_G/A	G	A	.	.	NSAMP=1
1	159198741	1:159198741_T/A	T	A	.	.	NSAMP=1
1	159280858	1:159280858_C/A	C	A	.	.	NSAMP=1
1	159324349	1:159324349_A/AT	A	AT	.	.	NSAMP=1
1	159442823	1:159442823_C/T	C	T	.	.	NSAMP=1
1	159524878	1:159524878_T/G	T	G	.	.	NSAMP=1
1	159683373	1:159683373_C/T	C	T	.	.	NSAMP=1
1	159756414	1:159756414_CT/C	CT	C	.	.	NSAMP=1
1	159757151	1:159757151_A/G	A	G	.	.	NSAMP=1
1	159766485	1:159766485_G/A	G	A	.	.	NSAMP=1
1	159779556	1:159779556_G/A	G	A	.	.	NSAMP=1
1	159797055	1:159797055_G/A	G	A	.	.	NSAMP=1
1	159825568	1:159825568_A/G	A	G	.	.	NSAMP=2
1	159846916	1:159846916_C/T	C	T	.	.	NSAMP=1
1	159919147	1:159919147_G/T	G	T	.	.	NSAMP=1
1	159949063	1:159949063_G/A	G	A	.	.	NSAMP=1
1	160004351	1:160004351_C/A	C	A	.	.	NSAMP=1
1	160059418	1:160059418_G/A	G	A	.	.	NSAMP=1
1	160085581	1:160085581_C/T	C	T	.	.	NSAMP=1
1	160176513	1:160176513_G/C	G	C	.	.	NSAMP=1
1	160219135	1:160219135_TA/T	TA	T	.	.	NSAMP=1
1	160220785	1:160220785_C/A	C	A	.	.	NSAMP=1
1	160247892	1:160247892_C/A	C	A	.	.	NSAMP=1
1	160265701	1:160265701_T/A	T	A	.	.	NSAMP=1
1	160347181	1:160347181_C/A	C	A	.	.	NSAMP=1
1	160412231	1:160412231_C/A	C	A	.	.	NSAMP=1
1	160625593	1:160625593_A/G	A	G	.	.	NSAMP=1
1	160648828	1:160648828_T/G	T	G	.	.	NSAMP=1
1	160655019	1:160655019_G/A	G	A	.	.	NSAMP=1
1	160705638	1:160705638_A/ACCC	A	ACCC	.	.	NSAMP=1
1	160746361	1:160746361_G/T	G	T	.	.	NSAMP=1
1	160802648	rs72710750	G	A	.	.	NSAMP=1
1	161008681	1:161008681_G/C	G	C	.	.	NSAMP=1
1	161061584	1:161061584_C/G	C	G	.	.	NSAMP=1
1	161127907	1:161127907_A/G	A	G	.	.	NSAMP=1
1	161412382	1:161412382_G/A	G	A	.	.	NSAMP=1
1	161412483	1:161412483_C/A	C	A	.	.	NSAMP=2
1	161412689	1:161412689_AAGAAAGAAAGAC/A	AAGAAAGAAAGAC	A	.	.	NSAMP=1
1	161513380	1:161513380_CT/C	CT	C	.	.	NSAMP=1
1	161692035	1:161692035_C/G	C	G	.	.	NSAMP=1
1	161722490	1:161722490_G/A	G	A	.	.	NSAMP=1
1	161788577	1:161788577_C/T	C	T	.	.	NSAMP=1
1	161808424	1:161808424_TA/T	TA	T	.	.	NSAMP=1
1	161853633	1:161853633_C/T	C	T	.	.	NSAMP=1
1	161853681	1:161853681_T/C	T	C	.	.	NSAMP=1
1	161900271	1:161900271_C/G	C	G	.	.	NSAMP=1
1	161911744	1:161911744_C/T	C	T	.	.	NSAMP=1
1	161935513	1:161935513_G/C	G	C	.	.	NSAMP=1
1	161945980	1:161945980_C/T	C	T	.	.	NSAMP=1
1	162107568	1:162107568_C/T	C	T	.	.	NSAMP=1
1	162225266	1:162225266_A/T	A	T	.	.	NSAMP=1
1	162258637	1:162258637_T/C	T	C	.	.	NSAMP=1
1	162425645	1:162425645_G/A	G	A	.	.	NSAMP=1
1	162437967	1:162437967_C/T	C	T	.	.	NSAMP=1
1	162489383	1:162489383_C/T	C	T	.	.	NSAMP=1
1	162500967	1:162500967_T/A	T	A	.	.	NSAMP=1
1	162597899	1:162597899_A/C	A	C	.	.	NSAMP=1
1	162630153	1:162630153_C/T	C	T	.	.	NSAMP=1
1	162642644	1:162642644_G/C	G	C	.	.	NSAMP=1
1	162654653	1:162654653_A/G	A	G	.	.	NSAMP=1
1	162682030	1:162682030_A/AT	A	AT	.	.	NSAMP=1
1	162696530	1:162696530_G/A	G	A	.	.	NSAMP=1
1	162729794	1:162729794_A/G	A	G	.	.	NSAMP=1
1	162730668	1:162730668_C/G	C	G	.	.	NSAMP=1
1	162805204	1:162805204_AGCTATCTAGAGTTT/AACC	AGCTATCTAGAGTTT	AACC	.	.	NSAMP=1
1	162867216	1:162867216_C/CCACCG	C	CCACCG	.	.	NSAMP=1
1	162912144	1:162912144_G/C	G	C	.	.	NSAMP=1
1	162926684	1:162926684_G/A	G	A	.	.	NSAMP=1
1	162927342	1:162927342_T/C	T	C	.	.	NSAMP=1
1	162934317	1:162934317_T/C	T	C	.	.	NSAMP=1
1	162975562	1:162975562_C/A	C	A	.	.	NSAMP=1
1	163127348	1:163127348_G/T	G	T	.	.	NSAMP=1
1	163288294	1:163288294_C/T	C	T	.	.	NSAMP=1
1	163360126	1:163360126_A/G	A	G	.	.	NSAMP=1
1	163380854	1:163380854_CAGAGAGGTGGATGGATGTG/CCCCACTT	CAGAGAGGTGGATGGATGTG	CCCCACTT	.	.	NSAMP=1
1	163478488	1:163478488_T/TA	T	TA	.	.	NSAMP=1
1	163555621	1:163555621_A/T	A	T	.	.	NSAMP=1
1	163585724	1:163585724_A/G	A	G	.	.	NSAMP=1
1	163629456	1:163629456_T/TCC	T	TCC	.	.	NSAMP=1
1	163638832	1:163638832_G/A	G	A	.	.	NSAMP=1
1	163667917	1:163667917_A/C	A	C	.	.	NSAMP=1
1	163739396	1:163739396_G/A	G	A	.	.	NSAMP=1
1	163832223	1:163832223_C/T	C	T	.	.	NSAMP=1
1	163950794	1:163950794_T/C	T	C	.	.	NSAMP=1
1	163969050	1:163969050_G/A	G	A	.	.	NSAMP=1
1	164071908	1:164071908_A/G	A	G	.	.	NSAMP=1
1	164208263	1:164208263_C/T	C	T	.	.	NSAMP=1
1	164300557	1:164300557_A/G	A	G	.	.	NSAMP=1
1	164329260	1:164329260_C/T	C	T	.	.	NSAMP=1
1	164377045	1:164377045_AT/A	AT	A	.	.	NSAMP=1
1	164415326	1:164415326_C/T	C	T	.	.	NSAMP=1
1	164500420	1:164500420_G/A	G	A	.	.	NSAMP=1
1	164546288	1:164546288_C/T	C	T	.	.	NSAMP=1
1	164546299	1:164546299_C/T	C	T	.	.	NSAMP=1
1	164581451	1:164581451_C/T	C	T	.	.	NSAMP=1
1	164626130	1:164626130_G/A	G	A	.	.	NSAMP=1
1	164643530	1:164643530_G/A	G	A	.	.	NSAMP=1
1	164672896	1:164672896_G/A	G	A	.	.	NSAMP=1
1	164693396	1:164693396_G/C	G	C	.	.	NSAMP=1
1	164719836	1:164719836_C/G	C	G	.	.	NSAMP=1
1	164764103	1:164764103_C/T	C	T	.	.	NSAMP=1
1	164786899	1:164786899_C/T	C	T	.	.	NSAMP=1
1	164816517	1:164816517_T/C	T	C	.	.	NSAMP=1
1	164871813	1:164871813_C/T	C	T	.	.	NSAMP=1
1	164873374	1:164873374_C/T	C	T	.	.	NSAMP=1
1	164879076	1:164879076_C/T	C	T	.	.	NSAMP=1
1	164945428	1:164945428_G/T	G	T	.	.	NSAMP=1
1	165086878	1:165086878_G/A	G	A	.	.	NSAMP=1
1	165175571	1:165175571_G/A	G	A	.	.	NSAMP=1
1	165180847	1:165180847_G/C	G	C	.	.	NSAMP=1
1	165273188	1:165273188_T/C	T	C	.	.	NSAMP=1
1	165322450	1:165322450_G/C	G	C	.	.	NSAMP=1
1	165352787	1:165352787_G/C	G	C	.	.	NSAMP=1
1	165389646	1:165389646_C/T	C	T	.	.	NSAMP=1
1	165411565	1:165411565_G/T	G	T	.	.	NSAMP=1
1	165425142	1:165425142_T/A	T	A	.	.	NSAMP=1
1	165448751	1:165448751_C/G	C	G	.	.	NSAMP=1
1	165462733	1:165462733_G/A	G	A	.	.	NSAMP=1
1	165467239	1:165467239_C/A	C	A	.	.	NSAMP=1
1	165520002	1:165520002_A/C	A	C	.	.	NSAMP=1
1	165544955	1:165544955_C/T	C	T	.	.	NSAMP=1
1	165699185	1:165699185_T/C	T	C	.	.	NSAMP=1
1	165722261	1:165722261_G/A	G	A	.	.	NSAMP=1
1	165761434	1:165761434_G/C	G	C	.	.	NSAMP=1
1	165829482	1:165829482_C/G	C	G	.	.	NSAMP=1
1	165880329	1:165880329_T/C	T	C	.	.	NSAMP=1
1	165880425	rs374957170	G	A	.	.	NSAMP=1
1	166024499	1:166024499_T/C	T	C	.	.	NSAMP=1
1	166047743	1:166047743_C/T	C	T	.	.	NSAMP=1
1	166050279	1:166050279_G/A	G	A	.	.	NSAMP=1
1	166098375	1:166098375_C/T	C	T	.	.	NSAMP=1
1	166134183	1:166134183_G/A	G	A	.	.	NSAMP=1
1	166145429	1:166145429_C/T	C	T	.	.	NSAMP=1
1	166153282	1:166153282_A/G	A	G	.	.	NSAMP=1
1	166224558	1:166224558_A/ACCC	A	ACCC	.	.	NSAMP=1
1	166321991	1:166321991_G/A	G	A	.	.	NSAMP=1
1	166324146	1:166324146_C/T	C	T	.	.	NSAMP=1
1	166330814	1:166330814_C/T	C	T	.	.	NSAMP=1
1	166359454	1:166359454_G/A	G	A	.	.	NSAMP=1
1	166569239	1:166569239_A/C	A	C	.	.	NSAMP=1
1	166646061	1:166646061_G/A	G	A	.	.	NSAMP=1
1	166706745	1:166706745_G/C	G	C	.	.	NSAMP=1
1	166730165	1:166730165_G/C	G	C	.	.	NSAMP=1
1	166763100	1:166763100_T/C	T	C	.	.	NSAMP=1
1	166874797	1:166874797_C/G	C	G	.	.	NSAMP=1
1	166944271	rs56159640	T	A	.	.	NSAMP=3
1	166960279	1:166960279_C/A	C	A	.	.	NSAMP=1
1	167029970	1:167029970_A/G	A	G	.	.	NSAMP=1
1	167034207	1:167034207_G/C	G	C	.	.	NSAMP=1
1	167096421	rs370561353	C	T	.	.	NSAMP=1
1	167143800	1:167143800_G/A	G	A	.	.	NSAMP=1
1	167153145	1:167153145_TA/T	TA	T	.	.	NSAMP=1
1	167153339	1:167153339_A/G	A	G	.	.	NSAMP=1
1	167198753	1:167198753_C/T	C	T	.	.	NSAMP=1
1	167266526	1:167266526_C/T	C	T	.	.	NSAMP=1
1	167313672	1:167313672_G/A	G	A	.	.	NSAMP=1
1	167447378	1:167447378_G/A	G	A	.	.	NSAMP=1
1	167517518	1:167517518_G/T	G	T	.	.	NSAMP=1
1	167572584	1:167572584_C/T	C	T	.	.	NSAMP=1
1	167628539	1:167628539_T/C	T	C	.	.	NSAMP=1
1	167688342	1:167688342_A/G	A	G	.	.	NSAMP=1
1	167716037	1:167716037_T/TA	T	TA	.	.	NSAMP=1
1	167716041	1:167716041_AGGT/A	AGGT	A	.	.	NSAMP=1
1	167907035	1:167907035_T/C	T	C	.	.	NSAMP=1
1	168053093	1:168053093_T/A	T	A	.	.	NSAMP=1
1	168061660	1:168061660_G/A	G	A	.	.	NSAMP=1
1	168136151	1:168136151_G/A	G	A	.	.	NSAMP=1
1	168159771	1:168159771_C/G	C	G	.	.	NSAMP=1
1	168249943	1:168249943_C/T	C	T	.	.	NSAMP=1
1	168391604	1:168391604_T/C	T	C	.	.	NSAMP=1
1	168394421	1:168394421_C/G	C	G	.	.	NSAMP=1
1	168419323	1:168419323_G/T	G	T	.	.	NSAMP=1
1	168555063	1:168555063_C/G	C	G	.	.	NSAMP=1
1	168674053	1:168674053_G/T	G	T	.	.	NSAMP=1
1	168742884	1:168742884_C/G	C	G	.	.	NSAMP=1
1	168789840	1:168789840_TA/T	TA	T	.	.	NSAMP=1
1	168804209	1:168804209_G/GTA	G	GTA	.	.	NSAMP=1
1	168819206	1:168819206_T/C	T	C	.	.	NSAMP=1
1	168915138	1:168915138_G/A	G	A	.	.	NSAMP=1
1	168944503	1:168944503_T/A	T	A	.	.	NSAMP=1
1	168948552	1:168948552_G/A	G	A	.	.	NSAMP=1
1	169147946	1:169147946_T/G	T	G	.	.	NSAMP=1
1	169188254	1:169188254_A/T	A	T	.	.	NSAMP=1
1	169190262	1:169190262_G/A	G	A	.	.	NSAMP=1
1	169229256	1:169229256_GGGATGAGTAACTCACT/G	GGGATGAGTAACTCACT	G	.	.	NSAMP=1
1	169229276	1:169229276_TATTTTGCACACATAGAAGTCACAGTACGTATGCTAAGTGTTAAA/T	TATTTTGCACACATAGAAGTCACAGTACGTATGCTAAGTGTTAAA	T	.	.	NSAMP=1
1	169346528	1:169346528_AT/A	AT	A	.	.	NSAMP=1
1	169410213	1:169410213_T/A	T	A	.	.	NSAMP=1
1	169428583	1:169428583_G/C	G	C	.	.	NSAMP=1
1	169468262	1:169468262_G/C	G	C	.	.	NSAMP=1
1	169470518	1:169470518_CTGAAACTGTTTCAAT/CCTCTCC	CTGAAACTGTTTCAAT	CCTCTCC	.	.	NSAMP=1
1	169774579	1:169774579_G/A	G	A	.	.	NSAMP=1
1	169821545	1:169821545_A/C	A	C	.	.	NSAMP=1
1	169832820	1:169832820_TATGTAAGACC/TG	TATGTAAGACC	TG	.	.	NSAMP=1
1	169856926	1:169856926_C/G	C	G	.	.	NSAMP=1
1	169857425	1:169857425_C/G	C	G	.	.	NSAMP=1
1	169957082	1:169957082_C/T	C	T	.	.	NSAMP=1
1	169972105	1:169972105_C/T	C	T	.	.	NSAMP=1
1	170024466	1:170024466_T/C	T	C	.	.	NSAMP=1
1	170054100	1:170054100_T/A	T	A	.	.	NSAMP=1
1	170175402	1:170175402_G/C	G	C	.	.	NSAMP=1
1	170185357	1:170185357_G/A	G	A	.	.	NSAMP=1
1	170187797	1:170187797_C/T	C	T	.	.	NSAMP=1
1	170220909	1:170220909_C/T	C	T	.	.	NSAMP=1
1	170227718	1:170227718_C/T	C	T	.	.	NSAMP=1
1	170260546	1:170260546_T/G	T	G	.	.	NSAMP=1
1	170296367	1:170296367_C/T	C	T	.	.	NSAMP=1
1	170372029	1:170372029_T/C	T	C	.	.	NSAMP=1
1	170389491	rs72707659	G	A	.	.	NSAMP=1
1	170479585	1:170479585_G/T	G	T	.	.	NSAMP=2
1	170516292	1:170516292_T/C	T	C	.	.	NSAMP=1
1	170629582	1:170629582_C/T	C	T	.	.	NSAMP=1
1	170637744	1:170637744_G/T	G	T	.	.	NSAMP=1
1	170640902	1:170640902_G/A	G	A	.	.	NSAMP=1
1	170655016	1:170655016_G/C	G	C	.	.	NSAMP=1
1	170671837	1:170671837_C/T	C	T	.	.	NSAMP=1
1	170690596	1:170690596_G/T	G	T	.	.	NSAMP=1
1	170698345	1:170698345_T/TA	T	TA	.	.	NSAMP=1
1	170700362	1:170700362_C/T	C	T	.	.	NSAMP=1
1	170772660	1:170772660_C/A	C	A	.	.	NSAMP=1
1	170794969	1:170794969_T/TC	T	TC	.	.	NSAMP=1
1	170822054	1:170822054_G/A	G	A	.	.	NSAMP=1
1	170823785	1:170823785_G/A	G	A	.	.	NSAMP=1
1	170865338	1:170865338_G/A	G	A	.	.	NSAMP=1
1	170866016	1:170866016_C/T	C	T	.	.	NSAMP=1
1	170925418	1:170925418_T/TACCTGACCCTAACG	T	TACCTGACCCTAACG	.	.	NSAMP=1
1	170952252	1:170952252_C/T	C	T	.	.	NSAMP=1
1	170966365	1:170966365_A/C	A	C	.	.	NSAMP=1
1	171036935	1:171036935_C/G	C	G	.	.	NSAMP=1
1	171117215	1:171117215_A/T	A	T	.	.	NSAMP=1
1	171159840	1:171159840_T/C	T	C	.	.	NSAMP=1
1	171228995	1:171228995_C/T	C	T	.	.	NSAMP=2
1	171232855	1:171232855_C/T	C	T	.	.	NSAMP=1
1	171311582	1:171311582_A/C	A	C	.	.	NSAMP=1
1	171328235	1:171328235_C/T	C	T	.	.	NSAMP=1
1	171328341	1:171328341_A/G	A	G	.	.	NSAMP=1
1	171344119	1:171344119_GA/G	GA	G	.	.	NSAMP=1
1	171412129	1:171412129_AC/A	AC	A	.	.	NSAMP=1
1	171677563	1:171677563_C/G	C	G	.	.	NSAMP=1
1	171725647	rs11800547	G	A	.	.	NSAMP=1
1	171842178	1:171842178_C/T	C	T	.	.	NSAMP=1
1	171871834	1:171871834_C/T	C	T	.	.	NSAMP=2
1	171906009	1:171906009_T/G	T	G	.	.	NSAMP=1
1	171922242	1:171922242_C/T	C	T	.	.	NSAMP=1
1	171939984	1:171939984_G/T	G	T	.	.	NSAMP=1
1	172042555	1:172042555_C/T	C	T	.	.	NSAMP=1
1	172058730	1:172058730_C/T	C	T	.	.	NSAMP=1
1	172099017	1:172099017_C/T	C	T	.	.	NSAMP=1
1	172138424	1:172138424_C/T	C	T	.	.	NSAMP=1
1	172304562	1:172304562_G/T	G	T	.	.	NSAMP=1
1	172306475	1:172306475_G/A	G	A	.	.	NSAMP=1
1	172308622	1:172308622_G/C	G	C	.	.	NSAMP=1
1	172346398	1:172346398_C/T	C	T	.	.	NSAMP=1
1	172358266	1:172358266_G/A	G	A	.	.	NSAMP=1
1	172374690	1:172374690_C/T	C	T	.	.	NSAMP=1
1	172462800	1:172462800_G/A	G	A	.	.	NSAMP=1
1	172507540	1:172507540_T/C	T	C	.	.	NSAMP=1
1	172571299	1:172571299_A/G	A	G	.	.	NSAMP=1
1	172730912	1:172730912_T/A	T	A	.	.	NSAMP=1
1	172814918	1:172814918_A/T	A	T	.	.	NSAMP=1
1	172930211	1:172930211_T/C	T	C	.	.	NSAMP=1
1	173028688	1:173028688_T/G	T	G	.	.	NSAMP=1
1	173068858	rs138219378	A	T	.	.	NSAMP=1
1	173221709	1:173221709_G/A	G	A	.	.	NSAMP=1
1	173224990	1:173224990_A/T	A	T	.	.	NSAMP=1
1	173270109	1:173270109_C/T	C	T	.	.	NSAMP=1
1	173320076	1:173320076_A/G	A	G	.	.	NSAMP=1
1	173359739	1:173359739_C/G	C	G	.	.	NSAMP=1
1	173360510	1:173360510_G/A	G	A	.	.	NSAMP=1
1	173376027	1:173376027_CG/CCGGTTCACTA	CG	CCGGTTCACTA	.	.	NSAMP=1
1	173408620	1:173408620_G/T	G	T	.	.	NSAMP=1
1	173469680	1:173469680_T/A	T	A	.	.	NSAMP=1
1	173469681	1:173469681_G/T	G	T	.	.	NSAMP=1
1	173469683	1:173469683_G/A	G	A	.	.	NSAMP=1
1	173546891	1:173546891_C/CT	C	CT	.	.	NSAMP=1
1	173806098	1:173806098_A/G	A	G	.	.	NSAMP=1
1	173857189	1:173857189_C/T	C	T	.	.	NSAMP=1
1	173862764	1:173862764_T/A	T	A	.	.	NSAMP=1
1	173882282	1:173882282_C/T	C	T	.	.	NSAMP=1
1	173883281	1:173883281_T/C	T	C	.	.	NSAMP=1
1	173921048	1:173921048_G/C	G	C	.	.	NSAMP=1
1	173948485	1:173948485_T/C	T	C	.	.	NSAMP=1
1	174041692	1:174041692_AC/A	AC	A	.	.	NSAMP=1
1	174353951	1:174353951_T/G	T	G	.	.	NSAMP=1
1	174354013	1:174354013_T/G	T	G	.	.	NSAMP=1
1	174394057	1:174394057_A/AT	A	AT	.	.	NSAMP=1
1	174595973	1:174595973_G/A	G	A	.	.	NSAMP=1
1	174655777	1:174655777_C/A	C	A	.	.	NSAMP=1
1	174699453	1:174699453_AG/A	AG	A	.	.	NSAMP=1
1	174936961	1:174936961_G/A	G	A	.	.	NSAMP=1
1	174964713	1:174964713_A/G	A	G	.	.	NSAMP=1
1	175029649	1:175029649_A/G	A	G	.	.	NSAMP=1
1	175030271	1:175030271_T/C	T	C	.	.	NSAMP=1
1	175057765	1:175057765_G/A	G	A	.	.	NSAMP=1
1	175060160	1:175060160_C/T	C	T	.	.	NSAMP=1
1	175114743	1:175114743_C/A	C	A	.	.	NSAMP=1
1	175200997	1:175200997_ATATG/A	ATATG	A	.	.	NSAMP=1
1	175209426	1:175209426_A/G	A	G	.	.	NSAMP=1
1	175248325	1:175248325_A/G	A	G	.	.	NSAMP=1
1	175300187	1:175300187_T/TTCCTTC	T	TTCCTTC	.	.	NSAMP=1
1	175322255	1:175322255_T/G	T	G	.	.	NSAMP=1
1	175382155	1:175382155_C/G	C	G	.	.	NSAMP=1
1	175400212	1:175400212_C/T	C	T	.	.	NSAMP=1
1	175453935	1:175453935_C/T	C	T	.	.	NSAMP=1
1	175466289	1:175466289_GA/G	GA	G	.	.	NSAMP=1
1	175499253	1:175499253_C/A	C	A	.	.	NSAMP=1
1	175514971	1:175514971_G/T	G	T	.	.	NSAMP=1
1	175517974	1:175517974_A/G	A	G	.	.	NSAMP=1
1	175528261	1:175528261_C/T	C	T	.	.	NSAMP=1
1	175560644	1:175560644_A/G	A	G	.	.	NSAMP=1
1	175610199	1:175610199_C/T	C	T	.	.	NSAMP=1
1	175658780	1:175658780_C/T	C	T	.	.	NSAMP=1
1	175676349	1:175676349_A/C	A	C	.	.	NSAMP=1
1	175727011	1:175727011_G/C	G	C	.	.	NSAMP=1
1	175733500	1:175733500_C/G	C	G	.	.	NSAMP=1
1	175733566	1:175733566_C/T	C	T	.	.	NSAMP=1
1	175809533	1:175809533_C/G	C	G	.	.	NSAMP=1
1	175837439	1:175837439_C/A	C	A	.	.	NSAMP=1
1	175840299	1:175840299_C/T	C	T	.	.	NSAMP=1
1	175844573	1:175844573_A/T	A	T	.	.	NSAMP=1
1	175850806	1:175850806_C/T	C	T	.	.	NSAMP=1
1	175856111	1:175856111_G/A	G	A	.	.	NSAMP=1
1	175883433	1:175883433_C/T	C	T	.	.	NSAMP=1
1	175932049	rs370168070	G	A	.	.	NSAMP=1
1	176178889	1:176178889_A/C	A	C	.	.	NSAMP=1
1	176245614	1:176245614_T/C	T	C	.	.	NSAMP=1
1	176309390	1:176309390_G/T	G	T	.	.	NSAMP=1
1	176351904	1:176351904_T/C	T	C	.	.	NSAMP=1
1	176450349	1:176450349_G/T	G	T	.	.	NSAMP=1
1	176490764	1:176490764_T/A	T	A	.	.	NSAMP=1
1	176501992	1:176501992_T/C	T	C	.	.	NSAMP=1
1	176521523	1:176521523_TTC/T	TTC	T	.	.	NSAMP=1
1	176592805	1:176592805_T/TTCTTTCTTTC	T	TTCTTTCTTTC	.	.	NSAMP=1
1	176612944	1:176612944_C/T	C	T	.	.	NSAMP=1
1	176631503	1:176631503_G/A	G	A	.	.	NSAMP=1
1	176642354	1:176642354_C/G	C	G	.	.	NSAMP=1
1	176668992	1:176668992_T/C	T	C	.	.	NSAMP=1
1	176707037	1:176707037_T/TC	T	TC	.	.	NSAMP=1
1	176759184	1:176759184_G/C	G	C	.	.	NSAMP=1
1	176764898	1:176764898_A/G	A	G	.	.	NSAMP=1
1	176774956	1:176774956_C/CA	C	CA	.	.	NSAMP=1
1	176808549	1:176808549_G/A	G	A	.	.	NSAMP=1
1	176860203	1:176860203_C/G	C	G	.	.	NSAMP=1
1	176936701	1:176936701_G/A	G	A	.	.	NSAMP=1
1	176952854	1:176952854_C/A	C	A	.	.	NSAMP=1
1	176988470	1:176988470_C/T	C	T	.	.	NSAMP=1
1	177001382	1:177001382_G/T	G	T	.	.	NSAMP=1
1	177013954	1:177013954_C/T	C	T	.	.	NSAMP=1
1	177019676	1:177019676_C/A	C	A	.	.	NSAMP=1
1	177021747	1:177021747_C/T	C	T	.	.	NSAMP=1
1	177022465	1:177022465_T/C	T	C	.	.	NSAMP=1
1	177075377	1:177075377_G/A	G	A	.	.	NSAMP=1
1	177083556	1:177083556_C/CAT	C	CAT	.	.	NSAMP=1
1	177129688	1:177129688_C/T	C	T	.	.	NSAMP=1
1	177133760	1:177133760_G/A	G	A	.	.	NSAMP=1
1	177270307	1:177270307_C/G	C	G	.	.	NSAMP=1
1	177297822	1:177297822_T/C	T	C	.	.	NSAMP=1
1	177324333	1:177324333_C/T	C	T	.	.	NSAMP=1
1	177336942	1:177336942_A/C	A	C	.	.	NSAMP=1
1	177362344	1:177362344_GA/G	GA	G	.	.	NSAMP=1
1	177449612	1:177449612_C/T	C	T	.	.	NSAMP=1
1	177457231	1:177457231_C/T	C	T	.	.	NSAMP=1
1	177478290	1:177478290_C/A	C	A	.	.	NSAMP=1
1	177597466	1:177597466_G/A	G	A	.	.	NSAMP=1
1	177763513	1:177763513_A/C	A	C	.	.	NSAMP=1
1	177782628	1:177782628_C/T	C	T	.	.	NSAMP=1
1	177811897	1:177811897_T/A	T	A	.	.	NSAMP=1
1	177841094	1:177841094_G/A	G	A	.	.	NSAMP=1
1	177842637	1:177842637_G/A	G	A	.	.	NSAMP=1
1	177852900	1:177852900_C/T	C	T	.	.	NSAMP=1
1	177859029	1:177859029_C/T	C	T	.	.	NSAMP=1
1	177873859	1:177873859_G/T	G	T	.	.	NSAMP=1
1	177908362	1:177908362_G/T	G	T	.	.	NSAMP=1
1	177914552	1:177914552_C/G	C	G	.	.	NSAMP=1
1	177999136	1:177999136_G/A	G	A	.	.	NSAMP=1
1	178015652	1:178015652_T/C	T	C	.	.	NSAMP=1
1	178015684	1:178015684_A/G	A	G	.	.	NSAMP=1
1	178036900	1:178036900_G/C	G	C	.	.	NSAMP=1
1	178037646	1:178037646_C/A	C	A	.	.	NSAMP=1
1	178053119	1:178053119_C/A	C	A	.	.	NSAMP=1
1	178125103	1:178125103_C/T	C	T	.	.	NSAMP=1
1	178278754	1:178278754_A/C	A	C	.	.	NSAMP=1
1	178439130	1:178439130_A/C	A	C	.	.	NSAMP=1
1	178721016	1:178721016_A/C	A	C	.	.	NSAMP=1
1	178801191	1:178801191_A/G	A	G	.	.	NSAMP=1
1	178925110	1:178925110_C/T	C	T	.	.	NSAMP=1
1	178941271	1:178941271_A/AT	A	AT	.	.	NSAMP=1
1	178994736	1:178994736_A/G	A	G	.	.	NSAMP=1
1	178994861	1:178994861_G/C	G	C	.	.	NSAMP=1
1	179004248	1:179004248_G/A	G	A	.	.	NSAMP=1
1	179024135	1:179024135_T/C	T	C	.	.	NSAMP=1
1	179061313	1:179061313_G/A	G	A	.	.	NSAMP=1
1	179286855	1:179286855_C/T	C	T	.	.	NSAMP=1
1	179513287	1:179513287_G/A	G	A	.	.	NSAMP=1
1	179555244	1:179555244_A/T	A	T	.	.	NSAMP=1
1	179590571	1:179590571_ATTAT/A	ATTAT	A	.	.	NSAMP=1
1	179630671	1:179630671_G/T	G	T	.	.	NSAMP=1
1	179733488	1:179733488_C/T	C	T	.	.	NSAMP=1
1	179755538	1:179755538_C/T	C	T	.	.	NSAMP=1
1	179778706	1:179778706_C/T	C	T	.	.	NSAMP=1
1	179784466	1:179784466_G/A	G	A	.	.	NSAMP=1
1	179887411	1:179887411_G/A	G	A	.	.	NSAMP=1
1	179917188	1:179917188_T/C	T	C	.	.	NSAMP=4
1	179917191	1:179917191_T/C	T	C	.	.	NSAMP=1
1	179928246	1:179928246_A/G	A	G	.	.	NSAMP=1
1	179938001	1:179938001_G/A	G	A	.	.	NSAMP=1
1	180063627	1:180063627_T/C	T	C	.	.	NSAMP=1
1	180068810	1:180068810_C/T	C	T	.	.	NSAMP=1
1	180142838	1:180142838_G/T	G	T	.	.	NSAMP=1
1	180167894	1:180167894_G/A	G	A	.	.	NSAMP=1
1	180207363	1:180207363_C/T	C	T	.	.	NSAMP=1
1	180209743	1:180209743_G/C	G	C	.	.	NSAMP=1
1	180217677	1:180217677_C/T	C	T	.	.	NSAMP=1
1	180238588	1:180238588_G/T	G	T	.	.	NSAMP=1
1	180239418	1:180239418_G/C	G	C	.	.	NSAMP=1
1	180239491	1:180239491_G/A	G	A	.	.	NSAMP=1
1	180445987	1:180445987_C/CA	C	CA	.	.	NSAMP=1
1	180495838	1:180495838_G/T	G	T	.	.	NSAMP=1
1	180502120	1:180502120_T/A	T	A	.	.	NSAMP=1
1	180503503	1:180503503_G/A	G	A	.	.	NSAMP=1
1	180561155	1:180561155_C/T	C	T	.	.	NSAMP=1
1	180581979	1:180581979_T/C	T	C	.	.	NSAMP=1
1	180603850	1:180603850_G/A	G	A	.	.	NSAMP=1
1	180895495	1:180895495_C/T	C	T	.	.	NSAMP=1
1	181038983	1:181038983_T/A	T	A	.	.	NSAMP=1
1	181179835	1:181179835_C/T	C	T	.	.	NSAMP=1
1	181267804	1:181267804_T/C	T	C	.	.	NSAMP=1
1	181397598	1:181397598_G/A	G	A	.	.	NSAMP=1
1	181447529	1:181447529_T/C	T	C	.	.	NSAMP=1
1	181458784	1:181458784_C/T	C	T	.	.	NSAMP=1
1	181545603	1:181545603_C/T	C	T	.	.	NSAMP=1
1	181559898	1:181559898_A/C	A	C	.	.	NSAMP=1
1	181616079	1:181616079_C/T	C	T	.	.	NSAMP=1
1	181649627	1:181649627_C/T	C	T	.	.	NSAMP=1
1	181668591	1:181668591_C/T	C	T	.	.	NSAMP=1
1	181684646	1:181684646_G/C	G	C	.	.	NSAMP=1
1	181690902	rs374061300	G	A	.	.	NSAMP=1
1	181698841	1:181698841_G/T	G	T	.	.	NSAMP=1
1	181705586	rs377083761	G	A	.	.	NSAMP=1
1	181723397	1:181723397_C/T	C	T	.	.	NSAMP=1
1	181727155	rs377584343	C	A	.	.	NSAMP=1
1	181739386	1:181739386_C/T	C	T	.	.	NSAMP=1
1	181761061	1:181761061_G/T	G	T	.	.	NSAMP=1
1	181762595	1:181762595_C/A	C	A	.	.	NSAMP=1
1	181799423	1:181799423_TA/T	TA	T	.	.	NSAMP=1
1	181896715	1:181896715_G/A	G	A	.	.	NSAMP=1
1	181929320	1:181929320_G/GT	G	GT	.	.	NSAMP=1
1	181937639	1:181937639_C/T	C	T	.	.	NSAMP=1
1	181941918	1:181941918_G/A	G	A	.	.	NSAMP=1
1	181959632	1:181959632_C/T	C	T	.	.	NSAMP=1
1	181998826	1:181998826_T/G	T	G	.	.	NSAMP=1
1	181998845	1:181998845_T/G	T	G	.	.	NSAMP=2
1	182058477	1:182058477_C/T	C	T	.	.	NSAMP=1
1	182198718	1:182198718_G/A	G	A	.	.	NSAMP=1
1	182225521	1:182225521_C/T	C	T	.	.	NSAMP=1
1	182254402	1:182254402_G/T	G	T	.	.	NSAMP=1
1	182261426	1:182261426_C/T	C	T	.	.	NSAMP=1
1	182340559	1:182340559_G/A	G	A	.	.	NSAMP=1
1	182440263	1:182440263_A/T	A	T	.	.	NSAMP=1
1	182520031	1:182520031_C/T	C	T	.	.	NSAMP=1
1	182556089	1:182556089_G/A	G	A	.	.	NSAMP=1
1	182579322	1:182579322_C/T	C	T	.	.	NSAMP=1
1	182712115	1:182712115_G/A	G	A	.	.	NSAMP=1
1	182715951	1:182715951_A/G	A	G	.	.	NSAMP=1
1	182758301	1:182758301_C/G	C	G	.	.	NSAMP=1
1	182812119	1:182812119_G/A	G	A	.	.	NSAMP=1
1	182899759	1:182899759_A/T	A	T	.	.	NSAMP=1
1	182951639	1:182951639_G/T	G	T	.	.	NSAMP=1
1	183097829	1:183097829_T/G	T	G	.	.	NSAMP=1
1	183212339	1:183212339_G/A	G	A	.	.	NSAMP=1
1	183251439	1:183251439_C/T	C	T	.	.	NSAMP=1
1	183304444	1:183304444_T/C	T	C	.	.	NSAMP=1
1	183385547	1:183385547_T/C	T	C	.	.	NSAMP=1
1	183431507	1:183431507_C/T	C	T	.	.	NSAMP=1
1	183432151	1:183432151_T/G	T	G	.	.	NSAMP=1
1	183486908	1:183486908_G/C	G	C	.	.	NSAMP=1
1	183502007	1:183502007_G/A	G	A	.	.	NSAMP=1
1	183504404	1:183504404_G/A	G	A	.	.	NSAMP=1
1	183509038	1:183509038_G/A	G	A	.	.	NSAMP=1
1	183551500	1:183551500_C/T	C	T	.	.	NSAMP=1
1	183555930	1:183555930_G/C	G	C	.	.	NSAMP=1
1	183648068	1:183648068_G/GCCGGCCT	G	GCCGGCCT	.	.	NSAMP=1
1	183728239	1:183728239_C/T	C	T	.	.	NSAMP=1
1	183752889	1:183752889_A/G	A	G	.	.	NSAMP=1
1	183926245	1:183926245_T/C	T	C	.	.	NSAMP=1
1	183997486	1:183997486_A/AGCC	A	AGCC	.	.	NSAMP=1
1	184003076	1:184003076_G/A	G	A	.	.	NSAMP=1
1	184008452	1:184008452_CT/C	CT	C	.	.	NSAMP=1
1	184066108	1:184066108_A/G	A	G	.	.	NSAMP=1
1	184301763	1:184301763_C/G	C	G	.	.	NSAMP=1
1	184378587	1:184378587_C/A	C	A	.	.	NSAMP=1
1	184391436	1:184391436_G/T	G	T	.	.	NSAMP=1
1	184392018	1:184392018_G/A	G	A	.	.	NSAMP=1
1	184504476	1:184504476_G/A	G	A	.	.	NSAMP=1
1	184531762	1:184531762_G/T	G	T	.	.	NSAMP=1
1	184581821	1:184581821_C/CA	C	CA	.	.	NSAMP=1
1	184608773	1:184608773_G/A	G	A	.	.	NSAMP=1
1	184609675	1:184609675_C/G	C	G	.	.	NSAMP=1
1	184616381	1:184616381_C/T	C	T	.	.	NSAMP=1
1	184630163	1:184630163_C/A	C	A	.	.	NSAMP=1
1	184685623	1:184685623_G/C	G	C	.	.	NSAMP=1
1	184788338	1:184788338_G/A	G	A	.	.	NSAMP=1
1	184833633	1:184833633_T/G	T	G	.	.	NSAMP=1
1	184839696	1:184839696_G/A	G	A	.	.	NSAMP=1
1	184874188	1:184874188_C/T	C	T	.	.	NSAMP=1
1	184879309	1:184879309_AC/A	AC	A	.	.	NSAMP=1
1	185018948	1:185018948_T/G	T	G	.	.	NSAMP=1
1	185047690	1:185047690_C/T	C	T	.	.	NSAMP=1
1	185096958	1:185096958_T/A	T	A	.	.	NSAMP=1
1	185174874	1:185174874_C/T	C	T	.	.	NSAMP=1
1	185374054	1:185374054_A/C	A	C	.	.	NSAMP=1
1	185379748	1:185379748_AT/A	AT	A	.	.	NSAMP=1
1	185417287	1:185417287_G/A	G	A	.	.	NSAMP=1
1	185443056	1:185443056_G/A	G	A	.	.	NSAMP=1
1	185454489	1:185454489_A/G	A	G	.	.	NSAMP=1
1	185459424	1:185459424_T/A	T	A	.	.	NSAMP=1
1	185472708	1:185472708_T/A	T	A	.	.	NSAMP=1
1	185498575	1:185498575_G/GA	G	GA	.	.	NSAMP=1
1	185499730	1:185499730_C/G	C	G	.	.	NSAMP=1
1	185521291	1:185521291_T/C	T	C	.	.	NSAMP=1
1	185531900	1:185531900_G/A	G	A	.	.	NSAMP=1
1	185536304	1:185536304_G/A	G	A	.	.	NSAMP=1
1	185543413	1:185543413_C/T	C	T	.	.	NSAMP=1
1	185600068	1:185600068_C/T	C	T	.	.	NSAMP=1
1	185669663	1:185669663_G/A	G	A	.	.	NSAMP=1
1	185687866	1:185687866_A/G	A	G	.	.	NSAMP=1
1	185724545	1:185724545_G/T	G	T	.	.	NSAMP=1
1	185808281	1:185808281_A/G	A	G	.	.	NSAMP=1
1	185874860	1:185874860_G/T	G	T	.	.	NSAMP=1
1	185930256	1:185930256_GA/G	GA	G	.	.	NSAMP=1
1	185937834	1:185937834_T/A	T	A	.	.	NSAMP=1
1	186009806	1:186009806_A/C	A	C	.	.	NSAMP=1
1	186045536	1:186045536_A/G	A	G	.	.	NSAMP=1
1	186079833	1:186079833_C/T	C	T	.	.	NSAMP=1
1	186245301	1:186245301_A/G	A	G	.	.	NSAMP=1
1	186282800	1:186282800_C/G	C	G	.	.	NSAMP=1
1	186468838	1:186468838_C/A	C	A	.	.	NSAMP=1
1	186469292	1:186469292_G/T	G	T	.	.	NSAMP=1
1	186470192	1:186470192_GTCT/G	GTCT	G	.	.	NSAMP=1
1	186487435	1:186487435_A/AAT	A	AAT	.	.	NSAMP=1
1	186640671	1:186640671_T/G	T	G	.	.	NSAMP=1
1	186711420	1:186711420_A/C	A	C	.	.	NSAMP=1
1	186751007	1:186751007_C/T	C	T	.	.	NSAMP=1
1	186780412	1:186780412_A/G	A	G	.	.	NSAMP=1
1	186843583	1:186843583_T/C	T	C	.	.	NSAMP=1
1	186845726	1:186845726_G/A	G	A	.	.	NSAMP=1
1	186875841	1:186875841_A/G	A	G	.	.	NSAMP=1
1	186910962	1:186910962_T/G	T	G	.	.	NSAMP=1
1	186933105	1:186933105_T/C	T	C	.	.	NSAMP=1
1	186945510	1:186945510_CCTTA/C	CCTTA	C	.	.	NSAMP=1
1	187003090	1:187003090_T/C	T	C	.	.	NSAMP=1
1	187017571	1:187017571_A/T	A	T	.	.	NSAMP=1
1	187048962	1:187048962_G/A	G	A	.	.	NSAMP=1
1	187178474	1:187178474_T/A	T	A	.	.	NSAMP=1
1	187222236	1:187222236_A/C	A	C	.	.	NSAMP=1
1	187229074	1:187229074_T/C	T	C	.	.	NSAMP=1
1	187258473	1:187258473_T/C	T	C	.	.	NSAMP=1
1	187281088	1:187281088_G/A	G	A	.	.	NSAMP=1
1	187294687	1:187294687_G/A	G	A	.	.	NSAMP=1
1	187298523	1:187298523_G/A	G	A	.	.	NSAMP=1
1	187354458	1:187354458_G/A	G	A	.	.	NSAMP=1
1	187356290	1:187356290_G/A	G	A	.	.	NSAMP=1
1	187360094	1:187360094_ACCT/A	ACCT	A	.	.	NSAMP=1
1	187418047	1:187418047_A/C	A	C	.	.	NSAMP=1
1	187456079	1:187456079_A/T	A	T	.	.	NSAMP=1
1	187466979	1:187466979_T/G	T	G	.	.	NSAMP=1
1	187486838	1:187486838_C/A	C	A	.	.	NSAMP=1
1	187506203	1:187506203_C/T	C	T	.	.	NSAMP=1
1	187575720	1:187575720_G/GTCC	G	GTCC	.	.	NSAMP=1
1	187583439	1:187583439_G/A	G	A	.	.	NSAMP=1
1	187656679	1:187656679_C/G	C	G	.	.	NSAMP=1
1	187682961	1:187682961_T/A	T	A	.	.	NSAMP=1
1	187725442	1:187725442_GT/G	GT	G	.	.	NSAMP=1
1	187743978	1:187743978_C/T	C	T	.	.	NSAMP=1
1	187757553	1:187757553_A/G	A	G	.	.	NSAMP=1
1	187867997	1:187867997_T/A	T	A	.	.	NSAMP=1
1	187873801	1:187873801_G/A	G	A	.	.	NSAMP=1
1	187896911	1:187896911_C/G	C	G	.	.	NSAMP=1
1	188111674	1:188111674_A/G	A	G	.	.	NSAMP=1
1	188115354	1:188115354_TTTTAA/T	TTTTAA	T	.	.	NSAMP=1
1	188161629	1:188161629_T/A	T	A	.	.	NSAMP=1
1	188188042	1:188188042_C/G	C	G	.	.	NSAMP=1
1	188247588	rs207460800	T	A	.	.	NSAMP=1
1	188266124	1:188266124_T/A	T	A	.	.	NSAMP=1
1	188284405	1:188284405_C/T	C	T	.	.	NSAMP=1
1	188315666	1:188315666_G/T	G	T	.	.	NSAMP=1
1	188328624	1:188328624_T/C	T	C	.	.	NSAMP=1
1	188391212	1:188391212_C/T	C	T	.	.	NSAMP=1
1	188411835	1:188411835_A/T	A	T	.	.	NSAMP=1
1	188485912	1:188485912_A/G	A	G	.	.	NSAMP=1
1	188512344	1:188512344_C/A	C	A	.	.	NSAMP=1
1	188550581	1:188550581_A/C	A	C	.	.	NSAMP=1
1	188565791	1:188565791_A/G	A	G	.	.	NSAMP=1
1	188599480	1:188599480_T/G	T	G	.	.	NSAMP=1
1	188639950	1:188639950_C/G	C	G	.	.	NSAMP=1
1	188658559	1:188658559_TAGGTCA/T	TAGGTCA	T	.	.	NSAMP=1
1	188748650	1:188748650_A/T	A	T	.	.	NSAMP=1
1	188749202	1:188749202_G/A	G	A	.	.	NSAMP=1
1	188790088	1:188790088_AAATCAAAAGTGAACTG/A	AAATCAAAAGTGAACTG	A	.	.	NSAMP=1
1	188802012	1:188802012_G/A	G	A	.	.	NSAMP=1
1	188802139	1:188802139_G/A	G	A	.	.	NSAMP=1
1	188815561	1:188815561_A/C	A	C	.	.	NSAMP=1
1	188845861	1:188845861_G/C	G	C	.	.	NSAMP=1
1	188858851	1:188858851_T/TA	T	TA	.	.	NSAMP=1
1	188870257	1:188870257_C/T	C	T	.	.	NSAMP=1
1	188910116	1:188910116_C/T	C	T	.	.	NSAMP=1
1	188912425	1:188912425_T/C	T	C	.	.	NSAMP=1
1	188963533	1:188963533_G/T	G	T	.	.	NSAMP=1
1	188993907	1:188993907_G/A	G	A	.	.	NSAMP=1
1	189078483	1:189078483_G/A	G	A	.	.	NSAMP=1
1	189128695	1:189128695_A/C	A	C	.	.	NSAMP=1
1	189175434	1:189175434_G/A	G	A	.	.	NSAMP=1
1	189199791	1:189199791_G/GA	G	GA	.	.	NSAMP=1
1	189247671	1:189247671_G/T	G	T	.	.	NSAMP=1
1	189261347	1:189261347_C/T	C	T	.	.	NSAMP=1
1	189274441	1:189274441_T/A	T	A	.	.	NSAMP=1
1	189318301	1:189318301_G/A	G	A	.	.	NSAMP=1
1	189337812	1:189337812_C/T	C	T	.	.	NSAMP=1
1	189338729	1:189338729_A/C	A	C	.	.	NSAMP=1
1	189351844	1:189351844_A/C	A	C	.	.	NSAMP=1
1	189370245	1:189370245_T/A	T	A	.	.	NSAMP=1
1	189426849	1:189426849_C/CAT	C	CAT	.	.	NSAMP=1
1	189445576	1:189445576_C/A	C	A	.	.	NSAMP=1
1	189463205	1:189463205_CTT/C	CTT	C	.	.	NSAMP=1
1	189497878	1:189497878_A/C	A	C	.	.	NSAMP=1
1	189498916	1:189498916_G/GA	G	GA	.	.	NSAMP=1
1	189499012	1:189499012_T/A	T	A	.	.	NSAMP=1
1	189502247	1:189502247_A/G	A	G	.	.	NSAMP=1
1	189524359	rs373271962	C	G	.	.	NSAMP=1
1	189592954	1:189592954_G/C	G	C	.	.	NSAMP=1
1	189663796	1:189663796_T/A	T	A	.	.	NSAMP=1
1	189663818	1:189663818_T/G	T	G	.	.	NSAMP=1
1	189672478	1:189672478_T/G	T	G	.	.	NSAMP=1
1	189675547	1:189675547_C/T	C	T	.	.	NSAMP=1
1	189707242	1:189707242_A/G	A	G	.	.	NSAMP=1
1	189768620	1:189768620_CT/C	CT	C	.	.	NSAMP=1
1	189785740	1:189785740_A/C	A	C	.	.	NSAMP=1
1	189809926	1:189809926_ACATCC/ATATAACATTTTTCAGTTA	ACATCC	ATATAACATTTTTCAGTTA	.	.	NSAMP=1
1	189817297	1:189817297_A/G	A	G	.	.	NSAMP=1
1	189863995	1:189863995_C/A	C	A	.	.	NSAMP=1
1	189882287	1:189882287_G/A	G	A	.	.	NSAMP=1
1	189904762	1:189904762_T/C	T	C	.	.	NSAMP=1
1	189904944	1:189904944_C/T	C	T	.	.	NSAMP=1
1	189915559	1:189915559_C/T	C	T	.	.	NSAMP=1
1	189920468	rs149385117	T	G	.	.	NSAMP=1
1	189957720	1:189957720_C/A	C	A	.	.	NSAMP=1
1	190004981	1:190004981_A/C	A	C	.	.	NSAMP=1
1	190007720	1:190007720_G/A	G	A	.	.	NSAMP=1
1	190024412	1:190024412_G/T	G	T	.	.	NSAMP=1
1	190048061	1:190048061_T/A	T	A	.	.	NSAMP=1
1	190063014	1:190063014_A/G	A	G	.	.	NSAMP=1
1	190067569	1:190067569_A/G	A	G	.	.	NSAMP=1
1	190067861	1:190067861_G/A	G	A	.	.	NSAMP=1
1	190074109	1:190074109_C/T	C	T	.	.	NSAMP=1
1	190093079	1:190093079_T/A	T	A	.	.	NSAMP=1
1	190099551	1:190099551_G/T	G	T	.	.	NSAMP=1
1	190113687	1:190113687_T/C	T	C	.	.	NSAMP=1
1	190162427	1:190162427_G/A	G	A	.	.	NSAMP=1
1	190164065	1:190164065_T/G	T	G	.	.	NSAMP=1
1	190237026	1:190237026_A/G	A	G	.	.	NSAMP=1
1	190246269	1:190246269_T/C	T	C	.	.	NSAMP=1
1	190252740	1:190252740_T/C	T	C	.	.	NSAMP=1
1	190257116	1:190257116_A/T	A	T	.	.	NSAMP=1
1	190261489	1:190261489_TA/T	TA	T	.	.	NSAMP=1
1	190284306	1:190284306_G/A	G	A	.	.	NSAMP=1
1	190285665	1:190285665_A/C	A	C	.	.	NSAMP=1
1	190317802	1:190317802_A/T	A	T	.	.	NSAMP=1
1	190334025	1:190334025_T/C	T	C	.	.	NSAMP=1
1	190346023	1:190346023_G/A	G	A	.	.	NSAMP=1
1	190352226	1:190352226_AT/A	AT	A	.	.	NSAMP=1
1	190353972	1:190353972_A/G	A	G	.	.	NSAMP=1
1	190388464	1:190388464_T/C	T	C	.	.	NSAMP=1
1	190394700	1:190394700_A/C	A	C	.	.	NSAMP=1
1	190409157	1:190409157_A/G	A	G	.	.	NSAMP=1
1	190423709	1:190423709_T/A	T	A	.	.	NSAMP=1
1	190441637	1:190441637_A/G	A	G	.	.	NSAMP=1
1	190492999	1:190492999_T/G	T	G	.	.	NSAMP=1
1	190500250	1:190500250_A/G	A	G	.	.	NSAMP=1
1	190536885	1:190536885_T/C	T	C	.	.	NSAMP=1
1	190550524	1:190550524_A/G	A	G	.	.	NSAMP=1
1	190552314	1:190552314_G/A	G	A	.	.	NSAMP=1
1	190552315	1:190552315_C/T	C	T	.	.	NSAMP=1
1	190567096	1:190567096_G/C	G	C	.	.	NSAMP=1
1	190676698	1:190676698_T/C	T	C	.	.	NSAMP=1
1	190727159	1:190727159_T/A	T	A	.	.	NSAMP=1
1	190745921	1:190745921_T/A	T	A	.	.	NSAMP=1
1	190759429	1:190759429_G/A	G	A	.	.	NSAMP=1
1	190841835	1:190841835_A/G	A	G	.	.	NSAMP=1
1	190860166	1:190860166_G/C	G	C	.	.	NSAMP=1
1	190861397	1:190861397_G/A	G	A	.	.	NSAMP=1
1	190875073	1:190875073_C/G	C	G	.	.	NSAMP=1
1	190900393	1:190900393_G/T	G	T	.	.	NSAMP=2
1	190900772	1:190900772_T/A	T	A	.	.	NSAMP=1
1	190905696	1:190905696_G/T	G	T	.	.	NSAMP=1
1	190920229	1:190920229_G/A	G	A	.	.	NSAMP=1
1	190920230	1:190920230_A/C	A	C	.	.	NSAMP=1
1	190948856	1:190948856_T/C	T	C	.	.	NSAMP=1
1	190959506	1:190959506_A/T	A	T	.	.	NSAMP=1
1	190977687	1:190977687_T/A	T	A	.	.	NSAMP=1
1	191042825	1:191042825_TAGAA/T	TAGAA	T	.	.	NSAMP=1
1	191057762	1:191057762_G/T	G	T	.	.	NSAMP=1
1	191057983	1:191057983_ATT/A	ATT	A	.	.	NSAMP=1
1	191065660	1:191065660_C/T	C	T	.	.	NSAMP=1
1	191150959	1:191150959_G/C	G	C	.	.	NSAMP=1
1	191249524	1:191249524_G/A	G	A	.	.	NSAMP=1
1	191291406	1:191291406_G/C	G	C	.	.	NSAMP=1
1	191295739	1:191295739_T/C	T	C	.	.	NSAMP=1
1	191315797	1:191315797_A/G	A	G	.	.	NSAMP=1
1	191354894	1:191354894_G/A	G	A	.	.	NSAMP=1
1	191418607	1:191418607_C/T	C	T	.	.	NSAMP=1
1	191423272	1:191423272_C/T	C	T	.	.	NSAMP=1
1	191484793	1:191484793_T/C	T	C	.	.	NSAMP=1
1	191555426	1:191555426_C/T	C	T	.	.	NSAMP=1
1	191667798	1:191667798_G/A	G	A	.	.	NSAMP=1
1	191674271	1:191674271_C/T	C	T	.	.	NSAMP=1
1	191710997	1:191710997_T/C	T	C	.	.	NSAMP=1
1	191714586	1:191714586_C/T	C	T	.	.	NSAMP=1
1	191884153	1:191884153_C/T	C	T	.	.	NSAMP=1
1	192003125	1:192003125_C/T	C	T	.	.	NSAMP=1
1	192025184	1:192025184_G/T	G	T	.	.	NSAMP=1
1	192026816	1:192026816_C/A	C	A	.	.	NSAMP=1
1	192026841	1:192026841_G/A	G	A	.	.	NSAMP=1
1	192068072	1:192068072_T/C	T	C	.	.	NSAMP=1
1	192070866	1:192070866_G/C	G	C	.	.	NSAMP=1
1	192082132	1:192082132_C/T	C	T	.	.	NSAMP=1
1	192102118	1:192102118_C/T	C	T	.	.	NSAMP=1
1	192202097	1:192202097_C/T	C	T	.	.	NSAMP=1
1	192203514	1:192203514_C/A	C	A	.	.	NSAMP=1
1	192242054	1:192242054_C/G	C	G	.	.	NSAMP=1
1	192247032	1:192247032_C/G	C	G	.	.	NSAMP=1
1	192290337	1:192290337_A/AT	A	AT	.	.	NSAMP=1
1	192311743	1:192311743_C/G	C	G	.	.	NSAMP=1
1	192340741	1:192340741_G/C	G	C	.	.	NSAMP=1
1	192343551	1:192343551_G/A	G	A	.	.	NSAMP=1
1	192376132	1:192376132_A/G	A	G	.	.	NSAMP=1
1	192391778	1:192391778_C/T	C	T	.	.	NSAMP=1
1	192568389	1:192568389_T/A	T	A	.	.	NSAMP=1
1	192594412	1:192594412_C/T	C	T	.	.	NSAMP=1
1	192646519	1:192646519_C/T	C	T	.	.	NSAMP=1
1	192679824	1:192679824_T/C	T	C	.	.	NSAMP=1
1	192713311	1:192713311_C/T	C	T	.	.	NSAMP=1
1	192721675	1:192721675_T/G	T	G	.	.	NSAMP=1
1	192733100	1:192733100_C/G	C	G	.	.	NSAMP=1
1	192755735	1:192755735_C/A	C	A	.	.	NSAMP=1
1	192845136	1:192845136_C/T	C	T	.	.	NSAMP=1
1	192864230	1:192864230_G/A	G	A	.	.	NSAMP=1
1	193001164	1:193001164_C/A	C	A	.	.	NSAMP=1
1	193026862	1:193026862_T/C	T	C	.	.	NSAMP=1
1	193051761	1:193051761_G/T	G	T	.	.	NSAMP=1
1	193270771	1:193270771_G/A	G	A	.	.	NSAMP=1
1	193315346	1:193315346_G/A	G	A	.	.	NSAMP=1
1	193428795	1:193428795_T/C	T	C	.	.	NSAMP=1
1	193444906	1:193444906_C/T	C	T	.	.	NSAMP=1
1	193496742	1:193496742_C/T	C	T	.	.	NSAMP=1
1	193546532	1:193546532_C/T	C	T	.	.	NSAMP=1
1	193553047	1:193553047_G/A	G	A	.	.	NSAMP=1
1	193568225	rs372617685	C	T	.	.	NSAMP=1
1	193629868	1:193629868_C/T	C	T	.	.	NSAMP=1
1	193640795	1:193640795_C/A	C	A	.	.	NSAMP=1
1	193662541	1:193662541_A/T	A	T	.	.	NSAMP=1
1	193694210	1:193694210_T/G	T	G	.	.	NSAMP=1
1	193719953	1:193719953_C/T	C	T	.	.	NSAMP=1
1	193733194	1:193733194_C/T	C	T	.	.	NSAMP=1
1	193734322	1:193734322_C/G	C	G	.	.	NSAMP=1
1	193735364	1:193735364_A/G	A	G	.	.	NSAMP=1
1	193741245	1:193741245_G/A	G	A	.	.	NSAMP=1
1	193761553	1:193761553_C/T	C	T	.	.	NSAMP=1
1	193800428	1:193800428_C/T	C	T	.	.	NSAMP=1
1	193805057	1:193805057_T/C	T	C	.	.	NSAMP=1
1	193825203	1:193825203_T/G	T	G	.	.	NSAMP=1
1	193929554	1:193929554_G/T	G	T	.	.	NSAMP=1
1	193953836	1:193953836_T/G	T	G	.	.	NSAMP=1
1	194119445	1:194119445_A/T	A	T	.	.	NSAMP=1
1	194152582	1:194152582_G/A	G	A	.	.	NSAMP=1
1	194215055	1:194215055_A/T	A	T	.	.	NSAMP=1
1	194223560	1:194223560_G/A	G	A	.	.	NSAMP=1
1	194251688	1:194251688_A/G	A	G	.	.	NSAMP=1
1	194253402	1:194253402_C/A	C	A	.	.	NSAMP=1
1	194258252	1:194258252_G/T	G	T	.	.	NSAMP=1
1	194274700	1:194274700_C/A	C	A	.	.	NSAMP=1
1	194277237	1:194277237_C/T	C	T	.	.	NSAMP=1
1	194388615	1:194388615_C/A	C	A	.	.	NSAMP=1
1	194491840	1:194491840_G/C	G	C	.	.	NSAMP=1
1	194648167	1:194648167_T/C	T	C	.	.	NSAMP=1
1	194666456	1:194666456_C/T	C	T	.	.	NSAMP=1
1	194675057	1:194675057_C/T	C	T	.	.	NSAMP=1
1	194719406	1:194719406_T/C	T	C	.	.	NSAMP=1
1	194871380	1:194871380_C/T	C	T	.	.	NSAMP=1
1	194874508	1:194874508_T/A	T	A	.	.	NSAMP=1
1	194923647	1:194923647_G/A	G	A	.	.	NSAMP=1
1	194960715	1:194960715_T/G	T	G	.	.	NSAMP=1
1	194960813	1:194960813_A/T	A	T	.	.	NSAMP=1
1	195006863	1:195006863_G/T	G	T	.	.	NSAMP=1
1	195070753	1:195070753_G/A	G	A	.	.	NSAMP=1
1	195105586	1:195105586_C/A	C	A	.	.	NSAMP=1
1	195170944	1:195170944_T/C	T	C	.	.	NSAMP=1
1	195172829	1:195172829_G/C	G	C	.	.	NSAMP=1
1	195175340	1:195175340_AT/A	AT	A	.	.	NSAMP=1
1	195182790	1:195182790_C/G	C	G	.	.	NSAMP=1
1	195184936	1:195184936_A/G	A	G	.	.	NSAMP=1
1	195195656	1:195195656_C/A	C	A	.	.	NSAMP=1
1	195200702	1:195200702_T/A	T	A	.	.	NSAMP=1
1	195202300	1:195202300_C/T	C	T	.	.	NSAMP=1
1	195233815	1:195233815_A/T	A	T	.	.	NSAMP=1
1	195250547	1:195250547_A/G	A	G	.	.	NSAMP=1
1	195256972	1:195256972_C/G	C	G	.	.	NSAMP=1
1	195257440	1:195257440_C/G	C	G	.	.	NSAMP=1
1	195262602	1:195262602_C/CA	C	CA	.	.	NSAMP=1
1	195268861	1:195268861_G/A	G	A	.	.	NSAMP=1
1	195323746	rs374334824	T	C	.	.	NSAMP=1
1	195344610	1:195344610_G/T	G	T	.	.	NSAMP=1
1	195348383	1:195348383_C/T	C	T	.	.	NSAMP=1
1	195357519	1:195357519_C/G	C	G	.	.	NSAMP=1
1	195362996	1:195362996_A/G	A	G	.	.	NSAMP=1
1	195385225	1:195385225_C/T	C	T	.	.	NSAMP=1
1	195469145	1:195469145_C/CT	C	CT	.	.	NSAMP=1
1	195511471	1:195511471_G/A	G	A	.	.	NSAMP=1
1	195581094	1:195581094_G/A	G	A	.	.	NSAMP=1
1	195588064	1:195588064_AAGAT/A	AAGAT	A	.	.	NSAMP=1
1	195596627	1:195596627_AAAC/A	AAAC	A	.	.	NSAMP=1
1	195603579	1:195603579_C/A	C	A	.	.	NSAMP=1
1	195655859	1:195655859_T/C	T	C	.	.	NSAMP=1
1	195687572	1:195687572_T/C	T	C	.	.	NSAMP=1
1	195741447	1:195741447_T/A	T	A	.	.	NSAMP=1
1	195747539	1:195747539_C/T	C	T	.	.	NSAMP=1
1	195748506	1:195748506_G/A	G	A	.	.	NSAMP=1
1	195773916	1:195773916_G/T	G	T	.	.	NSAMP=1
1	195793651	1:195793651_A/AT	A	AT	.	.	NSAMP=1
1	195867923	1:195867923_T/G	T	G	.	.	NSAMP=1
1	195868580	1:195868580_A/C	A	C	.	.	NSAMP=1
1	195872270	1:195872270_C/T	C	T	.	.	NSAMP=1
1	195930496	1:195930496_G/A	G	A	.	.	NSAMP=1
1	196014267	1:196014267_T/C	T	C	.	.	NSAMP=1
1	196048876	1:196048876_G/A	G	A	.	.	NSAMP=1
1	196054477	1:196054477_T/G	T	G	.	.	NSAMP=1
1	196136585	1:196136585_T/TAC	T	TAC	.	.	NSAMP=1
1	196154655	1:196154655_GT/G	GT	G	.	.	NSAMP=1
1	196229350	1:196229350_C/T	C	T	.	.	NSAMP=1
1	196238145	1:196238145_C/G	C	G	.	.	NSAMP=1
1	196247652	1:196247652_C/A	C	A	.	.	NSAMP=1
1	196266278	1:196266278_G/A	G	A	.	.	NSAMP=1
1	196341068	1:196341068_C/T	C	T	.	.	NSAMP=1
1	196391859	1:196391859_G/A	G	A	.	.	NSAMP=1
1	196416892	rs185100860	A	G	.	.	NSAMP=1
1	196424111	1:196424111_T/TGGGGGAGTGAAGGGTCC	T	TGGGGGAGTGAAGGGTCC	.	.	NSAMP=1
1	196436128	1:196436128_C/T	C	T	.	.	NSAMP=1
1	196466161	1:196466161_G/T	G	T	.	.	NSAMP=1
1	196501765	1:196501765_G/A	G	A	.	.	NSAMP=1
1	196600407	1:196600407_T/A	T	A	.	.	NSAMP=1
1	196878133	1:196878133_G/A	G	A	.	.	NSAMP=1
1	196971274	1:196971274_G/T	G	T	.	.	NSAMP=1
1	197069282	1:197069282_T/C	T	C	.	.	NSAMP=1
1	197169457	1:197169457_G/C	G	C	.	.	NSAMP=1
1	197220776	1:197220776_C/A	C	A	.	.	NSAMP=1
1	197231079	1:197231079_T/A	T	A	.	.	NSAMP=1
1	197256616	1:197256616_C/T	C	T	.	.	NSAMP=1
1	197315469	1:197315469_A/G	A	G	.	.	NSAMP=1
1	197490564	1:197490564_G/GA	G	GA	.	.	NSAMP=1
1	197558984	1:197558984_A/G	A	G	.	.	NSAMP=1
1	197615045	1:197615045_G/C	G	C	.	.	NSAMP=1
1	197737479	1:197737479_G/C	G	C	.	.	NSAMP=1
1	197857769	1:197857769_A/AT	A	AT	.	.	NSAMP=1
1	197879213	1:197879213_T/C	T	C	.	.	NSAMP=1
1	197902163	1:197902163_A/G	A	G	.	.	NSAMP=1
1	197906605	1:197906605_C/T	C	T	.	.	NSAMP=1
1	198073928	1:198073928_C/T	C	T	.	.	NSAMP=1
1	198080329	1:198080329_C/G	C	G	.	.	NSAMP=1
1	198356170	1:198356170_C/T	C	T	.	.	NSAMP=1
1	198520188	1:198520188_C/T	C	T	.	.	NSAMP=1
1	198572053	1:198572053_A/T	A	T	.	.	NSAMP=1
1	198581415	1:198581415_A/T	A	T	.	.	NSAMP=1
1	198625981	1:198625981_C/T	C	T	.	.	NSAMP=1
1	198658560	1:198658560_T/C	T	C	.	.	NSAMP=1
1	198755390	1:198755390_T/A	T	A	.	.	NSAMP=1
1	198793230	1:198793230_C/T	C	T	.	.	NSAMP=1
1	198814346	1:198814346_G/C	G	C	.	.	NSAMP=1
1	198842138	1:198842138_AAGGTAATT/A	AAGGTAATT	A	.	.	NSAMP=1
1	198858034	1:198858034_G/C	G	C	.	.	NSAMP=1
1	198863683	rs191197052	A	T	.	.	NSAMP=1
1	198868668	1:198868668_T/C	T	C	.	.	NSAMP=1
1	198875964	1:198875964_T/C	T	C	.	.	NSAMP=1
1	198902384	1:198902384_GCTAGTTG/GTCCCCCGGA	GCTAGTTG	GTCCCCCGGA	.	.	NSAMP=1
1	198943760	1:198943760_A/G	A	G	.	.	NSAMP=1
1	198981631	1:198981631_G/C	G	C	.	.	NSAMP=1
1	199193777	1:199193777_G/A	G	A	.	.	NSAMP=1
1	199210964	1:199210964_G/C	G	C	.	.	NSAMP=1
1	199357594	1:199357594_G/A	G	A	.	.	NSAMP=1
1	199542180	1:199542180_T/C	T	C	.	.	NSAMP=1
1	199640452	1:199640452_C/T	C	T	.	.	NSAMP=1
1	199731257	1:199731257_TCTCC/T	TCTCC	T	.	.	NSAMP=1
1	199836872	1:199836872_G/T	G	T	.	.	NSAMP=1
1	199910273	1:199910273_G/GAA	G	GAA	.	.	NSAMP=1
1	199921871	rs35897173	C	T	.	.	NSAMP=3
1	199952043	1:199952043_A/G	A	G	.	.	NSAMP=1
1	199994436	1:199994436_T/TG	T	TG	.	.	NSAMP=1
1	200202548	1:200202548_C/A	C	A	.	.	NSAMP=1
1	200286601	1:200286601_T/C	T	C	.	.	NSAMP=1
1	200301103	1:200301103_T/C	T	C	.	.	NSAMP=1
1	200307397	1:200307397_C/A	C	A	.	.	NSAMP=1
1	200337098	1:200337098_G/GA	G	GA	.	.	NSAMP=1
1	200384328	1:200384328_C/T	C	T	.	.	NSAMP=1
1	200438107	1:200438107_G/A	G	A	.	.	NSAMP=1
1	200478462	1:200478462_C/CGGGGGAA	C	CGGGGGAA	.	.	NSAMP=1
1	200635590	1:200635590_T/C	T	C	.	.	NSAMP=1
1	200638476	1:200638476_A/G	A	G	.	.	NSAMP=1
1	200764929	1:200764929_AAG/A	AAG	A	.	.	NSAMP=1
1	200827875	1:200827875_C/T	C	T	.	.	NSAMP=1
1	200842120	1:200842120_C/T	C	T	.	.	NSAMP=1
1	200863066	1:200863066_T/G	T	G	.	.	NSAMP=1
1	200875509	1:200875509_TAGTGGT/TGGCACCTGG	TAGTGGT	TGGCACCTGG	.	.	NSAMP=1
1	200885278	1:200885278_C/T	C	T	.	.	NSAMP=1
1	200934066	1:200934066_G/A	G	A	.	.	NSAMP=1
1	200939683	1:200939683_C/T	C	T	.	.	NSAMP=1
1	200968581	rs373134245	C	T	.	.	NSAMP=1
1	201012026	1:201012026_G/A	G	A	.	.	NSAMP=1
1	201023458	1:201023458_G/C	G	C	.	.	NSAMP=1
1	201043302	1:201043302_GC/G	GC	G	.	.	NSAMP=1
1	201123549	1:201123549_T/C	T	C	.	.	NSAMP=1
1	201140050	1:201140050_C/A	C	A	.	.	NSAMP=1
1	201187676	1:201187676_C/T	C	T	.	.	NSAMP=1
1	201229996	1:201229996_T/G	T	G	.	.	NSAMP=1
1	201279154	1:201279154_C/T	C	T	.	.	NSAMP=1
1	201297445	1:201297445_C/T	C	T	.	.	NSAMP=1
1	201322995	1:201322995_G/A	G	A	.	.	NSAMP=1
1	201331478	1:201331478_T/C	T	C	.	.	NSAMP=1
1	201333007	1:201333007_C/CT	C	CT	.	.	NSAMP=1
1	201349918	1:201349918_C/A	C	A	.	.	NSAMP=1
1	201445755	1:201445755_G/A	G	A	.	.	NSAMP=1
1	201460530	1:201460530_G/GT	G	GT	.	.	NSAMP=1
1	201500013	1:201500013_T/C	T	C	.	.	NSAMP=1
1	201500015	1:201500015_C/A	C	A	.	.	NSAMP=1
1	201500016	1:201500016_T/A	T	A	.	.	NSAMP=1
1	201574346	1:201574346_A/C	A	C	.	.	NSAMP=1
1	201595965	1:201595965_G/A	G	A	.	.	NSAMP=1
1	201604068	1:201604068_G/A	G	A	.	.	NSAMP=1
1	201613385	1:201613385_C/T	C	T	.	.	NSAMP=1
1	201634713	1:201634713_A/C	A	C	.	.	NSAMP=1
1	201661503	1:201661503_T/C	T	C	.	.	NSAMP=1
1	201663179	1:201663179_G/T	G	T	.	.	NSAMP=1
1	201713477	rs200815364	C	T	.	.	NSAMP=3
1	201787854	1:201787854_TA/T	TA	T	.	.	NSAMP=1
1	201816229	1:201816229_G/T	G	T	.	.	NSAMP=1
1	201856602	1:201856602_C/T	C	T	.	.	NSAMP=1
1	201878086	1:201878086_G/A	G	A	.	.	NSAMP=1
1	201918363	1:201918363_A/T	A	T	.	.	NSAMP=1
1	201933090	1:201933090_AAATT/ACCCTTGGGG	AAATT	ACCCTTGGGG	.	.	NSAMP=1
1	201971219	1:201971219_C/T	C	T	.	.	NSAMP=1
1	202035388	1:202035388_C/T	C	T	.	.	NSAMP=1
1	202076804	1:202076804_A/G	A	G	.	.	NSAMP=1
1	202112254	1:202112254_C/G	C	G	.	.	NSAMP=1
1	202124651	1:202124651_G/A	G	A	.	.	NSAMP=1
1	202174511	1:202174511_ACACACCTCCTTC/A	ACACACCTCCTTC	A	.	.	NSAMP=1
1	202174543	1:202174543_CACACACACACCTA/C	CACACACACACCTA	C	.	.	NSAMP=1
1	202184150	rs78228756	C	T	.	.	NSAMP=2
1	202220140	1:202220140_T/A	T	A	.	.	NSAMP=1
1	202258861	1:202258861_A/G	A	G	.	.	NSAMP=1
1	202271522	1:202271522_C/T	C	T	.	.	NSAMP=1
1	202544547	1:202544547_G/C	G	C	.	.	NSAMP=1
1	202642173	1:202642173_A/G	A	G	.	.	NSAMP=1
1	202675510	1:202675510_C/T	C	T	.	.	NSAMP=1
1	202676078	1:202676078_G/C	G	C	.	.	NSAMP=1
1	202762903	1:202762903_G/A	G	A	.	.	NSAMP=1
1	202835387	1:202835387_G/A	G	A	.	.	NSAMP=1
1	202843062	1:202843062_C/T	C	T	.	.	NSAMP=1
1	202849254	1:202849254_T/A	T	A	.	.	NSAMP=1
1	202850006	1:202850006_C/G	C	G	.	.	NSAMP=1
1	202859895	1:202859895_A/T	A	T	.	.	NSAMP=1
1	202922237	1:202922237_G/C	G	C	.	.	NSAMP=1
1	202930069	1:202930069_A/AAGCCCT	A	AAGCCCT	.	.	NSAMP=1
1	202948634	1:202948634_C/A	C	A	.	.	NSAMP=1
1	203027795	1:203027795_CAAGGAGATGTTT/C	CAAGGAGATGTTT	C	.	.	NSAMP=1
1	203142839	1:203142839_A/G	A	G	.	.	NSAMP=1
1	203410187	1:203410187_G/A	G	A	.	.	NSAMP=1
1	203488799	1:203488799_G/A	G	A	.	.	NSAMP=1
1	203515270	1:203515270_C/CA	C	CA	.	.	NSAMP=1
1	203575692	1:203575692_A/G	A	G	.	.	NSAMP=1
1	203595642	1:203595642_C/G	C	G	.	.	NSAMP=1
1	203600510	1:203600510_G/A	G	A	.	.	NSAMP=1
1	203608053	1:203608053_GTGC/G	GTGC	G	.	.	NSAMP=1
1	203608053	1:203608053_GTGCAGCTCCTAA/GAGCCCCTCGGG	GTGCAGCTCCTAA	GAGCCCCTCGGG	.	.	NSAMP=1
1	203608063	1:203608063_T/TCG	T	TCG	.	.	NSAMP=1
1	203609926	1:203609926_TAAGGCTAA/TTGGG	TAAGGCTAA	TTGGG	.	.	NSAMP=1
1	203645943	1:203645943_T/G	T	G	.	.	NSAMP=1
1	203889745	1:203889745_C/T	C	T	.	.	NSAMP=2
1	203907795	1:203907795_A/G	A	G	.	.	NSAMP=1
1	203970961	1:203970961_A/T	A	T	.	.	NSAMP=1
1	204011184	1:204011184_C/T	C	T	.	.	NSAMP=1
1	204095169	1:204095169_G/A	G	A	.	.	NSAMP=1
1	204126748	1:204126748_G/T	G	T	.	.	NSAMP=1
1	204215305	1:204215305_C/T	C	T	.	.	NSAMP=1
1	204320486	1:204320486_C/T	C	T	.	.	NSAMP=1
1	204452996	1:204452996_T/C	T	C	.	.	NSAMP=1
1	204464057	1:204464057_A/C	A	C	.	.	NSAMP=1
1	204500974	1:204500974_C/T	C	T	.	.	NSAMP=1
1	204554187	1:204554187_T/G	T	G	.	.	NSAMP=1
1	204587948	1:204587948_C/CT	C	CT	.	.	NSAMP=1
1	204587965	1:204587965_G/A	G	A	.	.	NSAMP=1
1	204593714	1:204593714_G/C	G	C	.	.	NSAMP=1
1	204652573	1:204652573_T/G	T	G	.	.	NSAMP=1
1	204791104	1:204791104_G/T	G	T	.	.	NSAMP=1
1	204797101	1:204797101_G/A	G	A	.	.	NSAMP=1
1	204865181	1:204865181_A/G	A	G	.	.	NSAMP=1
1	204908109	1:204908109_A/G	A	G	.	.	NSAMP=1
1	204929265	1:204929265_G/A	G	A	.	.	NSAMP=1
1	204932531	1:204932531_T/A	T	A	.	.	NSAMP=1
1	204945905	1:204945905_G/A	G	A	.	.	NSAMP=1
1	205023910	1:205023910_G/A	G	A	.	.	NSAMP=1
1	205029080	1:205029080_C/G	C	G	.	.	NSAMP=1
1	205046789	1:205046789_C/A	C	A	.	.	NSAMP=1
1	205056074	1:205056074_C/T	C	T	.	.	NSAMP=1
1	205110453	1:205110453_G/A	G	A	.	.	NSAMP=1
1	205196237	1:205196237_C/T	C	T	.	.	NSAMP=1
1	205273958	1:205273958_T/C	T	C	.	.	NSAMP=1
1	205283310	1:205283310_C/G	C	G	.	.	NSAMP=1
1	205318900	1:205318900_C/T	C	T	.	.	NSAMP=1
1	205322110	1:205322110_G/A	G	A	.	.	NSAMP=1
1	205414244	1:205414244_G/A	G	A	.	.	NSAMP=1
1	205501487	1:205501487_G/A	G	A	.	.	NSAMP=1
1	205547766	1:205547766_G/A	G	A	.	.	NSAMP=1
1	205559663	1:205559663_C/T	C	T	.	.	NSAMP=1
1	205611431	1:205611431_T/TCCC	T	TCCC	.	.	NSAMP=1
1	205611433	1:205611433_TTG/T	TTG	T	.	.	NSAMP=1
1	205617441	1:205617441_A/AT	A	AT	.	.	NSAMP=1
1	205634326	1:205634326_A/T	A	T	.	.	NSAMP=1
1	205657680	1:205657680_T/A	T	A	.	.	NSAMP=1
1	205712006	1:205712006_A/G	A	G	.	.	NSAMP=1
1	205735833	1:205735833_C/G	C	G	.	.	NSAMP=1
1	205757765	1:205757765_T/C	T	C	.	.	NSAMP=1
1	205799641	1:205799641_G/A	G	A	.	.	NSAMP=1
1	205852573	1:205852573_T/TC	T	TC	.	.	NSAMP=1
1	205891722	1:205891722_C/T	C	T	.	.	NSAMP=1
1	205897065	1:205897065_C/T	C	T	.	.	NSAMP=1
1	205910878	1:205910878_C/T	C	T	.	.	NSAMP=1
1	206167159	1:206167159_C/CT	C	CT	.	.	NSAMP=1
1	206593345	1:206593345_A/T	A	T	.	.	NSAMP=1
1	206644392	1:206644392_G/C	G	C	.	.	NSAMP=1
1	206694649	1:206694649_C/CA	C	CA	.	.	NSAMP=1
1	206763448	1:206763448_C/A	C	A	.	.	NSAMP=1
1	206772954	rs114245341	G	A	.	.	NSAMP=1
1	207065085	1:207065085_T/TC	T	TC	.	.	NSAMP=1
1	207201846	1:207201846_T/C	T	C	.	.	NSAMP=1
1	207208028	1:207208028_A/C	A	C	.	.	NSAMP=1
1	207221415	1:207221415_C/G	C	G	.	.	NSAMP=1
1	207226340	1:207226340_C/G	C	G	.	.	NSAMP=1
1	207255040	1:207255040_C/A	C	A	.	.	NSAMP=1
1	207273784	1:207273784_G/C	G	C	.	.	NSAMP=1
1	207339077	1:207339077_G/T	G	T	.	.	NSAMP=1
1	207354769	1:207354769_T/A	T	A	.	.	NSAMP=1
1	207458440	1:207458440_A/G	A	G	.	.	NSAMP=1
1	207603816	1:207603816_C/T	C	T	.	.	NSAMP=1
1	207819306	1:207819306_G/T	G	T	.	.	NSAMP=1
1	207981613	1:207981613_CTTAA/C	CTTAA	C	.	.	NSAMP=1
1	207981618	1:207981618_C/CGGGTGG	C	CGGGTGG	.	.	NSAMP=1
1	208001135	1:208001135_T/G	T	G	.	.	NSAMP=1
1	208037505	1:208037505_G/GC	G	GC	.	.	NSAMP=1
1	208047356	1:208047356_G/A	G	A	.	.	NSAMP=1
1	208075957	1:208075957_CATACTGATTAC/CTTACACGG	CATACTGATTAC	CTTACACGG	.	.	NSAMP=1
1	208205215	1:208205215_C/T	C	T	.	.	NSAMP=1
1	208259747	1:208259747_C/A	C	A	.	.	NSAMP=1
1	208271890	1:208271890_G/T	G	T	.	.	NSAMP=1
1	208385705	1:208385705_T/C	T	C	.	.	NSAMP=1
1	208446517	1:208446517_C/G	C	G	.	.	NSAMP=1
1	208446617	1:208446617_A/G	A	G	.	.	NSAMP=1
1	208477597	1:208477597_A/G	A	G	.	.	NSAMP=1
1	208490753	1:208490753_C/T	C	T	.	.	NSAMP=1
1	208497116	rs377009138	G	A	.	.	NSAMP=1
1	208517131	1:208517131_C/A	C	A	.	.	NSAMP=1
1	208529522	1:208529522_C/T	C	T	.	.	NSAMP=1
1	208628095	1:208628095_G/A	G	A	.	.	NSAMP=1
1	208650795	1:208650795_C/A	C	A	.	.	NSAMP=1
1	208682680	1:208682680_C/G	C	G	.	.	NSAMP=1
1	208685561	1:208685561_C/T	C	T	.	.	NSAMP=1
1	208727130	1:208727130_A/G	A	G	.	.	NSAMP=1
1	208748111	1:208748111_C/A	C	A	.	.	NSAMP=1
1	208766505	1:208766505_C/T	C	T	.	.	NSAMP=1
1	208778319	1:208778319_T/C	T	C	.	.	NSAMP=1
1	208812021	1:208812021_C/A	C	A	.	.	NSAMP=1
1	208931513	1:208931513_A/G	A	G	.	.	NSAMP=1
1	208942494	1:208942494_G/A	G	A	.	.	NSAMP=1
1	208956137	1:208956137_AC/A	AC	A	.	.	NSAMP=1
1	208995357	1:208995357_C/A	C	A	.	.	NSAMP=1
1	209079744	1:209079744_G/A	G	A	.	.	NSAMP=1
1	209102723	1:209102723_G/C	G	C	.	.	NSAMP=1
1	209164802	1:209164802_C/T	C	T	.	.	NSAMP=1
1	209175644	1:209175644_T/TG	T	TG	.	.	NSAMP=1
1	209184296	1:209184296_C/T	C	T	.	.	NSAMP=1
1	209214478	1:209214478_G/T	G	T	.	.	NSAMP=1
1	209233662	1:209233662_G/T	G	T	.	.	NSAMP=1
1	209267339	1:209267339_T/G	T	G	.	.	NSAMP=1
1	209324300	1:209324300_A/G	A	G	.	.	NSAMP=1
1	209336493	1:209336493_A/G	A	G	.	.	NSAMP=1
1	209500833	1:209500833_G/C	G	C	.	.	NSAMP=1
1	209532982	1:209532982_T/A	T	A	.	.	NSAMP=1
1	209534834	1:209534834_G/T	G	T	.	.	NSAMP=1
1	209558015	1:209558015_G/T	G	T	.	.	NSAMP=1
1	209559998	1:209559998_G/A	G	A	.	.	NSAMP=1
1	209589667	1:209589667_G/T	G	T	.	.	NSAMP=1
1	209636905	1:209636905_G/A	G	A	.	.	NSAMP=1
1	209686406	1:209686406_C/T	C	T	.	.	NSAMP=1
1	209825223	1:209825223_C/CG	C	CG	.	.	NSAMP=1
1	209864042	1:209864042_CA/C	CA	C	.	.	NSAMP=1
1	209942874	1:209942874_G/A	G	A	.	.	NSAMP=1
1	210014214	1:210014214_G/C	G	C	.	.	NSAMP=1
1	210048904	1:210048904_C/G	C	G	.	.	NSAMP=1
1	210179248	1:210179248_G/A	G	A	.	.	NSAMP=1
1	210234097	1:210234097_T/G	T	G	.	.	NSAMP=1
1	210395903	1:210395903_T/C	T	C	.	.	NSAMP=1
1	210405545	1:210405545_A/G	A	G	.	.	NSAMP=1
1	210405567	1:210405567_G/A	G	A	.	.	NSAMP=1
1	210409781	1:210409781_G/C	G	C	.	.	NSAMP=1
1	210446079	1:210446079_G/C	G	C	.	.	NSAMP=1
1	210458338	1:210458338_G/T	G	T	.	.	NSAMP=1
1	210501476	1:210501476_GA/GGGCCCCCCTGTAAAC	GA	GGGCCCCCCTGTAAAC	.	.	NSAMP=1
1	210546588	1:210546588_G/C	G	C	.	.	NSAMP=1
1	210568151	1:210568151_A/T	A	T	.	.	NSAMP=1
1	210619654	1:210619654_C/A	C	A	.	.	NSAMP=1
1	210652358	1:210652358_C/A	C	A	.	.	NSAMP=1
1	210654238	1:210654238_C/T	C	T	.	.	NSAMP=1
1	210658686	1:210658686_C/T	C	T	.	.	NSAMP=1
1	210675768	rs192549884	T	G	.	.	NSAMP=1
1	210716331	1:210716331_C/T	C	T	.	.	NSAMP=1
1	210830886	1:210830886_C/T	C	T	.	.	NSAMP=1
1	210856377	1:210856377_G/A	G	A	.	.	NSAMP=1
1	210861647	1:210861647_G/A	G	A	.	.	NSAMP=1
1	210878885	1:210878885_G/C	G	C	.	.	NSAMP=1
1	210880445	1:210880445_G/A	G	A	.	.	NSAMP=1
1	210880537	1:210880537_G/A	G	A	.	.	NSAMP=1
1	210882267	1:210882267_A/G	A	G	.	.	NSAMP=1
1	210883111	1:210883111_G/A	G	A	.	.	NSAMP=1
1	210899450	1:210899450_T/A	T	A	.	.	NSAMP=1
1	210944437	1:210944437_T/C	T	C	.	.	NSAMP=1
1	211004135	1:211004135_C/T	C	T	.	.	NSAMP=1
1	211088725	1:211088725_G/A	G	A	.	.	NSAMP=1
1	211177695	1:211177695_C/T	C	T	.	.	NSAMP=1
1	211210103	1:211210103_G/A	G	A	.	.	NSAMP=1
1	211264949	1:211264949_C/A	C	A	.	.	NSAMP=1
1	211474751	1:211474751_C/T	C	T	.	.	NSAMP=1
1	211633171	1:211633171_G/A	G	A	.	.	NSAMP=1
1	211657925	1:211657925_A/C	A	C	.	.	NSAMP=1
1	211672740	1:211672740_G/A	G	A	.	.	NSAMP=1
1	211705512	1:211705512_C/T	C	T	.	.	NSAMP=1
1	211722355	1:211722355_G/A	G	A	.	.	NSAMP=1
1	211746547	1:211746547_C/T	C	T	.	.	NSAMP=1
1	211746559	1:211746559_G/GA	G	GA	.	.	NSAMP=1
1	211842328	1:211842328_C/G	C	G	.	.	NSAMP=1
1	211857225	1:211857225_C/T	C	T	.	.	NSAMP=1
1	211919080	1:211919080_C/A	C	A	.	.	NSAMP=1
1	211926810	1:211926810_C/CT	C	CT	.	.	NSAMP=1
1	212024481	1:212024481_G/A	G	A	.	.	NSAMP=1
1	212047697	1:212047697_TG/T	TG	T	.	.	NSAMP=1
1	212067626	1:212067626_G/T	G	T	.	.	NSAMP=1
1	212147652	1:212147652_A/T	A	T	.	.	NSAMP=1
1	212276068	1:212276068_G/C	G	C	.	.	NSAMP=1
1	212314512	1:212314512_G/GT	G	GT	.	.	NSAMP=1
1	212376622	1:212376622_G/C	G	C	.	.	NSAMP=1
1	212377187	1:212377187_G/A	G	A	.	.	NSAMP=1
1	212482651	1:212482651_T/C	T	C	.	.	NSAMP=1
1	212554941	1:212554941_G/T	G	T	.	.	NSAMP=1
1	212754541	1:212754541_G/T	G	T	.	.	NSAMP=1
1	212820628	1:212820628_G/A	G	A	.	.	NSAMP=1
1	213411535	1:213411535_T/A	T	A	.	.	NSAMP=1
1	213434987	1:213434987_A/C	A	C	.	.	NSAMP=1
1	213498937	1:213498937_C/CG	C	CG	.	.	NSAMP=1
1	213515981	1:213515981_A/AT	A	AT	.	.	NSAMP=1
1	213517702	1:213517702_C/T	C	T	.	.	NSAMP=1
1	213538410	1:213538410_A/G	A	G	.	.	NSAMP=1
1	213561757	1:213561757_C/T	C	T	.	.	NSAMP=1
1	213570500	1:213570500_G/A	G	A	.	.	NSAMP=1
1	213621924	1:213621924_G/A	G	A	.	.	NSAMP=1
1	213645708	1:213645708_A/T	A	T	.	.	NSAMP=1
1	213692906	1:213692906_A/G	A	G	.	.	NSAMP=1
1	213735120	1:213735120_G/C	G	C	.	.	NSAMP=1
1	213744181	1:213744181_G/C	G	C	.	.	NSAMP=1
1	213763096	1:213763096_C/A	C	A	.	.	NSAMP=1
1	213796260	1:213796260_TGAGTCCAGGAGAAAATCATTTCAGTCGCGC/T	TGAGTCCAGGAGAAAATCATTTCAGTCGCGC	T	.	.	NSAMP=1
1	213964572	1:213964572_G/A	G	A	.	.	NSAMP=1
1	213971874	1:213971874_C/G	C	G	.	.	NSAMP=1
1	214003311	1:214003311_C/A	C	A	.	.	NSAMP=1
1	214035530	1:214035530_G/A	G	A	.	.	NSAMP=1
1	214044713	1:214044713_C/T	C	T	.	.	NSAMP=1
1	214048307	1:214048307_G/A	G	A	.	.	NSAMP=1
1	214049205	1:214049205_C/G	C	G	.	.	NSAMP=1
1	214081566	1:214081566_G/T	G	T	.	.	NSAMP=1
1	214125937	1:214125937_C/A	C	A	.	.	NSAMP=1
1	214163557	1:214163557_G/A	G	A	.	.	NSAMP=1
1	214184379	1:214184379_G/T	G	T	.	.	NSAMP=1
1	214204411	1:214204411_C/T	C	T	.	.	NSAMP=1
1	214248911	1:214248911_A/T	A	T	.	.	NSAMP=1
1	214276957	1:214276957_T/G	T	G	.	.	NSAMP=1
1	214292208	1:214292208_G/C	G	C	.	.	NSAMP=1
1	214294188	1:214294188_G/A	G	A	.	.	NSAMP=1
1	214359898	1:214359898_C/A	C	A	.	.	NSAMP=1
1	214492001	1:214492001_G/C	G	C	.	.	NSAMP=1
1	214500598	1:214500598_G/A	G	A	.	.	NSAMP=1
1	214615340	1:214615340_C/T	C	T	.	.	NSAMP=1
1	214621564	1:214621564_G/A	G	A	.	.	NSAMP=1
1	214624359	1:214624359_G/A	G	A	.	.	NSAMP=1
1	214636478	1:214636478_C/T	C	T	.	.	NSAMP=2
1	214709224	1:214709224_G/C	G	C	.	.	NSAMP=1
1	214712616	1:214712616_A/AT	A	AT	.	.	NSAMP=1
1	214805644	1:214805644_G/GGACT	G	GGACT	.	.	NSAMP=1
1	214982894	1:214982894_A/T	A	T	.	.	NSAMP=1
1	215046493	1:215046493_C/G	C	G	.	.	NSAMP=1
1	215065060	1:215065060_A/T	A	T	.	.	NSAMP=1
1	215069950	1:215069950_G/C	G	C	.	.	NSAMP=1
1	215096504	rs369479625	C	G	.	.	NSAMP=1
1	215097396	1:215097396_T/C	T	C	.	.	NSAMP=1
1	215111138	1:215111138_A/C	A	C	.	.	NSAMP=1
1	215131146	1:215131146_T/C	T	C	.	.	NSAMP=1
1	215151506	1:215151506_A/G	A	G	.	.	NSAMP=1
1	215253325	1:215253325_C/T	C	T	.	.	NSAMP=1
1	215257328	1:215257328_C/T	C	T	.	.	NSAMP=1
1	215367340	1:215367340_C/A	C	A	.	.	NSAMP=1
1	215424773	1:215424773_G/A	G	A	.	.	NSAMP=1
1	215428104	1:215428104_G/C	G	C	.	.	NSAMP=1
1	215445387	1:215445387_A/G	A	G	.	.	NSAMP=1
1	215456091	1:215456091_G/A	G	A	.	.	NSAMP=1
1	215526030	1:215526030_G/A	G	A	.	.	NSAMP=1
1	215647233	1:215647233_G/T	G	T	.	.	NSAMP=1
1	215657079	1:215657079_G/A	G	A	.	.	NSAMP=1
1	215703122	1:215703122_T/C	T	C	.	.	NSAMP=1
1	215770433	1:215770433_T/A	T	A	.	.	NSAMP=1
1	215781182	1:215781182_G/C	G	C	.	.	NSAMP=1
1	215805208	1:215805208_C/T	C	T	.	.	NSAMP=1
1	215933291	1:215933291_T/C	T	C	.	.	NSAMP=1
1	215956178	rs142594852	T	G	.	.	NSAMP=1
1	215988505	1:215988505_G/A	G	A	.	.	NSAMP=1
1	216003040	1:216003040_T/C	T	C	.	.	NSAMP=1
1	216010399	1:216010399_C/G	C	G	.	.	NSAMP=1
1	216084653	1:216084653_A/AT	A	AT	.	.	NSAMP=1
1	216111705	1:216111705_C/G	C	G	.	.	NSAMP=1
1	216131012	1:216131012_A/T	A	T	.	.	NSAMP=1
1	216156840	1:216156840_T/C	T	C	.	.	NSAMP=1
1	216171974	1:216171974_A/G	A	G	.	.	NSAMP=1
1	216219636	1:216219636_AT/A	AT	A	.	.	NSAMP=1
1	216222852	1:216222852_G/A	G	A	.	.	NSAMP=1
1	216258429	1:216258429_A/C	A	C	.	.	NSAMP=1
1	216258907	1:216258907_T/C	T	C	.	.	NSAMP=1
1	216267922	1:216267922_T/C	T	C	.	.	NSAMP=1
1	216313736	1:216313736_G/A	G	A	.	.	NSAMP=1
1	216343310	1:216343310_C/T	C	T	.	.	NSAMP=1
1	216351579	1:216351579_C/A	C	A	.	.	NSAMP=1
1	216358273	1:216358273_A/ACCC	A	ACCC	.	.	NSAMP=1
1	216381180	1:216381180_T/G	T	G	.	.	NSAMP=1
1	216393162	1:216393162_T/C	T	C	.	.	NSAMP=1
1	216398009	1:216398009_A/G	A	G	.	.	NSAMP=1
1	216418635	1:216418635_C/T	C	T	.	.	NSAMP=1
1	216419137	1:216419137_C/G	C	G	.	.	NSAMP=1
1	216488584	1:216488584_G/T	G	T	.	.	NSAMP=1
1	216499007	1:216499007_G/A	G	A	.	.	NSAMP=1
1	216522205	1:216522205_C/CA	C	CA	.	.	NSAMP=1
1	216541903	1:216541903_G/C	G	C	.	.	NSAMP=1
1	216603081	1:216603081_T/C	T	C	.	.	NSAMP=1
1	216636828	1:216636828_T/A	T	A	.	.	NSAMP=1
1	216641493	1:216641493_T/A	T	A	.	.	NSAMP=1
1	216680825	1:216680825_T/C	T	C	.	.	NSAMP=1
1	216695554	1:216695554_C/T	C	T	.	.	NSAMP=1
1	216697020	1:216697020_G/A	G	A	.	.	NSAMP=1
1	216732404	1:216732404_GT/G	GT	G	.	.	NSAMP=1
1	216735399	1:216735399_G/A	G	A	.	.	NSAMP=1
1	216767034	1:216767034_C/T	C	T	.	.	NSAMP=1
1	216795291	1:216795291_C/T	C	T	.	.	NSAMP=1
1	216795586	1:216795586_TC/T	TC	T	.	.	NSAMP=1
1	216814832	1:216814832_C/T	C	T	.	.	NSAMP=1
1	216817568	1:216817568_C/T	C	T	.	.	NSAMP=1
1	216829327	1:216829327_G/A	G	A	.	.	NSAMP=1
1	216854288	1:216854288_A/G	A	G	.	.	NSAMP=1
1	216855372	1:216855372_G/A	G	A	.	.	NSAMP=1
1	216864736	1:216864736_A/C	A	C	.	.	NSAMP=1
1	216875269	1:216875269_C/A	C	A	.	.	NSAMP=1
1	216906383	1:216906383_C/A	C	A	.	.	NSAMP=1
1	216920278	1:216920278_T/C	T	C	.	.	NSAMP=1
1	216955178	1:216955178_G/T	G	T	.	.	NSAMP=1
1	216972412	1:216972412_C/G	C	G	.	.	NSAMP=1
1	216987778	1:216987778_A/C	A	C	.	.	NSAMP=1
1	217023097	1:217023097_C/T	C	T	.	.	NSAMP=1
1	217026487	1:217026487_G/A	G	A	.	.	NSAMP=1
1	217038298	1:217038298_C/T	C	T	.	.	NSAMP=1
1	217071433	1:217071433_G/A	G	A	.	.	NSAMP=1
1	217078258	1:217078258_C/G	C	G	.	.	NSAMP=1
1	217088171	1:217088171_C/G	C	G	.	.	NSAMP=1
1	217124392	1:217124392_G/A	G	A	.	.	NSAMP=1
1	217149406	1:217149406_C/T	C	T	.	.	NSAMP=1
1	217178753	1:217178753_A/C	A	C	.	.	NSAMP=1
1	217228029	1:217228029_T/A	T	A	.	.	NSAMP=1
1	217297980	1:217297980_C/T	C	T	.	.	NSAMP=1
1	217306536	1:217306536_C/T	C	T	.	.	NSAMP=1
1	217306583	1:217306583_A/C	A	C	.	.	NSAMP=1
1	217351287	1:217351287_A/G	A	G	.	.	NSAMP=1
1	217366854	1:217366854_A/G	A	G	.	.	NSAMP=1
1	217388019	1:217388019_G/T	G	T	.	.	NSAMP=1
1	217389861	1:217389861_A/G	A	G	.	.	NSAMP=1
1	217397200	1:217397200_A/G	A	G	.	.	NSAMP=1
1	217476275	1:217476275_T/C	T	C	.	.	NSAMP=1
1	217477341	1:217477341_G/A	G	A	.	.	NSAMP=1
1	217500505	1:217500505_G/A	G	A	.	.	NSAMP=1
1	217565849	1:217565849_G/A	G	A	.	.	NSAMP=1
1	217577213	1:217577213_A/C	A	C	.	.	NSAMP=1
1	217590985	1:217590985_T/A	T	A	.	.	NSAMP=1
1	217642892	1:217642892_T/G	T	G	.	.	NSAMP=1
1	217770114	1:217770114_G/A	G	A	.	.	NSAMP=1
1	217830260	1:217830260_T/G	T	G	.	.	NSAMP=1
1	217842699	1:217842699_G/C	G	C	.	.	NSAMP=1
1	217883458	1:217883458_C/G	C	G	.	.	NSAMP=1
1	217930377	1:217930377_A/G	A	G	.	.	NSAMP=1
1	217998630	1:217998630_C/T	C	T	.	.	NSAMP=1
1	218026571	1:218026571_A/T	A	T	.	.	NSAMP=1
1	218059611	1:218059611_T/C	T	C	.	.	NSAMP=1
1	218118367	1:218118367_A/T	A	T	.	.	NSAMP=1
1	218214100	1:218214100_G/C	G	C	.	.	NSAMP=1
1	218223622	1:218223622_A/G	A	G	.	.	NSAMP=1
1	218227574	1:218227574_T/G	T	G	.	.	NSAMP=1
1	218281590	1:218281590_G/T	G	T	.	.	NSAMP=1
1	218324411	1:218324411_T/C	T	C	.	.	NSAMP=1
1	218338958	1:218338958_G/A	G	A	.	.	NSAMP=1
1	218349263	1:218349263_C/A	C	A	.	.	NSAMP=1
1	218392215	1:218392215_T/A	T	A	.	.	NSAMP=1
1	218419714	1:218419714_T/C	T	C	.	.	NSAMP=1
1	218424727	1:218424727_C/A	C	A	.	.	NSAMP=1
1	218429259	1:218429259_A/G	A	G	.	.	NSAMP=1
1	218437949	1:218437949_G/T	G	T	.	.	NSAMP=1
1	218531820	1:218531820_A/T	A	T	.	.	NSAMP=1
1	218543310	1:218543310_C/T	C	T	.	.	NSAMP=1
1	218641221	1:218641221_CTTG/C	CTTG	C	.	.	NSAMP=1
1	218668652	1:218668652_C/T	C	T	.	.	NSAMP=1
1	218810673	1:218810673_G/C	G	C	.	.	NSAMP=1
1	218815601	1:218815601_C/A	C	A	.	.	NSAMP=1
1	218841169	1:218841169_C/T	C	T	.	.	NSAMP=1
1	218844882	1:218844882_G/T	G	T	.	.	NSAMP=1
1	218870162	1:218870162_T/A	T	A	.	.	NSAMP=1
1	218892519	1:218892519_A/T	A	T	.	.	NSAMP=1
1	218958757	1:218958757_TAC/T	TAC	T	.	.	NSAMP=1
1	219007417	1:219007417_C/T	C	T	.	.	NSAMP=1
1	219065082	1:219065082_C/T	C	T	.	.	NSAMP=1
1	219069270	1:219069270_A/G	A	G	.	.	NSAMP=1
1	219079535	1:219079535_A/T	A	T	.	.	NSAMP=1
1	219131087	1:219131087_T/TC	T	TC	.	.	NSAMP=1
1	219137673	1:219137673_CA/C	CA	C	.	.	NSAMP=1
1	219209021	1:219209021_G/T	G	T	.	.	NSAMP=1
1	219227553	1:219227553_C/CAT	C	CAT	.	.	NSAMP=1
1	219280075	1:219280075_T/A	T	A	.	.	NSAMP=1
1	219316885	1:219316885_T/A	T	A	.	.	NSAMP=1
1	219362366	1:219362366_C/T	C	T	.	.	NSAMP=1
1	219366682	1:219366682_A/G	A	G	.	.	NSAMP=1
1	219559187	1:219559187_A/T	A	T	.	.	NSAMP=1
1	219594744	1:219594744_C/T	C	T	.	.	NSAMP=1
1	219607721	1:219607721_T/C	T	C	.	.	NSAMP=1
1	219615978	1:219615978_G/C	G	C	.	.	NSAMP=1
1	219636088	1:219636088_T/TATAC	T	TATAC	.	.	NSAMP=1
1	219723574	1:219723574_G/T	G	T	.	.	NSAMP=1
1	219790495	1:219790495_T/G	T	G	.	.	NSAMP=1
1	219812457	1:219812457_C/G	C	G	.	.	NSAMP=1
1	219821330	1:219821330_G/C	G	C	.	.	NSAMP=1
1	219832841	1:219832841_A/T	A	T	.	.	NSAMP=1
1	219887246	1:219887246_T/A	T	A	.	.	NSAMP=1
1	219961202	1:219961202_A/G	A	G	.	.	NSAMP=1
1	219986027	1:219986027_T/A	T	A	.	.	NSAMP=1
1	219991332	rs7514833	A	G	.	.	NSAMP=1
1	220055286	1:220055286_C/T	C	T	.	.	NSAMP=1
1	220099356	1:220099356_T/G	T	G	.	.	NSAMP=1
1	220130538	1:220130538_C/G	C	G	.	.	NSAMP=1
1	220161583	1:220161583_G/A	G	A	.	.	NSAMP=3
1	220362845	1:220362845_G/T	G	T	.	.	NSAMP=1
1	220468230	1:220468230_C/G	C	G	.	.	NSAMP=1
1	220469590	1:220469590_A/C	A	C	.	.	NSAMP=1
1	220499971	1:220499971_C/T	C	T	.	.	NSAMP=1
1	220533276	1:220533276_C/T	C	T	.	.	NSAMP=1
1	220556406	1:220556406_C/T	C	T	.	.	NSAMP=1
1	220647065	1:220647065_G/A	G	A	.	.	NSAMP=1
1	220654839	1:220654839_A/G	A	G	.	.	NSAMP=1
1	220666683	1:220666683_G/T	G	T	.	.	NSAMP=1
1	220754324	1:220754324_G/A	G	A	.	.	NSAMP=1
1	220760143	1:220760143_T/A	T	A	.	.	NSAMP=1
1	220793248	1:220793248_T/C	T	C	.	.	NSAMP=1
1	220813759	1:220813759_G/T	G	T	.	.	NSAMP=1
1	220824194	1:220824194_G/A	G	A	.	.	NSAMP=1
1	220826573	1:220826573_C/T	C	T	.	.	NSAMP=1
1	220835318	1:220835318_A/G	A	G	.	.	NSAMP=1
1	220864695	1:220864695_G/A	G	A	.	.	NSAMP=1
1	220943948	1:220943948_G/A	G	A	.	.	NSAMP=1
1	220981640	1:220981640_G/A	G	A	.	.	NSAMP=1
1	221069119	1:221069119_C/T	C	T	.	.	NSAMP=1
1	221177055	1:221177055_C/T	C	T	.	.	NSAMP=1
1	221204696	1:221204696_C/T	C	T	.	.	NSAMP=1
1	221251601	1:221251601_G/A	G	A	.	.	NSAMP=1
1	221315458	1:221315458_A/G	A	G	.	.	NSAMP=1
1	221339205	1:221339205_C/G	C	G	.	.	NSAMP=1
1	221508714	rs71686719	A	T	.	.	NSAMP=1
1	221518388	1:221518388_C/A	C	A	.	.	NSAMP=1
1	221534400	1:221534400_A/C	A	C	.	.	NSAMP=1
1	221609715	1:221609715_G/C	G	C	.	.	NSAMP=1
1	221795166	1:221795166_C/T	C	T	.	.	NSAMP=1
1	221874605	1:221874605_T/C	T	C	.	.	NSAMP=3
1	222034002	1:222034002_C/A	C	A	.	.	NSAMP=1
1	222035873	1:222035873_G/A	G	A	.	.	NSAMP=1
1	222160882	1:222160882_G/T	G	T	.	.	NSAMP=1
1	222160883	1:222160883_A/G	A	G	.	.	NSAMP=1
1	222260968	1:222260968_G/A	G	A	.	.	NSAMP=1
1	222268465	1:222268465_T/A	T	A	.	.	NSAMP=1
1	222413902	1:222413902_C/G	C	G	.	.	NSAMP=1
1	222451180	1:222451180_T/G	T	G	.	.	NSAMP=1
1	222487185	1:222487185_G/T	G	T	.	.	NSAMP=1
1	222500520	1:222500520_C/A	C	A	.	.	NSAMP=1
1	222519997	1:222519997_G/C	G	C	.	.	NSAMP=1
1	222638514	1:222638514_G/C	G	C	.	.	NSAMP=1
1	222700344	rs375638252	C	T	.	.	NSAMP=1
1	222731177	1:222731177_A/T	A	T	.	.	NSAMP=1
1	222765363	1:222765363_G/A	G	A	.	.	NSAMP=1
1	222975398	1:222975398_T/A	T	A	.	.	NSAMP=1
1	222983552	1:222983552_C/G	C	G	.	.	NSAMP=1
1	222983798	1:222983798_C/G	C	G	.	.	NSAMP=1
1	223014628	1:223014628_T/C	T	C	.	.	NSAMP=1
1	223178033	1:223178033_G/A	G	A	.	.	NSAMP=1
1	223194800	1:223194800_G/A	G	A	.	.	NSAMP=1
1	223408382	1:223408382_G/A	G	A	.	.	NSAMP=1
1	223461133	1:223461133_G/T	G	T	.	.	NSAMP=1
1	223514100	1:223514100_G/A	G	A	.	.	NSAMP=1
1	223567462	1:223567462_C/T	C	T	.	.	NSAMP=1
1	223678305	1:223678305_A/C	A	C	.	.	NSAMP=1
1	223682628	1:223682628_G/A	G	A	.	.	NSAMP=1
1	223695962	1:223695962_G/A	G	A	.	.	NSAMP=1
1	223713873	1:223713873_A/G	A	G	.	.	NSAMP=1
1	223812415	1:223812415_C/CTAAA	C	CTAAA	.	.	NSAMP=1
1	223859438	1:223859438_C/A	C	A	.	.	NSAMP=1
1	223981545	1:223981545_T/G	T	G	.	.	NSAMP=1
1	224061762	1:224061762_C/A	C	A	.	.	NSAMP=1
1	224099967	1:224099967_GA/G	GA	G	.	.	NSAMP=1
1	224200613	1:224200613_C/CCAAAA	C	CCAAAA	.	.	NSAMP=1
1	224200761	1:224200761_G/GTGGAA	G	GTGGAA	.	.	NSAMP=1
1	224201986	1:224201986_GCAGTT/G	GCAGTT	G	.	.	NSAMP=1
1	224202079	1:224202079_C/CCAAAA	C	CCAAAA	.	.	NSAMP=1
1	224202123	1:224202123_C/CAGGAACGGAA	C	CAGGAACGGAA	.	.	NSAMP=1
1	224203792	1:224203792_A/AAGGTT	A	AAGGTT	.	.	NSAMP=2
1	224203825	1:224203825_A/AAAAGGAATTC	A	AAAAGGAATTC	.	.	NSAMP=2
1	224415168	1:224415168_G/A	G	A	.	.	NSAMP=1
1	224719928	1:224719928_G/A	G	A	.	.	NSAMP=1
1	224804807	1:224804807_G/A	G	A	.	.	NSAMP=1
1	224806942	1:224806942_C/T	C	T	.	.	NSAMP=1
1	224810422	1:224810422_T/TGTC	T	TGTC	.	.	NSAMP=1
1	224878582	1:224878582_C/T	C	T	.	.	NSAMP=1
1	224899789	1:224899789_C/T	C	T	.	.	NSAMP=1
1	224913379	1:224913379_C/T	C	T	.	.	NSAMP=1
1	224968948	1:224968948_G/C	G	C	.	.	NSAMP=1
1	225022447	1:225022447_C/T	C	T	.	.	NSAMP=1
1	225142540	1:225142540_A/G	A	G	.	.	NSAMP=1
1	225365791	1:225365791_CATGA/C	CATGA	C	.	.	NSAMP=1
1	225381086	1:225381086_A/G	A	G	.	.	NSAMP=1
1	225546331	1:225546331_C/T	C	T	.	.	NSAMP=1
1	225561934	1:225561934_TA/T	TA	T	.	.	NSAMP=1
1	225622979	1:225622979_C/T	C	T	.	.	NSAMP=1
1	225856346	1:225856346_A/G	A	G	.	.	NSAMP=1
1	225899426	1:225899426_A/T	A	T	.	.	NSAMP=1
1	226035729	1:226035729_C/G	C	G	.	.	NSAMP=1
1	226118725	1:226118725_T/C	T	C	.	.	NSAMP=1
1	226208355	1:226208355_T/C	T	C	.	.	NSAMP=1
1	226287968	1:226287968_G/A	G	A	.	.	NSAMP=1
1	226304810	1:226304810_G/GT	G	GT	.	.	NSAMP=1
1	226484086	1:226484086_T/C	T	C	.	.	NSAMP=1
1	226685725	1:226685725_G/A	G	A	.	.	NSAMP=1
1	226729233	1:226729233_C/G	C	G	.	.	NSAMP=1
1	226753815	1:226753815_C/G	C	G	.	.	NSAMP=1
1	226800606	1:226800606_TG/T	TG	T	.	.	NSAMP=1
1	226919116	1:226919116_C/A	C	A	.	.	NSAMP=1
1	226958382	1:226958382_A/G	A	G	.	.	NSAMP=1
1	226986852	1:226986852_C/T	C	T	.	.	NSAMP=1
1	227181114	1:227181114_T/C	T	C	.	.	NSAMP=1
1	227191073	1:227191073_C/T	C	T	.	.	NSAMP=1
1	227201902	1:227201902_T/C	T	C	.	.	NSAMP=1
1	227253538	1:227253538_A/G	A	G	.	.	NSAMP=1
1	227261025	1:227261025_G/A	G	A	.	.	NSAMP=1
1	227293302	1:227293302_G/GC	G	GC	.	.	NSAMP=1
1	227350714	1:227350714_C/CATGT	C	CATGT	.	.	NSAMP=1
1	227394307	1:227394307_A/T	A	T	.	.	NSAMP=1
1	227407705	1:227407705_C/T	C	T	.	.	NSAMP=1
1	227499834	1:227499834_T/TC	T	TC	.	.	NSAMP=1
1	227508298	1:227508298_T/C	T	C	.	.	NSAMP=1
1	227617461	1:227617461_C/T	C	T	.	.	NSAMP=1
1	227646551	1:227646551_C/G	C	G	.	.	NSAMP=1
1	227653646	1:227653646_C/A	C	A	.	.	NSAMP=1
1	227800765	1:227800765_C/T	C	T	.	.	NSAMP=1
1	227966293	1:227966293_T/C	T	C	.	.	NSAMP=1
1	227987676	1:227987676_CCTTCCTTCC/CT	CCTTCCTTCC	CT	.	.	NSAMP=1
1	228189527	1:228189527_C/T	C	T	.	.	NSAMP=1
1	228279794	1:228279794_G/A	G	A	.	.	NSAMP=1
1	228285242	rs373902191	C	T	.	.	NSAMP=1
1	228288522	1:228288522_G/C	G	C	.	.	NSAMP=1
1	228385688	1:228385688_G/A	G	A	.	.	NSAMP=1
1	228526992	1:228526992_G/T	G	T	.	.	NSAMP=1
1	228529418	1:228529418_G/A	G	A	.	.	NSAMP=1
1	228534687	1:228534687_C/T	C	T	.	.	NSAMP=1
1	228542480	1:228542480_G/A	G	A	.	.	NSAMP=1
1	228552911	1:228552911_C/T	C	T	.	.	NSAMP=1
1	228597445	1:228597445_G/C	G	C	.	.	NSAMP=1
1	228604081	1:228604081_G/C	G	C	.	.	NSAMP=1
1	228633816	1:228633816_C/T	C	T	.	.	NSAMP=1
1	228646386	1:228646386_C/T	C	T	.	.	NSAMP=3
1	228651961	1:228651961_C/T	C	T	.	.	NSAMP=1
1	228701174	1:228701174_T/A	T	A	.	.	NSAMP=1
1	228899566	1:228899566_G/T	G	T	.	.	NSAMP=1
1	228977424	1:228977424_T/C	T	C	.	.	NSAMP=1
1	229182321	rs377065917	C	T	.	.	NSAMP=1
1	229215793	1:229215793_T/C	T	C	.	.	NSAMP=1
1	229316429	1:229316429_A/G	A	G	.	.	NSAMP=1
1	229316491	1:229316491_C/T	C	T	.	.	NSAMP=1
1	229340847	1:229340847_CT/C	CT	C	.	.	NSAMP=1
1	229376474	1:229376474_G/T	G	T	.	.	NSAMP=1
1	229490358	1:229490358_C/CA	C	CA	.	.	NSAMP=1
1	229517367	1:229517367_C/G	C	G	.	.	NSAMP=1
1	229628307	1:229628307_C/T	C	T	.	.	NSAMP=1
1	229691613	1:229691613_T/G	T	G	.	.	NSAMP=1
1	229810725	1:229810725_T/A	T	A	.	.	NSAMP=1
1	229940089	1:229940089_T/C	T	C	.	.	NSAMP=1
1	229969878	1:229969878_C/T	C	T	.	.	NSAMP=1
1	229986002	1:229986002_G/C	G	C	.	.	NSAMP=1
1	230206475	1:230206475_A/G	A	G	.	.	NSAMP=1
1	230254476	1:230254476_GGAGCA/G	GGAGCA	G	.	.	NSAMP=1
1	230261352	1:230261352_G/A	G	A	.	.	NSAMP=1
1	230276597	1:230276597_C/T	C	T	.	.	NSAMP=1
1	230322058	1:230322058_C/CG	C	CG	.	.	NSAMP=1
1	230422819	1:230422819_G/A	G	A	.	.	NSAMP=1
1	230472250	1:230472250_A/C	A	C	.	.	NSAMP=1
1	230492266	1:230492266_C/T	C	T	.	.	NSAMP=1
1	230514471	1:230514471_G/A	G	A	.	.	NSAMP=1
1	230540752	1:230540752_G/A	G	A	.	.	NSAMP=1
1	230557147	1:230557147_C/A	C	A	.	.	NSAMP=1
1	230623766	1:230623766_G/A	G	A	.	.	NSAMP=1
1	230724587	1:230724587_A/AAGT	A	AAGT	.	.	NSAMP=1
1	230730342	1:230730342_A/G	A	G	.	.	NSAMP=1
1	230761824	1:230761824_C/T	C	T	.	.	NSAMP=1
1	230909574	1:230909574_G/A	G	A	.	.	NSAMP=1
1	230937613	1:230937613_C/A	C	A	.	.	NSAMP=1
1	230947776	1:230947776_C/CA	C	CA	.	.	NSAMP=1
1	231004481	1:231004481_T/C	T	C	.	.	NSAMP=1
1	231005187	1:231005187_C/A	C	A	.	.	NSAMP=1
1	231036835	1:231036835_G/A	G	A	.	.	NSAMP=1
1	231067538	rs145064328	G	A	.	.	NSAMP=1
1	231111252	1:231111252_C/T	C	T	.	.	NSAMP=1
1	231163065	1:231163065_C/T	C	T	.	.	NSAMP=1
1	231177083	1:231177083_A/T	A	T	.	.	NSAMP=1
1	231242988	1:231242988_T/C	T	C	.	.	NSAMP=1
1	231438062	1:231438062_G/A	G	A	.	.	NSAMP=1
1	231474554	1:231474554_GTAGACCACACC/GCCCCCACGGG	GTAGACCACACC	GCCCCCACGGG	.	.	NSAMP=1
1	231509797	1:231509797_C/T	C	T	.	.	NSAMP=1
1	231607993	1:231607993_C/A	C	A	.	.	NSAMP=1
1	231829324	1:231829324_G/T	G	T	.	.	NSAMP=1
1	231880375	1:231880375_G/A	G	A	.	.	NSAMP=1
1	231892766	1:231892766_A/C	A	C	.	.	NSAMP=1
1	232056980	1:232056980_T/C	T	C	.	.	NSAMP=1
1	232098967	1:232098967_A/T	A	T	.	.	NSAMP=1
1	232132477	1:232132477_G/C	G	C	.	.	NSAMP=1
1	232194745	1:232194745_T/C	T	C	.	.	NSAMP=1
1	232388297	1:232388297_G/A	G	A	.	.	NSAMP=1
1	232460505	1:232460505_G/A	G	A	.	.	NSAMP=1
1	232504793	1:232504793_G/T	G	T	.	.	NSAMP=2
1	232504799	rs113652938	T	C	.	.	NSAMP=8
1	232539835	1:232539835_G/A	G	A	.	.	NSAMP=1
1	232579809	1:232579809_C/T	C	T	.	.	NSAMP=1
1	232598277	1:232598277_C/T	C	T	.	.	NSAMP=1
1	232675362	1:232675362_G/A	G	A	.	.	NSAMP=1
1	232709977	1:232709977_G/A	G	A	.	.	NSAMP=1
1	232781229	1:232781229_C/T	C	T	.	.	NSAMP=1
1	232799135	1:232799135_T/C	T	C	.	.	NSAMP=1
1	232870609	1:232870609_A/C	A	C	.	.	NSAMP=1
1	233103222	1:233103222_A/G	A	G	.	.	NSAMP=1
1	233117327	1:233117327_C/G	C	G	.	.	NSAMP=1
1	233120009	1:233120009_A/G	A	G	.	.	NSAMP=1
1	233132273	1:233132273_A/G	A	G	.	.	NSAMP=1
1	233225792	1:233225792_A/C	A	C	.	.	NSAMP=1
1	233234755	rs139103484	C	A	.	.	NSAMP=1
1	233323628	1:233323628_C/G	C	G	.	.	NSAMP=1
1	233467121	1:233467121_G/C	G	C	.	.	NSAMP=1
1	233596622	1:233596622_A/G	A	G	.	.	NSAMP=1
1	233629986	1:233629986_T/TGGGC	T	TGGGC	.	.	NSAMP=1
1	233646915	1:233646915_A/C	A	C	.	.	NSAMP=1
1	233735155	1:233735155_G/A	G	A	.	.	NSAMP=1
1	233757683	1:233757683_C/T	C	T	.	.	NSAMP=1
1	233774786	1:233774786_C/A	C	A	.	.	NSAMP=1
1	233849297	1:233849297_A/AC	A	AC	.	.	NSAMP=1
1	233883087	1:233883087_G/A	G	A	.	.	NSAMP=1
1	233895652	1:233895652_A/G	A	G	.	.	NSAMP=1
1	233978299	1:233978299_T/A	T	A	.	.	NSAMP=1
1	234025610	1:234025610_G/A	G	A	.	.	NSAMP=1
1	234074721	1:234074721_C/T	C	T	.	.	NSAMP=1
1	234083713	1:234083713_C/T	C	T	.	.	NSAMP=1
1	234112306	1:234112306_C/T	C	T	.	.	NSAMP=1
1	234127260	1:234127260_A/G	A	G	.	.	NSAMP=1
1	234135268	1:234135268_C/T	C	T	.	.	NSAMP=1
1	234195260	1:234195260_A/G	A	G	.	.	NSAMP=1
1	234582268	1:234582268_A/G	A	G	.	.	NSAMP=1
1	234639957	1:234639957_T/A	T	A	.	.	NSAMP=1
1	234672844	1:234672844_A/T	A	T	.	.	NSAMP=1
1	234758213	1:234758213_C/G	C	G	.	.	NSAMP=9
1	234836939	1:234836939_G/GTGTGTGTGTT	G	GTGTGTGTGTT	.	.	NSAMP=1
1	234967652	1:234967652_A/G	A	G	.	.	NSAMP=1
1	234987305	1:234987305_G/GCC	G	GCC	.	.	NSAMP=1
1	234989084	1:234989084_C/T	C	T	.	.	NSAMP=1
1	235106218	1:235106218_G/A	G	A	.	.	NSAMP=1
1	235318305	rs199826982	T	C	.	.	NSAMP=1
1	235415646	1:235415646_T/C	T	C	.	.	NSAMP=1
1	235415646	1:235415646_T/TAG	T	TAG	.	.	NSAMP=1
1	235449554	1:235449554_A/AC	A	AC	.	.	NSAMP=1
1	235615781	1:235615781_G/T	G	T	.	.	NSAMP=1
1	235897656	1:235897656_AAAAAT/A	AAAAAT	A	.	.	NSAMP=1
1	235952643	1:235952643_G/C	G	C	.	.	NSAMP=1
1	235953335	1:235953335_C/T	C	T	.	.	NSAMP=1
1	235961950	1:235961950_T/A	T	A	.	.	NSAMP=1
1	235970297	1:235970297_T/A	T	A	.	.	NSAMP=1
1	236030480	1:236030480_G/A	G	A	.	.	NSAMP=1
1	236084426	1:236084426_T/TAC	T	TAC	.	.	NSAMP=1
1	236098387	1:236098387_G/GTGT	G	GTGT	.	.	NSAMP=1
1	236117660	1:236117660_C/T	C	T	.	.	NSAMP=1
1	236134287	1:236134287_T/C	T	C	.	.	NSAMP=1
1	236230776	1:236230776_C/T	C	T	.	.	NSAMP=1
1	236244685	1:236244685_G/A	G	A	.	.	NSAMP=1
1	236290410	1:236290410_ACC/A	ACC	A	.	.	NSAMP=1
1	236312854	1:236312854_A/G	A	G	.	.	NSAMP=1
1	236327493	1:236327493_T/C	T	C	.	.	NSAMP=1
1	236561154	1:236561154_C/A	C	A	.	.	NSAMP=1
1	236665691	1:236665691_A/G	A	G	.	.	NSAMP=1
1	236671032	1:236671032_C/A	C	A	.	.	NSAMP=1
1	236888934	1:236888934_A/AAT	A	AAT	.	.	NSAMP=1
1	236925608	1:236925608_C/G	C	G	.	.	NSAMP=1
1	237020667	1:237020667_T/C	T	C	.	.	NSAMP=1
1	237033373	1:237033373_G/A	G	A	.	.	NSAMP=1
1	237044107	1:237044107_G/A	G	A	.	.	NSAMP=1
1	237065385	1:237065385_G/A	G	A	.	.	NSAMP=1
1	237142228	1:237142228_G/T	G	T	.	.	NSAMP=1
1	237205000	1:237205000_G/A	G	A	.	.	NSAMP=1
1	237281559	1:237281559_T/C	T	C	.	.	NSAMP=1
1	237284392	1:237284392_C/T	C	T	.	.	NSAMP=1
1	237301791	1:237301791_G/A	G	A	.	.	NSAMP=1
1	237327704	1:237327704_G/A	G	A	.	.	NSAMP=1
1	237426832	1:237426832_T/A	T	A	.	.	NSAMP=1
1	237491572	1:237491572_GT/G	GT	G	.	.	NSAMP=1
1	237584081	1:237584081_G/A	G	A	.	.	NSAMP=1
1	237605031	1:237605031_C/T	C	T	.	.	NSAMP=1
1	237606634	1:237606634_G/A	G	A	.	.	NSAMP=1
1	237637909	1:237637909_C/A	C	A	.	.	NSAMP=1
1	237675048	1:237675048_C/T	C	T	.	.	NSAMP=1
1	237710293	1:237710293_A/ATATATATATATATATATATT	A	ATATATATATATATATATATT	.	.	NSAMP=1
1	237728323	1:237728323_T/C	T	C	.	.	NSAMP=1
1	237789144	1:237789144_G/T	G	T	.	.	NSAMP=1
1	237791132	1:237791132_G/C	G	C	.	.	NSAMP=1
1	237807214	1:237807214_T/A	T	A	.	.	NSAMP=1
1	237842881	1:237842881_C/A	C	A	.	.	NSAMP=1
1	237881322	1:237881322_A/T	A	T	.	.	NSAMP=1
1	237894422	1:237894422_T/A	T	A	.	.	NSAMP=1
1	237904307	1:237904307_C/G	C	G	.	.	NSAMP=1
1	237928670	1:237928670_A/T	A	T	.	.	NSAMP=1
1	237947546	1:237947546_C/T	C	T	.	.	NSAMP=1
1	237972925	1:237972925_A/G	A	G	.	.	NSAMP=1
1	237998020	1:237998020_T/C	T	C	.	.	NSAMP=1
1	238050086	1:238050086_C/T	C	T	.	.	NSAMP=1
1	238100290	1:238100290_A/G	A	G	.	.	NSAMP=1
1	238147694	1:238147694_T/C	T	C	.	.	NSAMP=1
1	238189512	1:238189512_C/T	C	T	.	.	NSAMP=1
1	238466349	1:238466349_G/C	G	C	.	.	NSAMP=1
1	238485605	1:238485605_ATTATTATATAAATAAACCTTT/A	ATTATTATATAAATAAACCTTT	A	.	.	NSAMP=1
1	238521484	rs183294822	C	T	.	.	NSAMP=1
1	238553454	1:238553454_C/G	C	G	.	.	NSAMP=1
1	238559096	1:238559096_C/G	C	G	.	.	NSAMP=1
1	238574529	1:238574529_C/T	C	T	.	.	NSAMP=1
1	238616071	1:238616071_A/G	A	G	.	.	NSAMP=1
1	238630942	1:238630942_T/TCTAA	T	TCTAA	.	.	NSAMP=1
1	238636176	1:238636176_T/A	T	A	.	.	NSAMP=1
1	238664003	1:238664003_C/T	C	T	.	.	NSAMP=1
1	238689497	1:238689497_A/C	A	C	.	.	NSAMP=1
1	238700808	1:238700808_G/A	G	A	.	.	NSAMP=1
1	238715443	1:238715443_C/T	C	T	.	.	NSAMP=1
1	238732146	1:238732146_G/C	G	C	.	.	NSAMP=1
1	238732438	1:238732438_C/CA	C	CA	.	.	NSAMP=1
1	238766871	1:238766871_T/TCAC	T	TCAC	.	.	NSAMP=1
1	238770027	1:238770027_T/C	T	C	.	.	NSAMP=1
1	238782321	1:238782321_C/T	C	T	.	.	NSAMP=1
1	238900073	1:238900073_C/G	C	G	.	.	NSAMP=1
1	238931060	1:238931060_T/C	T	C	.	.	NSAMP=1
1	239030018	1:239030018_G/C	G	C	.	.	NSAMP=1
1	239039558	1:239039558_TG/T	TG	T	.	.	NSAMP=1
1	239056375	1:239056375_A/G	A	G	.	.	NSAMP=1
1	239145376	1:239145376_C/T	C	T	.	.	NSAMP=1
1	239169484	1:239169484_C/A	C	A	.	.	NSAMP=1
1	239171691	1:239171691_A/C	A	C	.	.	NSAMP=1
1	239177813	1:239177813_T/A	T	A	.	.	NSAMP=1
1	239186803	1:239186803_A/G	A	G	.	.	NSAMP=1
1	239221997	1:239221997_T/A	T	A	.	.	NSAMP=1
1	239227850	1:239227850_T/TC	T	TC	.	.	NSAMP=1
1	239232495	1:239232495_T/A	T	A	.	.	NSAMP=1
1	239249414	1:239249414_G/GT	G	GT	.	.	NSAMP=1
1	239303023	1:239303023_C/T	C	T	.	.	NSAMP=1
1	239470315	1:239470315_T/G	T	G	.	.	NSAMP=1
1	239485029	1:239485029_G/GT	G	GT	.	.	NSAMP=1
1	239512532	1:239512532_A/G	A	G	.	.	NSAMP=1
1	239532116	1:239532116_C/T	C	T	.	.	NSAMP=1
1	239560327	1:239560327_C/A	C	A	.	.	NSAMP=1
1	239586792	1:239586792_A/G	A	G	.	.	NSAMP=1
1	239599580	1:239599580_G/C	G	C	.	.	NSAMP=1
1	239608895	1:239608895_G/C	G	C	.	.	NSAMP=1
1	239655701	1:239655701_G/A	G	A	.	.	NSAMP=1
1	239771943	1:239771943_C/T	C	T	.	.	NSAMP=1
1	239884434	1:239884434_A/G	A	G	.	.	NSAMP=1
1	239902002	1:239902002_C/A	C	A	.	.	NSAMP=1
1	239903506	1:239903506_A/G	A	G	.	.	NSAMP=1
1	239922860	1:239922860_T/C	T	C	.	.	NSAMP=1
1	239939914	1:239939914_CGCTAAATG/C	CGCTAAATG	C	.	.	NSAMP=1
1	239950034	1:239950034_A/C	A	C	.	.	NSAMP=1
1	240010810	1:240010810_G/T	G	T	.	.	NSAMP=1
1	240010812	1:240010812_G/C	G	C	.	.	NSAMP=1
1	240039718	1:240039718_G/A	G	A	.	.	NSAMP=1
1	240062125	1:240062125_T/A	T	A	.	.	NSAMP=1
1	240072919	1:240072919_C/T	C	T	.	.	NSAMP=1
1	240118344	1:240118344_C/T	C	T	.	.	NSAMP=1
1	240180245	1:240180245_A/C	A	C	.	.	NSAMP=1
1	240187693	1:240187693_G/A	G	A	.	.	NSAMP=1
1	240289496	1:240289496_G/A	G	A	.	.	NSAMP=1
1	240305160	1:240305160_G/C	G	C	.	.	NSAMP=1
1	240305418	1:240305418_G/C	G	C	.	.	NSAMP=1
1	240346555	1:240346555_G/A	G	A	.	.	NSAMP=1
1	240372051	1:240372051_C/T	C	T	.	.	NSAMP=1
1	240382583	1:240382583_C/T	C	T	.	.	NSAMP=1
1	240438369	1:240438369_CT/C	CT	C	.	.	NSAMP=1
1	240440790	1:240440790_A/T	A	T	.	.	NSAMP=1
1	240456236	1:240456236_T/C	T	C	.	.	NSAMP=1
1	240474575	1:240474575_A/T	A	T	.	.	NSAMP=1
1	240499625	1:240499625_G/C	G	C	.	.	NSAMP=1
1	240567449	1:240567449_G/A	G	A	.	.	NSAMP=1
1	240569237	1:240569237_C/A	C	A	.	.	NSAMP=1
1	240629979	1:240629979_T/C	T	C	.	.	NSAMP=1
1	240647381	1:240647381_T/TC	T	TC	.	.	NSAMP=1
1	240679267	1:240679267_C/T	C	T	.	.	NSAMP=1
1	240690919	1:240690919_A/G	A	G	.	.	NSAMP=1
1	240696864	1:240696864_C/T	C	T	.	.	NSAMP=1
1	240748598	1:240748598_G/A	G	A	.	.	NSAMP=1
1	240764428	1:240764428_T/A	T	A	.	.	NSAMP=1
1	240811696	1:240811696_G/T	G	T	.	.	NSAMP=1
1	240819875	1:240819875_C/A	C	A	.	.	NSAMP=1
1	240829504	1:240829504_C/T	C	T	.	.	NSAMP=1
1	240857523	1:240857523_C/T	C	T	.	.	NSAMP=1
1	240879939	1:240879939_C/A	C	A	.	.	NSAMP=1
1	240900586	1:240900586_A/T	A	T	.	.	NSAMP=1
1	240936800	1:240936800_T/A	T	A	.	.	NSAMP=1
1	240961589	1:240961589_T/C	T	C	.	.	NSAMP=1
1	240966190	1:240966190_CA/C	CA	C	.	.	NSAMP=1
1	240966939	1:240966939_T/C	T	C	.	.	NSAMP=1
1	241017875	1:241017875_G/A	G	A	.	.	NSAMP=1
1	241077911	1:241077911_C/T	C	T	.	.	NSAMP=1
1	241087565	1:241087565_T/C	T	C	.	.	NSAMP=1
1	241102015	1:241102015_C/T	C	T	.	.	NSAMP=1
1	241137651	1:241137651_A/T	A	T	.	.	NSAMP=1
1	241225688	1:241225688_T/A	T	A	.	.	NSAMP=1
1	241241669	1:241241669_A/G	A	G	.	.	NSAMP=1
1	241260547	1:241260547_A/G	A	G	.	.	NSAMP=1
1	241265000	1:241265000_C/G	C	G	.	.	NSAMP=1
1	241271643	1:241271643_T/A	T	A	.	.	NSAMP=1
1	241291124	1:241291124_G/C	G	C	.	.	NSAMP=1
1	241326400	1:241326400_G/A	G	A	.	.	NSAMP=1
1	241427270	1:241427270_G/C	G	C	.	.	NSAMP=1
1	241493054	1:241493054_G/C	G	C	.	.	NSAMP=1
1	241505746	1:241505746_A/C	A	C	.	.	NSAMP=1
1	241512085	1:241512085_T/A	T	A	.	.	NSAMP=1
1	241528634	1:241528634_C/A	C	A	.	.	NSAMP=1
1	241624110	1:241624110_G/T	G	T	.	.	NSAMP=1
1	241646559	1:241646559_G/A	G	A	.	.	NSAMP=1
1	241696089	1:241696089_G/T	G	T	.	.	NSAMP=1
1	241753734	1:241753734_A/T	A	T	.	.	NSAMP=1
1	241779730	1:241779730_A/G	A	G	.	.	NSAMP=1
1	241811639	1:241811639_G/A	G	A	.	.	NSAMP=1
1	241819725	1:241819725_G/T	G	T	.	.	NSAMP=1
1	241821559	1:241821559_A/G	A	G	.	.	NSAMP=1
1	241851170	1:241851170_T/C	T	C	.	.	NSAMP=1
1	241857786	1:241857786_T/A	T	A	.	.	NSAMP=1
1	241896381	1:241896381_C/T	C	T	.	.	NSAMP=1
1	242042109	1:242042109_C/G	C	G	.	.	NSAMP=1
1	242059122	1:242059122_T/A	T	A	.	.	NSAMP=1
1	242120744	1:242120744_T/G	T	G	.	.	NSAMP=1
1	242148801	1:242148801_A/G	A	G	.	.	NSAMP=1
1	242199481	1:242199481_G/A	G	A	.	.	NSAMP=1
1	242238497	1:242238497_G/A	G	A	.	.	NSAMP=1
1	242243570	1:242243570_G/T	G	T	.	.	NSAMP=1
1	242272207	1:242272207_C/G	C	G	.	.	NSAMP=1
1	242295122	1:242295122_A/T	A	T	.	.	NSAMP=1
1	242302602	1:242302602_G/A	G	A	.	.	NSAMP=1
1	242324297	1:242324297_C/T	C	T	.	.	NSAMP=1
1	242348426	1:242348426_C/T	C	T	.	.	NSAMP=1
1	242354174	1:242354174_G/A	G	A	.	.	NSAMP=1
1	242363581	1:242363581_C/T	C	T	.	.	NSAMP=1
1	242398980	1:242398980_C/T	C	T	.	.	NSAMP=1
1	242553131	1:242553131_T/C	T	C	.	.	NSAMP=1
1	242568514	1:242568514_A/T	A	T	.	.	NSAMP=1
1	242798873	1:242798873_A/T	A	T	.	.	NSAMP=1
1	242829667	1:242829667_A/G	A	G	.	.	NSAMP=1
1	242833119	1:242833119_C/T	C	T	.	.	NSAMP=1
1	242887438	1:242887438_G/A	G	A	.	.	NSAMP=1
1	242917982	1:242917982_A/C	A	C	.	.	NSAMP=1
1	243024397	1:243024397_G/A	G	A	.	.	NSAMP=1
1	243201161	1:243201161_AAAC/A	AAAC	A	.	.	NSAMP=1
1	243225972	1:243225972_GTATTT/G	GTATTT	G	.	.	NSAMP=1
1	243396423	1:243396423_T/A	T	A	.	.	NSAMP=1
1	243404470	1:243404470_G/C	G	C	.	.	NSAMP=1
1	243513333	1:243513333_A/G	A	G	.	.	NSAMP=1
1	243558015	1:243558015_A/G	A	G	.	.	NSAMP=1
1	243617869	1:243617869_G/A	G	A	.	.	NSAMP=1
1	243629465	1:243629465_T/A	T	A	.	.	NSAMP=1
1	243638986	1:243638986_A/T	A	T	.	.	NSAMP=1
1	243639471	1:243639471_C/T	C	T	.	.	NSAMP=1
1	243655483	1:243655483_A/G	A	G	.	.	NSAMP=1
1	243719611	1:243719611_T/A	T	A	.	.	NSAMP=1
1	243766031	1:243766031_T/A	T	A	.	.	NSAMP=1
1	243781711	1:243781711_C/T	C	T	.	.	NSAMP=1
1	243840628	1:243840628_T/C	T	C	.	.	NSAMP=1
1	243843888	1:243843888_C/T	C	T	.	.	NSAMP=1
1	243868277	1:243868277_G/A	G	A	.	.	NSAMP=1
1	243871232	1:243871232_G/C	G	C	.	.	NSAMP=1
1	244051698	1:244051698_C/G	C	G	.	.	NSAMP=1
1	244061333	1:244061333_G/A	G	A	.	.	NSAMP=1
1	244080910	1:244080910_G/A	G	A	.	.	NSAMP=1
1	244132618	1:244132618_G/T	G	T	.	.	NSAMP=1
1	244147791	1:244147791_G/C	G	C	.	.	NSAMP=1
1	244186886	1:244186886_G/T	G	T	.	.	NSAMP=1
1	244241274	1:244241274_C/A	C	A	.	.	NSAMP=1
1	244268838	1:244268838_G/A	G	A	.	.	NSAMP=1
1	244377881	1:244377881_G/A	G	A	.	.	NSAMP=1
1	244458228	rs192105442	G	A	.	.	NSAMP=1
1	244709443	1:244709443_C/T	C	T	.	.	NSAMP=1
1	244747232	1:244747232_A/G	A	G	.	.	NSAMP=1
1	244816793	1:244816793_T/A	T	A	.	.	NSAMP=1
1	244817118	1:244817118_CCCTCTAAGTCCAGAAGGT/CGGGAGGGAGGA	CCCTCTAAGTCCAGAAGGT	CGGGAGGGAGGA	.	.	NSAMP=1
1	244997039	1:244997039_G/A	G	A	.	.	NSAMP=1
1	245104157	1:245104157_C/CA	C	CA	.	.	NSAMP=1
1	245265509	1:245265509_C/T	C	T	.	.	NSAMP=1
1	245273258	1:245273258_G/C	G	C	.	.	NSAMP=1
1	245294825	1:245294825_C/CA	C	CA	.	.	NSAMP=1
1	245295702	1:245295702_G/T	G	T	.	.	NSAMP=1
1	245312272	1:245312272_C/T	C	T	.	.	NSAMP=1
1	245320409	1:245320409_A/C	A	C	.	.	NSAMP=1
1	245354415	1:245354415_T/A	T	A	.	.	NSAMP=1
1	245385918	1:245385918_G/C	G	C	.	.	NSAMP=1
1	245417065	1:245417065_G/T	G	T	.	.	NSAMP=1
1	245467782	1:245467782_G/A	G	A	.	.	NSAMP=1
1	245678642	1:245678642_C/G	C	G	.	.	NSAMP=1
1	245679140	1:245679140_C/T	C	T	.	.	NSAMP=1
1	245709961	1:245709961_C/T	C	T	.	.	NSAMP=1
1	245753370	1:245753370_A/C	A	C	.	.	NSAMP=1
1	245781323	1:245781323_T/C	T	C	.	.	NSAMP=1
1	245814881	1:245814881_C/T	C	T	.	.	NSAMP=1
1	245866802	1:245866802_C/G	C	G	.	.	NSAMP=1
1	245874774	1:245874774_G/A	G	A	.	.	NSAMP=1
1	245964646	1:245964646_C/G	C	G	.	.	NSAMP=1
1	246012190	1:246012190_C/A	C	A	.	.	NSAMP=1
1	246089830	1:246089830_A/T	A	T	.	.	NSAMP=1
1	246110446	1:246110446_C/T	C	T	.	.	NSAMP=1
1	246164992	1:246164992_T/C	T	C	.	.	NSAMP=1
1	246252075	1:246252075_C/T	C	T	.	.	NSAMP=1
1	246682327	1:246682327_G/A	G	A	.	.	NSAMP=1
1	246730732	1:246730732_T/TGGCC	T	TGGCC	.	.	NSAMP=1
1	246731556	1:246731556_A/G	A	G	.	.	NSAMP=1
1	246813288	1:246813288_A/G	A	G	.	.	NSAMP=1
1	246831744	1:246831744_G/C	G	C	.	.	NSAMP=1
1	246856839	1:246856839_C/G	C	G	.	.	NSAMP=1
1	246877034	1:246877034_C/T	C	T	.	.	NSAMP=1
1	247006638	1:247006638_C/G	C	G	.	.	NSAMP=1
1	247063724	1:247063724_T/C	T	C	.	.	NSAMP=1
1	247161504	1:247161504_C/CAT	C	CAT	.	.	NSAMP=1
1	247496907	1:247496907_T/A	T	A	.	.	NSAMP=1
1	247545882	1:247545882_T/TA	T	TA	.	.	NSAMP=1
1	247561092	1:247561092_T/A	T	A	.	.	NSAMP=1
1	247617496	1:247617496_C/CCT	C	CCT	.	.	NSAMP=1
1	247619770	1:247619770_G/A	G	A	.	.	NSAMP=1
1	247643323	1:247643323_A/G	A	G	.	.	NSAMP=1
1	247686245	1:247686245_G/A	G	A	.	.	NSAMP=1
1	247722812	1:247722812_G/A	G	A	.	.	NSAMP=1
1	247834898	1:247834898_C/T	C	T	.	.	NSAMP=1
1	247887225	1:247887225_G/A	G	A	.	.	NSAMP=1
1	247903356	1:247903356_ATAAT/A	ATAAT	A	.	.	NSAMP=1
1	247923941	1:247923941_A/G	A	G	.	.	NSAMP=1
1	247941203	1:247941203_A/C	A	C	.	.	NSAMP=1
1	248139284	1:248139284_A/G	A	G	.	.	NSAMP=1
1	248201609	1:248201609_T/C	T	C	.	.	NSAMP=1
1	248202412	1:248202412_C/T	C	T	.	.	NSAMP=1
1	248253263	1:248253263_A/AT	A	AT	.	.	NSAMP=1
1	248258238	1:248258238_C/A	C	A	.	.	NSAMP=1
1	248307298	1:248307298_G/GT	G	GT	.	.	NSAMP=1
1	248423656	1:248423656_G/GA	G	GA	.	.	NSAMP=1
1	248473833	1:248473833_A/T	A	T	.	.	NSAMP=1
1	248491671	1:248491671_A/G	A	G	.	.	NSAMP=1
1	248548128	1:248548128_C/T	C	T	.	.	NSAMP=1
1	248616704	1:248616704_CTGCTGCG/C	CTGCTGCG	C	.	.	NSAMP=1
1	248686553	1:248686553_C/T	C	T	.	.	NSAMP=1
1	248854959	1:248854959_G/T	G	T	.	.	NSAMP=1
1	248885324	1:248885324_G/C	G	C	.	.	NSAMP=1
1	249171562	1:249171562_C/T	C	T	.	.	NSAMP=1
1	249204849	1:249204849_T/TAA	T	TAA	.	.	NSAMP=1
1	249204850	1:249204850_GCCT/G	GCCT	G	.	.	NSAMP=1
2	80683	2:80683_G/A	G	A	.	.	NSAMP=1
2	82000	2:82000_C/T	C	T	.	.	NSAMP=1
2	131396	2:131396_GT/G	GT	G	.	.	NSAMP=1
2	139895	2:139895_T/A	T	A	.	.	NSAMP=1
2	195845	2:195845_G/A	G	A	.	.	NSAMP=1
2	214415	2:214415_G/A	G	A	.	.	NSAMP=1
2	228589	2:228589_C/T	C	T	.	.	NSAMP=1
2	402923	rs192373925	G	A	.	.	NSAMP=1
2	550970	2:550970_GAAC/G	GAAC	G	.	.	NSAMP=1
2	619890	2:619890_TGAGAGGCCTCTCTGGGCAG/T	TGAGAGGCCTCTCTGGGCAG	T	.	.	NSAMP=1
2	621739	2:621739_G/A	G	A	.	.	NSAMP=1
2	633818	2:633818_T/A	T	A	.	.	NSAMP=1
2	640105	2:640105_G/A	G	A	.	.	NSAMP=1
2	648816	2:648816_G/A	G	A	.	.	NSAMP=1
2	667567	2:667567_T/C	T	C	.	.	NSAMP=1
2	739922	2:739922_G/C	G	C	.	.	NSAMP=1
2	857892	2:857892_G/A	G	A	.	.	NSAMP=1
2	881148	2:881148_C/T	C	T	.	.	NSAMP=1
2	881492	2:881492_T/G	T	G	.	.	NSAMP=1
2	897853	2:897853_T/TA	T	TA	.	.	NSAMP=1
2	926511	2:926511_C/A	C	A	.	.	NSAMP=1
2	970040	2:970040_G/A	G	A	.	.	NSAMP=1
2	1014144	2:1014144_T/C	T	C	.	.	NSAMP=1
2	1078354	rs375076950	G	A	.	.	NSAMP=1
2	1078357	2:1078357_G/T	G	T	.	.	NSAMP=1
2	1100731	2:1100731_T/G	T	G	.	.	NSAMP=1
2	1466071	2:1466071_C/G	C	G	.	.	NSAMP=1
2	1502822	2:1502822_G/A	G	A	.	.	NSAMP=1
2	1506487	2:1506487_CATT/C	CATT	C	.	.	NSAMP=1
2	1523305	2:1523305_T/C	T	C	.	.	NSAMP=1
2	1639558	2:1639558_G/A	G	A	.	.	NSAMP=1
2	1654147	2:1654147_G/A	G	A	.	.	NSAMP=1
2	1776347	2:1776347_C/T	C	T	.	.	NSAMP=1
2	1816816	2:1816816_A/T	A	T	.	.	NSAMP=1
2	1845903	2:1845903_G/A	G	A	.	.	NSAMP=1
2	1856254	2:1856254_C/CT	C	CT	.	.	NSAMP=1
2	1874263	2:1874263_G/GGGGCTT	G	GGGGCTT	.	.	NSAMP=1
2	1878312	2:1878312_G/A	G	A	.	.	NSAMP=1
2	1887535	2:1887535_G/A	G	A	.	.	NSAMP=1
2	1909717	2:1909717_C/G	C	G	.	.	NSAMP=1
2	1994896	rs189345115	G	A	.	.	NSAMP=1
2	2014151	2:2014151_T/TAGG	T	TAGG	.	.	NSAMP=1
2	2018902	2:2018902_G/A	G	A	.	.	NSAMP=1
2	2123657	2:2123657_C/T	C	T	.	.	NSAMP=1
2	2145750	2:2145750_C/T	C	T	.	.	NSAMP=1
2	2231995	2:2231995_T/G	T	G	.	.	NSAMP=1
2	2287156	2:2287156_G/A	G	A	.	.	NSAMP=1
2	2349320	2:2349320_C/T	C	T	.	.	NSAMP=1
2	2371555	2:2371555_G/A	G	A	.	.	NSAMP=1
2	2438705	2:2438705_G/A	G	A	.	.	NSAMP=1
2	2504899	2:2504899_CT/C	CT	C	.	.	NSAMP=1
2	2527869	2:2527869_A/AGGCGCACACATGCACACACG	A	AGGCGCACACATGCACACACG	.	.	NSAMP=1
2	2547907	2:2547907_G/A	G	A	.	.	NSAMP=1
2	2674331	2:2674331_G/A	G	A	.	.	NSAMP=1
2	2716024	2:2716024_G/T	G	T	.	.	NSAMP=1
2	2750031	2:2750031_G/A	G	A	.	.	NSAMP=1
2	2769803	2:2769803_C/T	C	T	.	.	NSAMP=1
2	2808610	2:2808610_G/A	G	A	.	.	NSAMP=1
2	2857032	2:2857032_G/A	G	A	.	.	NSAMP=1
2	2862194	2:2862194_T/C	T	C	.	.	NSAMP=1
2	2903347	2:2903347_C/A	C	A	.	.	NSAMP=1
2	2921448	2:2921448_T/A	T	A	.	.	NSAMP=1
2	2955762	2:2955762_C/G	C	G	.	.	NSAMP=1
2	3026020	2:3026020_G/A	G	A	.	.	NSAMP=1
2	3040519	2:3040519_C/A	C	A	.	.	NSAMP=1
2	3042723	2:3042723_G/A	G	A	.	.	NSAMP=1
2	3062395	2:3062395_A/T	A	T	.	.	NSAMP=1
2	3150447	2:3150447_A/G	A	G	.	.	NSAMP=1
2	3203578	2:3203578_G/GGA	G	GGA	.	.	NSAMP=1
2	3237473	2:3237473_T/TCG	T	TCG	.	.	NSAMP=1
2	3318409	2:3318409_G/A	G	A	.	.	NSAMP=1
2	3325154	2:3325154_A/T	A	T	.	.	NSAMP=1
2	3622669	2:3622669_G/A	G	A	.	.	NSAMP=1
2	3705818	2:3705818_G/A	G	A	.	.	NSAMP=1
2	3706144	2:3706144_G/A	G	A	.	.	NSAMP=1
2	3726890	2:3726890_G/A	G	A	.	.	NSAMP=1
2	3750196	2:3750196_C/A	C	A	.	.	NSAMP=1
2	3811929	2:3811929_C/T	C	T	.	.	NSAMP=1
2	3832579	2:3832579_G/C	G	C	.	.	NSAMP=1
2	3833891	2:3833891_A/G	A	G	.	.	NSAMP=2
2	4005131	2:4005131_G/C	G	C	.	.	NSAMP=1
2	4069898	2:4069898_T/C	T	C	.	.	NSAMP=1
2	4088861	2:4088861_G/A	G	A	.	.	NSAMP=1
2	4154988	2:4154988_G/A	G	A	.	.	NSAMP=1
2	4169146	2:4169146_G/A	G	A	.	.	NSAMP=1
2	4267252	2:4267252_G/A	G	A	.	.	NSAMP=1
2	4283474	2:4283474_T/TGGCC	T	TGGCC	.	.	NSAMP=1
2	4323014	2:4323014_T/A	T	A	.	.	NSAMP=1
2	4458500	2:4458500_G/A	G	A	.	.	NSAMP=1
2	4496366	2:4496366_T/C	T	C	.	.	NSAMP=1
2	4507017	2:4507017_C/T	C	T	.	.	NSAMP=1
2	4507774	2:4507774_A/C	A	C	.	.	NSAMP=1
2	4526074	2:4526074_C/T	C	T	.	.	NSAMP=1
2	4599842	2:4599842_A/G	A	G	.	.	NSAMP=1
2	4681343	2:4681343_C/T	C	T	.	.	NSAMP=1
2	4729910	2:4729910_G/A	G	A	.	.	NSAMP=1
2	4744261	2:4744261_C/T	C	T	.	.	NSAMP=1
2	4748636	2:4748636_T/A	T	A	.	.	NSAMP=1
2	4825044	2:4825044_C/G	C	G	.	.	NSAMP=1
2	4873720	2:4873720_G/A	G	A	.	.	NSAMP=1
2	4897832	2:4897832_G/A	G	A	.	.	NSAMP=1
2	4910886	2:4910886_G/A	G	A	.	.	NSAMP=1
2	5005857	2:5005857_C/T	C	T	.	.	NSAMP=1
2	5163139	2:5163139_CTCTTAT/C	CTCTTAT	C	.	.	NSAMP=1
2	5169493	2:5169493_T/C	T	C	.	.	NSAMP=1
2	5230705	2:5230705_G/C	G	C	.	.	NSAMP=1
2	5261954	2:5261954_G/A	G	A	.	.	NSAMP=1
2	5263356	2:5263356_C/CA	C	CA	.	.	NSAMP=1
2	5316965	2:5316965_G/T	G	T	.	.	NSAMP=1
2	5316966	2:5316966_G/T	G	T	.	.	NSAMP=1
2	5429620	2:5429620_G/C	G	C	.	.	NSAMP=1
2	5443502	2:5443502_A/T	A	T	.	.	NSAMP=1
2	5451291	2:5451291_A/C	A	C	.	.	NSAMP=1
2	5454420	2:5454420_C/T	C	T	.	.	NSAMP=1
2	5455957	2:5455957_C/T	C	T	.	.	NSAMP=1
2	5456348	2:5456348_G/T	G	T	.	.	NSAMP=1
2	5468774	2:5468774_G/A	G	A	.	.	NSAMP=1
2	5477196	2:5477196_T/A	T	A	.	.	NSAMP=1
2	5516907	2:5516907_A/G	A	G	.	.	NSAMP=1
2	5523288	2:5523288_G/T	G	T	.	.	NSAMP=1
2	5543731	2:5543731_T/G	T	G	.	.	NSAMP=1
2	5589468	2:5589468_G/T	G	T	.	.	NSAMP=1
2	5621812	2:5621812_G/A	G	A	.	.	NSAMP=1
2	5648439	2:5648439_C/T	C	T	.	.	NSAMP=1
2	5763227	2:5763227_T/C	T	C	.	.	NSAMP=1
2	5842703	2:5842703_A/T	A	T	.	.	NSAMP=1
2	5855928	2:5855928_TA/T	TA	T	.	.	NSAMP=1
2	5889677	2:5889677_C/A	C	A	.	.	NSAMP=1
2	5929908	2:5929908_A/G	A	G	.	.	NSAMP=1
2	5966848	2:5966848_G/T	G	T	.	.	NSAMP=1
2	6029290	2:6029290_T/C	T	C	.	.	NSAMP=1
2	6034807	2:6034807_C/A	C	A	.	.	NSAMP=1
2	6064231	2:6064231_A/G	A	G	.	.	NSAMP=1
2	6082727	2:6082727_T/G	T	G	.	.	NSAMP=1
2	6123270	2:6123270_G/A	G	A	.	.	NSAMP=1
2	6129933	2:6129933_C/T	C	T	.	.	NSAMP=1
2	6132996	2:6132996_C/A	C	A	.	.	NSAMP=1
2	6136339	2:6136339_G/C	G	C	.	.	NSAMP=1
2	6213769	2:6213769_A/G	A	G	.	.	NSAMP=1
2	6228313	2:6228313_G/A	G	A	.	.	NSAMP=1
2	6273616	2:6273616_AAAAG/A	AAAAG	A	.	.	NSAMP=1
2	6309213	2:6309213_A/T	A	T	.	.	NSAMP=1
2	6380916	2:6380916_G/T	G	T	.	.	NSAMP=1
2	6382730	2:6382730_A/G	A	G	.	.	NSAMP=1
2	6524457	2:6524457_G/A	G	A	.	.	NSAMP=1
2	6552800	2:6552800_T/C	T	C	.	.	NSAMP=1
2	6552925	2:6552925_T/A	T	A	.	.	NSAMP=1
2	6580064	2:6580064_C/T	C	T	.	.	NSAMP=1
2	6612774	2:6612774_T/G	T	G	.	.	NSAMP=1
2	6637654	2:6637654_C/G	C	G	.	.	NSAMP=1
2	6637726	2:6637726_G/C	G	C	.	.	NSAMP=1
2	6639269	2:6639269_C/T	C	T	.	.	NSAMP=1
2	6718805	2:6718805_G/A	G	A	.	.	NSAMP=1
2	6731621	2:6731621_G/T	G	T	.	.	NSAMP=1
2	6766492	2:6766492_G/A	G	A	.	.	NSAMP=1
2	6798221	2:6798221_G/A	G	A	.	.	NSAMP=1
2	6818688	2:6818688_G/GTGTGTA	G	GTGTGTA	.	.	NSAMP=1
2	6863594	2:6863594_T/TG	T	TG	.	.	NSAMP=1
2	6867168	2:6867168_C/T	C	T	.	.	NSAMP=1
2	6893561	2:6893561_G/A	G	A	.	.	NSAMP=1
2	6951468	2:6951468_T/G	T	G	.	.	NSAMP=1
2	6976241	2:6976241_C/A	C	A	.	.	NSAMP=1
2	7101098	2:7101098_C/CGT	C	CGT	.	.	NSAMP=1
2	7146235	2:7146235_G/A	G	A	.	.	NSAMP=1
2	7169760	2:7169760_G/A	G	A	.	.	NSAMP=1
2	7189347	2:7189347_T/C	T	C	.	.	NSAMP=1
2	7239599	2:7239599_C/T	C	T	.	.	NSAMP=1
2	7274918	2:7274918_T/TGGCCAC	T	TGGCCAC	.	.	NSAMP=1
2	7355939	2:7355939_C/G	C	G	.	.	NSAMP=1
2	7505317	2:7505317_T/G	T	G	.	.	NSAMP=1
2	7550940	2:7550940_CT/C	CT	C	.	.	NSAMP=1
2	7570884	2:7570884_G/T	G	T	.	.	NSAMP=1
2	7572356	2:7572356_T/G	T	G	.	.	NSAMP=1
2	7638617	2:7638617_G/A	G	A	.	.	NSAMP=1
2	7704102	2:7704102_A/G	A	G	.	.	NSAMP=1
2	7719914	2:7719914_T/TAA	T	TAA	.	.	NSAMP=1
2	7725591	2:7725591_C/T	C	T	.	.	NSAMP=1
2	7726629	2:7726629_T/TG	T	TG	.	.	NSAMP=1
2	7758635	2:7758635_C/CT	C	CT	.	.	NSAMP=1
2	7782752	2:7782752_A/G	A	G	.	.	NSAMP=1
2	7808160	2:7808160_C/T	C	T	.	.	NSAMP=1
2	7845409	2:7845409_A/G	A	G	.	.	NSAMP=1
2	7866146	2:7866146_T/G	T	G	.	.	NSAMP=1
2	7876186	2:7876186_C/T	C	T	.	.	NSAMP=1
2	7910764	2:7910764_G/A	G	A	.	.	NSAMP=1
2	7917360	2:7917360_G/C	G	C	.	.	NSAMP=1
2	8043156	2:8043156_G/C	G	C	.	.	NSAMP=1
2	8101046	2:8101046_C/T	C	T	.	.	NSAMP=1
2	8119823	2:8119823_AG/A	AG	A	.	.	NSAMP=1
2	8162879	2:8162879_T/G	T	G	.	.	NSAMP=1
2	8213472	2:8213472_A/T	A	T	.	.	NSAMP=1
2	8234107	2:8234107_A/G	A	G	.	.	NSAMP=1
2	8293486	2:8293486_T/TAG	T	TAG	.	.	NSAMP=1
2	8301420	2:8301420_G/A	G	A	.	.	NSAMP=1
2	8330678	2:8330678_A/T	A	T	.	.	NSAMP=1
2	8343863	2:8343863_G/T	G	T	.	.	NSAMP=1
2	8425080	2:8425080_C/A	C	A	.	.	NSAMP=1
2	8430706	2:8430706_A/AAAAAC	A	AAAAAC	.	.	NSAMP=1
2	8445873	2:8445873_A/T	A	T	.	.	NSAMP=1
2	8573196	2:8573196_T/C	T	C	.	.	NSAMP=1
2	8601265	2:8601265_G/A	G	A	.	.	NSAMP=1
2	8655974	2:8655974_CCTCT/C	CCTCT	C	.	.	NSAMP=1
2	8709539	2:8709539_TG/T	TG	T	.	.	NSAMP=1
2	8736186	2:8736186_G/A	G	A	.	.	NSAMP=1
2	8841243	2:8841243_A/AC	A	AC	.	.	NSAMP=1
2	9072574	2:9072574_A/G	A	G	.	.	NSAMP=1
2	9203357	2:9203357_GAAGA/G	GAAGA	G	.	.	NSAMP=1
2	9416656	2:9416656_C/T	C	T	.	.	NSAMP=1
2	9451176	2:9451176_G/GA	G	GA	.	.	NSAMP=1
2	9458807	2:9458807_C/T	C	T	.	.	NSAMP=1
2	9460530	2:9460530_C/T	C	T	.	.	NSAMP=1
2	9476996	2:9476996_G/A	G	A	.	.	NSAMP=1
2	9498485	2:9498485_T/C	T	C	.	.	NSAMP=1
2	9521141	2:9521141_GTGAGACTT/GCA	GTGAGACTT	GCA	.	.	NSAMP=1
2	9526574	2:9526574_G/A	G	A	.	.	NSAMP=1
2	9533636	2:9533636_A/C	A	C	.	.	NSAMP=1
2	9569031	2:9569031_TAGTT/TGGTGTAGGG	TAGTT	TGGTGTAGGG	.	.	NSAMP=1
2	9708409	2:9708409_G/A	G	A	.	.	NSAMP=1
2	9736607	2:9736607_T/C	T	C	.	.	NSAMP=1
2	9760409	2:9760409_G/GC	G	GC	.	.	NSAMP=1
2	9760410	2:9760410_TAC/T	TAC	T	.	.	NSAMP=1
2	9770132	2:9770132_G/A	G	A	.	.	NSAMP=1
2	9794165	2:9794165_C/T	C	T	.	.	NSAMP=1
2	9819576	2:9819576_A/G	A	G	.	.	NSAMP=1
2	9994397	rs372445625	C	G	.	.	NSAMP=1
2	10000316	2:10000316_C/CA	C	CA	.	.	NSAMP=1
2	10060950	2:10060950_G/A	G	A	.	.	NSAMP=1
2	10061100	2:10061100_G/C	G	C	.	.	NSAMP=1
2	10080597	2:10080597_TTAAG/T	TTAAG	T	.	.	NSAMP=1
2	10158550	2:10158550_A/G	A	G	.	.	NSAMP=1
2	10219219	2:10219219_T/A	T	A	.	.	NSAMP=1
2	10267352	2:10267352_GTCTAAGTCAAAT/G	GTCTAAGTCAAAT	G	.	.	NSAMP=1
2	10333895	2:10333895_C/T	C	T	.	.	NSAMP=1
2	10356161	rs74217824	G	C	.	.	NSAMP=5
2	10491362	2:10491362_A/AGGG	A	AGGG	.	.	NSAMP=1
2	10533813	2:10533813_A/G	A	G	.	.	NSAMP=1
2	10538775	2:10538775_G/A	G	A	.	.	NSAMP=1
2	10561244	2:10561244_G/A	G	A	.	.	NSAMP=1
2	10562158	2:10562158_C/T	C	T	.	.	NSAMP=1
2	10574075	2:10574075_A/G	A	G	.	.	NSAMP=1
2	10602945	2:10602945_A/G	A	G	.	.	NSAMP=1
2	10602952	2:10602952_G/A	G	A	.	.	NSAMP=1
2	10702252	2:10702252_T/C	T	C	.	.	NSAMP=1
2	10897800	2:10897800_C/T	C	T	.	.	NSAMP=1
2	10988420	2:10988420_C/G	C	G	.	.	NSAMP=1
2	11154031	2:11154031_G/A	G	A	.	.	NSAMP=1
2	11271519	2:11271519_C/T	C	T	.	.	NSAMP=1
2	11339003	rs377270229	A	T	.	.	NSAMP=1
2	11339365	2:11339365_T/A	T	A	.	.	NSAMP=1
2	11481945	2:11481945_CAGTATTTCAGGAAATAT/C	CAGTATTTCAGGAAATAT	C	.	.	NSAMP=1
2	11568874	2:11568874_A/G	A	G	.	.	NSAMP=1
2	11579369	2:11579369_T/A	T	A	.	.	NSAMP=1
2	11580693	2:11580693_C/T	C	T	.	.	NSAMP=1
2	11605352	2:11605352_T/A	T	A	.	.	NSAMP=1
2	11755473	2:11755473_C/T	C	T	.	.	NSAMP=1
2	11757640	2:11757640_T/C	T	C	.	.	NSAMP=1
2	11840864	2:11840864_T/TC	T	TC	.	.	NSAMP=1
2	11847922	2:11847922_G/A	G	A	.	.	NSAMP=1
2	11864808	2:11864808_C/T	C	T	.	.	NSAMP=1
2	11963021	2:11963021_G/A	G	A	.	.	NSAMP=1
2	12049911	2:12049911_G/A	G	A	.	.	NSAMP=1
2	12076897	2:12076897_C/T	C	T	.	.	NSAMP=1
2	12076934	2:12076934_C/A	C	A	.	.	NSAMP=1
2	12255846	2:12255846_C/T	C	T	.	.	NSAMP=1
2	12340261	2:12340261_C/T	C	T	.	.	NSAMP=1
2	12477553	2:12477553_T/G	T	G	.	.	NSAMP=1
2	12484301	2:12484301_C/T	C	T	.	.	NSAMP=1
2	12514894	2:12514894_C/T	C	T	.	.	NSAMP=1
2	12514895	2:12514895_G/C	G	C	.	.	NSAMP=1
2	12732476	2:12732476_G/C	G	C	.	.	NSAMP=1
2	12733013	2:12733013_C/T	C	T	.	.	NSAMP=1
2	12735541	2:12735541_C/A	C	A	.	.	NSAMP=1
2	12737613	rs111518543	C	T	.	.	NSAMP=1
2	12803346	2:12803346_C/T	C	T	.	.	NSAMP=1
2	12814606	2:12814606_T/C	T	C	.	.	NSAMP=1
2	12820082	2:12820082_C/T	C	T	.	.	NSAMP=1
2	12823320	2:12823320_A/T	A	T	.	.	NSAMP=1
2	12838995	2:12838995_C/A	C	A	.	.	NSAMP=1
2	12863495	2:12863495_A/G	A	G	.	.	NSAMP=1
2	12873160	2:12873160_G/C	G	C	.	.	NSAMP=1
2	12902415	2:12902415_C/T	C	T	.	.	NSAMP=1
2	12913153	2:12913153_G/T	G	T	.	.	NSAMP=1
2	12913154	2:12913154_G/T	G	T	.	.	NSAMP=1
2	12929403	2:12929403_T/A	T	A	.	.	NSAMP=1
2	12981397	2:12981397_G/A	G	A	.	.	NSAMP=1
2	13014072	2:13014072_G/A	G	A	.	.	NSAMP=1
2	13043402	2:13043402_G/A	G	A	.	.	NSAMP=1
2	13057367	2:13057367_CA/C	CA	C	.	.	NSAMP=1
2	13081678	2:13081678_G/T	G	T	.	.	NSAMP=1
2	13096668	2:13096668_CA/C	CA	C	.	.	NSAMP=1
2	13168206	2:13168206_A/G	A	G	.	.	NSAMP=1
2	13399016	2:13399016_C/A	C	A	.	.	NSAMP=1
2	13407893	2:13407893_A/G	A	G	.	.	NSAMP=1
2	13613454	2:13613454_C/T	C	T	.	.	NSAMP=1
2	13636705	2:13636705_T/A	T	A	.	.	NSAMP=1
2	13636748	2:13636748_G/A	G	A	.	.	NSAMP=1
2	13641617	2:13641617_C/CT	C	CT	.	.	NSAMP=1
2	13655112	2:13655112_G/A	G	A	.	.	NSAMP=1
2	13657166	2:13657166_C/G	C	G	.	.	NSAMP=1
2	13717533	2:13717533_G/A	G	A	.	.	NSAMP=1
2	13743108	2:13743108_G/A	G	A	.	.	NSAMP=1
2	13836236	2:13836236_T/C	T	C	.	.	NSAMP=1
2	13866829	2:13866829_A/G	A	G	.	.	NSAMP=1
2	13894980	2:13894980_G/C	G	C	.	.	NSAMP=1
2	13933593	2:13933593_T/A	T	A	.	.	NSAMP=1
2	13940575	2:13940575_A/C	A	C	.	.	NSAMP=1
2	13943536	rs181451263	C	T	.	.	NSAMP=1
2	13960828	2:13960828_AT/A	AT	A	.	.	NSAMP=1
2	14007135	2:14007135_T/C	T	C	.	.	NSAMP=1
2	14017670	2:14017670_C/T	C	T	.	.	NSAMP=1
2	14085654	2:14085654_T/C	T	C	.	.	NSAMP=1
2	14121575	2:14121575_C/G	C	G	.	.	NSAMP=1
2	14136475	2:14136475_G/GA	G	GA	.	.	NSAMP=1
2	14144987	2:14144987_G/T	G	T	.	.	NSAMP=1
2	14147867	2:14147867_G/A	G	A	.	.	NSAMP=1
2	14204038	2:14204038_C/A	C	A	.	.	NSAMP=1
2	14306978	2:14306978_A/C	A	C	.	.	NSAMP=1
2	14349868	2:14349868_G/A	G	A	.	.	NSAMP=1
2	14376641	2:14376641_T/C	T	C	.	.	NSAMP=1
2	14408738	2:14408738_C/A	C	A	.	.	NSAMP=1
2	14458855	2:14458855_G/T	G	T	.	.	NSAMP=1
2	14488471	2:14488471_G/T	G	T	.	.	NSAMP=1
2	14583659	2:14583659_G/A	G	A	.	.	NSAMP=1
2	14621637	2:14621637_G/A	G	A	.	.	NSAMP=1
2	14666462	2:14666462_A/T	A	T	.	.	NSAMP=1
2	14674685	2:14674685_C/T	C	T	.	.	NSAMP=1
2	14679822	2:14679822_C/CTCTCTCTCTCTA	C	CTCTCTCTCTCTA	.	.	NSAMP=1
2	14742330	2:14742330_C/T	C	T	.	.	NSAMP=1
2	14841829	2:14841829_G/A	G	A	.	.	NSAMP=1
2	14844778	2:14844778_G/A	G	A	.	.	NSAMP=1
2	14875058	2:14875058_A/T	A	T	.	.	NSAMP=1
2	14892582	2:14892582_G/A	G	A	.	.	NSAMP=1
2	14898105	2:14898105_A/G	A	G	.	.	NSAMP=1
2	14912120	2:14912120_T/TCTGCACACCC	T	TCTGCACACCC	.	.	NSAMP=1
2	14913099	2:14913099_G/A	G	A	.	.	NSAMP=1
2	14950972	2:14950972_A/G	A	G	.	.	NSAMP=1
2	15035292	2:15035292_A/AG	A	AG	.	.	NSAMP=1
2	15049946	2:15049946_C/A	C	A	.	.	NSAMP=1
2	15071506	2:15071506_G/A	G	A	.	.	NSAMP=1
2	15090854	2:15090854_T/C	T	C	.	.	NSAMP=1
2	15144273	2:15144273_T/G	T	G	.	.	NSAMP=1
2	15146724	2:15146724_G/A	G	A	.	.	NSAMP=1
2	15176845	2:15176845_G/A	G	A	.	.	NSAMP=1
2	15242883	2:15242883_T/C	T	C	.	.	NSAMP=1
2	15269318	2:15269318_C/T	C	T	.	.	NSAMP=1
2	15301376	2:15301376_G/A	G	A	.	.	NSAMP=1
2	15315074	2:15315074_G/A	G	A	.	.	NSAMP=1
2	15333867	2:15333867_T/C	T	C	.	.	NSAMP=1
2	15432506	2:15432506_C/T	C	T	.	.	NSAMP=1
2	15434923	2:15434923_C/G	C	G	.	.	NSAMP=1
2	15446417	2:15446417_C/CA	C	CA	.	.	NSAMP=1
2	15476888	2:15476888_G/C	G	C	.	.	NSAMP=1
2	15502289	2:15502289_A/G	A	G	.	.	NSAMP=1
2	15519290	2:15519290_A/T	A	T	.	.	NSAMP=1
2	15543398	2:15543398_G/A	G	A	.	.	NSAMP=1
2	15575450	2:15575450_C/T	C	T	.	.	NSAMP=1
2	15616123	2:15616123_G/A	G	A	.	.	NSAMP=1
2	15623636	2:15623636_T/A	T	A	.	.	NSAMP=1
2	15739297	2:15739297_G/A	G	A	.	.	NSAMP=1
2	15789750	2:15789750_C/A	C	A	.	.	NSAMP=1
2	15795654	2:15795654_G/T	G	T	.	.	NSAMP=1
2	15818454	2:15818454_G/A	G	A	.	.	NSAMP=1
2	15866446	2:15866446_G/T	G	T	.	.	NSAMP=1
2	15912561	2:15912561_C/A	C	A	.	.	NSAMP=1
2	15928395	2:15928395_G/A	G	A	.	.	NSAMP=1
2	15983015	2:15983015_C/T	C	T	.	.	NSAMP=1
2	16068160	2:16068160_C/G	C	G	.	.	NSAMP=1
2	16069849	2:16069849_A/T	A	T	.	.	NSAMP=1
2	16087501	2:16087501_G/A	G	A	.	.	NSAMP=1
2	16168580	2:16168580_C/G	C	G	.	.	NSAMP=1
2	16171080	2:16171080_G/A	G	A	.	.	NSAMP=1
2	16172484	2:16172484_A/G	A	G	.	.	NSAMP=1
2	16202117	2:16202117_G/A	G	A	.	.	NSAMP=1
2	16339044	2:16339044_T/C	T	C	.	.	NSAMP=1
2	16474999	2:16474999_G/A	G	A	.	.	NSAMP=1
2	16557009	2:16557009_G/T	G	T	.	.	NSAMP=1
2	16568605	2:16568605_A/G	A	G	.	.	NSAMP=1
2	16580479	2:16580479_C/A	C	A	.	.	NSAMP=1
2	16620299	2:16620299_A/T	A	T	.	.	NSAMP=1
2	16681184	2:16681184_C/T	C	T	.	.	NSAMP=1
2	16793591	2:16793591_T/G	T	G	.	.	NSAMP=1
2	16854964	2:16854964_G/A	G	A	.	.	NSAMP=1
2	17092501	2:17092501_T/C	T	C	.	.	NSAMP=1
2	17114804	2:17114804_T/A	T	A	.	.	NSAMP=1
2	17143284	2:17143284_G/T	G	T	.	.	NSAMP=1
2	17240050	rs188524767	C	G	.	.	NSAMP=1
2	17244336	2:17244336_C/CTA	C	CTA	.	.	NSAMP=1
2	17262827	2:17262827_T/C	T	C	.	.	NSAMP=1
2	17308346	2:17308346_G/T	G	T	.	.	NSAMP=1
2	17360506	2:17360506_A/G	A	G	.	.	NSAMP=1
2	17374365	2:17374365_C/A	C	A	.	.	NSAMP=1
2	17464218	2:17464218_A/T	A	T	.	.	NSAMP=1
2	17533619	2:17533619_C/A	C	A	.	.	NSAMP=1
2	17544493	2:17544493_G/A	G	A	.	.	NSAMP=1
2	17554908	2:17554908_AT/A	AT	A	.	.	NSAMP=1
2	17720459	2:17720459_G/C	G	C	.	.	NSAMP=1
2	17727729	2:17727729_G/A	G	A	.	.	NSAMP=1
2	17755899	2:17755899_C/G	C	G	.	.	NSAMP=1
2	17768214	2:17768214_G/A	G	A	.	.	NSAMP=1
2	17812755	2:17812755_C/T	C	T	.	.	NSAMP=1
2	17911773	2:17911773_T/C	T	C	.	.	NSAMP=1
2	17929064	2:17929064_G/GCC	G	GCC	.	.	NSAMP=1
2	17951789	2:17951789_C/T	C	T	.	.	NSAMP=1
2	17977259	2:17977259_A/T	A	T	.	.	NSAMP=1
2	17984533	2:17984533_G/A	G	A	.	.	NSAMP=1
2	18014754	2:18014754_T/G	T	G	.	.	NSAMP=1
2	18041740	2:18041740_A/G	A	G	.	.	NSAMP=1
2	18047490	2:18047490_A/T	A	T	.	.	NSAMP=1
2	18185988	2:18185988_C/A	C	A	.	.	NSAMP=1
2	18223557	2:18223557_C/A	C	A	.	.	NSAMP=1
2	18271999	2:18271999_G/A	G	A	.	.	NSAMP=1
2	18360233	2:18360233_T/A	T	A	.	.	NSAMP=1
2	18399976	2:18399976_C/T	C	T	.	.	NSAMP=1
2	18420393	2:18420393_T/C	T	C	.	.	NSAMP=1
2	18502047	2:18502047_G/A	G	A	.	.	NSAMP=1
2	18508000	2:18508000_G/T	G	T	.	.	NSAMP=1
2	18530644	2:18530644_T/C	T	C	.	.	NSAMP=1
2	18585454	2:18585454_T/C	T	C	.	.	NSAMP=1
2	18648199	2:18648199_T/A	T	A	.	.	NSAMP=1
2	18665742	2:18665742_G/A	G	A	.	.	NSAMP=1
2	18717164	2:18717164_C/T	C	T	.	.	NSAMP=1
2	18733296	2:18733296_A/G	A	G	.	.	NSAMP=1
2	18745162	2:18745162_C/T	C	T	.	.	NSAMP=1
2	18802798	2:18802798_C/G	C	G	.	.	NSAMP=1
2	18831929	2:18831929_G/T	G	T	.	.	NSAMP=1
2	18943217	2:18943217_G/C	G	C	.	.	NSAMP=1
2	18961465	2:18961465_CT/C	CT	C	.	.	NSAMP=1
2	18971010	2:18971010_G/A	G	A	.	.	NSAMP=1
2	18977796	2:18977796_A/G	A	G	.	.	NSAMP=1
2	19114262	2:19114262_T/C	T	C	.	.	NSAMP=1
2	19137656	2:19137656_GA/G	GA	G	.	.	NSAMP=1
2	19177063	2:19177063_T/A	T	A	.	.	NSAMP=1
2	19312233	2:19312233_A/T	A	T	.	.	NSAMP=1
2	19374498	2:19374498_G/A	G	A	.	.	NSAMP=1
2	19432555	2:19432555_G/T	G	T	.	.	NSAMP=1
2	19460411	2:19460411_C/G	C	G	.	.	NSAMP=1
2	19476733	2:19476733_C/A	C	A	.	.	NSAMP=1
2	19488340	2:19488340_G/A	G	A	.	.	NSAMP=1
2	19608926	2:19608926_A/G	A	G	.	.	NSAMP=1
2	19659126	2:19659126_T/A	T	A	.	.	NSAMP=1
2	19670504	2:19670504_A/T	A	T	.	.	NSAMP=1
2	19695699	2:19695699_G/T	G	T	.	.	NSAMP=1
2	19728948	2:19728948_G/T	G	T	.	.	NSAMP=1
2	19730664	2:19730664_G/C	G	C	.	.	NSAMP=1
2	19761740	2:19761740_G/T	G	T	.	.	NSAMP=1
2	19766930	2:19766930_T/G	T	G	.	.	NSAMP=1
2	19773750	2:19773750_C/T	C	T	.	.	NSAMP=1
2	19872573	2:19872573_C/G	C	G	.	.	NSAMP=1
2	19872696	2:19872696_C/A	C	A	.	.	NSAMP=1
2	19936228	2:19936228_A/G	A	G	.	.	NSAMP=1
2	19974355	2:19974355_A/C	A	C	.	.	NSAMP=1
2	19981381	2:19981381_C/T	C	T	.	.	NSAMP=1
2	19995827	2:19995827_C/T	C	T	.	.	NSAMP=1
2	20018523	2:20018523_C/T	C	T	.	.	NSAMP=1
2	20058441	2:20058441_G/A	G	A	.	.	NSAMP=1
2	20113750	2:20113750_A/C	A	C	.	.	NSAMP=1
2	20134495	2:20134495_T/C	T	C	.	.	NSAMP=1
2	20175082	2:20175082_G/T	G	T	.	.	NSAMP=1
2	20235942	2:20235942_A/G	A	G	.	.	NSAMP=1
2	20262807	2:20262807_T/G	T	G	.	.	NSAMP=1
2	20373073	2:20373073_G/T	G	T	.	.	NSAMP=1
2	20442340	2:20442340_T/G	T	G	.	.	NSAMP=1
2	20498088	2:20498088_T/C	T	C	.	.	NSAMP=1
2	20516332	2:20516332_A/G	A	G	.	.	NSAMP=1
2	20535351	2:20535351_G/A	G	A	.	.	NSAMP=1
2	20546272	2:20546272_G/C	G	C	.	.	NSAMP=1
2	20550694	2:20550694_C/A	C	A	.	.	NSAMP=1
2	20582469	2:20582469_T/A	T	A	.	.	NSAMP=1
2	20620241	2:20620241_G/A	G	A	.	.	NSAMP=1
2	20674199	2:20674199_G/A	G	A	.	.	NSAMP=1
2	20696018	2:20696018_G/A	G	A	.	.	NSAMP=1
2	20720285	2:20720285_C/G	C	G	.	.	NSAMP=1
2	20762758	2:20762758_C/T	C	T	.	.	NSAMP=1
2	20804694	2:20804694_G/T	G	T	.	.	NSAMP=1
2	20814422	2:20814422_C/T	C	T	.	.	NSAMP=1
2	20890395	2:20890395_C/T	C	T	.	.	NSAMP=1
2	20947066	2:20947066_T/C	T	C	.	.	NSAMP=1
2	21116042	2:21116042_G/T	G	T	.	.	NSAMP=1
2	21117334	2:21117334_A/C	A	C	.	.	NSAMP=1
2	21122887	2:21122887_C/G	C	G	.	.	NSAMP=1
2	21133337	2:21133337_G/A	G	A	.	.	NSAMP=1
2	21197178	2:21197178_A/T	A	T	.	.	NSAMP=1
2	21224677	2:21224677_C/T	C	T	.	.	NSAMP=1
2	21225198	2:21225198_C/T	C	T	.	.	NSAMP=1
2	21231277	2:21231277_C/T	C	T	.	.	NSAMP=1
2	21234153	2:21234153_C/G	C	G	.	.	NSAMP=1
2	21258668	2:21258668_G/A	G	A	.	.	NSAMP=1
2	21267465	2:21267465_G/T	G	T	.	.	NSAMP=1
2	21317532	2:21317532_C/T	C	T	.	.	NSAMP=1
2	21365639	2:21365639_C/A	C	A	.	.	NSAMP=1
2	21399297	2:21399297_A/T	A	T	.	.	NSAMP=1
2	21468050	2:21468050_G/A	G	A	.	.	NSAMP=1
2	21493197	2:21493197_CT/C	CT	C	.	.	NSAMP=1
2	21607453	2:21607453_C/G	C	G	.	.	NSAMP=1
2	21636709	2:21636709_C/T	C	T	.	.	NSAMP=1
2	21719292	2:21719292_T/G	T	G	.	.	NSAMP=1
2	21849670	2:21849670_G/A	G	A	.	.	NSAMP=1
2	21855730	2:21855730_C/T	C	T	.	.	NSAMP=1
2	21863684	2:21863684_G/A	G	A	.	.	NSAMP=1
2	21876025	2:21876025_T/G	T	G	.	.	NSAMP=1
2	21877239	2:21877239_G/A	G	A	.	.	NSAMP=1
2	21977038	2:21977038_T/C	T	C	.	.	NSAMP=1
2	21992834	2:21992834_C/A	C	A	.	.	NSAMP=1
2	21993885	2:21993885_A/G	A	G	.	.	NSAMP=1
2	22010547	2:22010547_C/G	C	G	.	.	NSAMP=1
2	22045146	2:22045146_G/A	G	A	.	.	NSAMP=1
2	22056328	2:22056328_G/A	G	A	.	.	NSAMP=1
2	22145046	2:22145046_G/A	G	A	.	.	NSAMP=1
2	22194386	2:22194386_C/T	C	T	.	.	NSAMP=1
2	22220832	2:22220832_C/A	C	A	.	.	NSAMP=1
2	22232149	rs200775465	C	A	.	.	NSAMP=1
2	22354814	2:22354814_T/G	T	G	.	.	NSAMP=1
2	22356761	2:22356761_C/G	C	G	.	.	NSAMP=1
2	22433781	2:22433781_G/T	G	T	.	.	NSAMP=1
2	22455832	2:22455832_C/G	C	G	.	.	NSAMP=1
2	22458974	2:22458974_T/A	T	A	.	.	NSAMP=1
2	22463250	2:22463250_G/A	G	A	.	.	NSAMP=1
2	22595156	2:22595156_A/C	A	C	.	.	NSAMP=1
2	22627568	2:22627568_G/A	G	A	.	.	NSAMP=1
2	22659797	2:22659797_C/T	C	T	.	.	NSAMP=1
2	22753558	2:22753558_T/C	T	C	.	.	NSAMP=1
2	22755781	2:22755781_C/T	C	T	.	.	NSAMP=1
2	22832786	2:22832786_G/A	G	A	.	.	NSAMP=1
2	22840354	2:22840354_G/T	G	T	.	.	NSAMP=1
2	22862683	2:22862683_A/G	A	G	.	.	NSAMP=1
2	22918770	2:22918770_T/G	T	G	.	.	NSAMP=1
2	22972981	2:22972981_C/G	C	G	.	.	NSAMP=1
2	22988469	2:22988469_G/GA	G	GA	.	.	NSAMP=1
2	23006792	2:23006792_A/G	A	G	.	.	NSAMP=1
2	23009974	2:23009974_G/T	G	T	.	.	NSAMP=1
2	23037135	2:23037135_C/T	C	T	.	.	NSAMP=1
2	23053677	2:23053677_G/A	G	A	.	.	NSAMP=1
2	23068817	2:23068817_A/G	A	G	.	.	NSAMP=1
2	23091343	2:23091343_G/T	G	T	.	.	NSAMP=1
2	23110880	2:23110880_G/A	G	A	.	.	NSAMP=1
2	23163371	2:23163371_G/A	G	A	.	.	NSAMP=1
2	23249012	2:23249012_C/T	C	T	.	.	NSAMP=1
2	23254046	2:23254046_G/C	G	C	.	.	NSAMP=1
2	23298236	2:23298236_C/T	C	T	.	.	NSAMP=1
2	23329886	2:23329886_A/T	A	T	.	.	NSAMP=1
2	23358198	2:23358198_G/A	G	A	.	.	NSAMP=1
2	23362330	2:23362330_G/C	G	C	.	.	NSAMP=1
2	23364888	2:23364888_C/A	C	A	.	.	NSAMP=1
2	23405367	2:23405367_T/C	T	C	.	.	NSAMP=1
2	23417395	2:23417395_G/A	G	A	.	.	NSAMP=1
2	23473919	2:23473919_C/G	C	G	.	.	NSAMP=1
2	23532202	2:23532202_A/G	A	G	.	.	NSAMP=1
2	23626529	2:23626529_G/A	G	A	.	.	NSAMP=1
2	23693084	2:23693084_T/C	T	C	.	.	NSAMP=1
2	23759138	rs376403116	G	A	.	.	NSAMP=1
2	23763042	2:23763042_G/A	G	A	.	.	NSAMP=1
2	23810820	2:23810820_C/T	C	T	.	.	NSAMP=1
2	23821435	2:23821435_G/A	G	A	.	.	NSAMP=1
2	23857909	2:23857909_G/A	G	A	.	.	NSAMP=1
2	23906873	2:23906873_C/G	C	G	.	.	NSAMP=1
2	23906874	2:23906874_A/G	A	G	.	.	NSAMP=1
2	23906875	2:23906875_T/A	T	A	.	.	NSAMP=1
2	23918339	2:23918339_T/A	T	A	.	.	NSAMP=1
2	23997384	2:23997384_A/AT	A	AT	.	.	NSAMP=1
2	24127696	2:24127696_A/G	A	G	.	.	NSAMP=1
2	24253189	2:24253189_A/G	A	G	.	.	NSAMP=1
2	24302021	2:24302021_C/T	C	T	.	.	NSAMP=1
2	24336432	2:24336432_CCT/C	CCT	C	.	.	NSAMP=1
2	24438215	2:24438215_A/C	A	C	.	.	NSAMP=1
2	24446901	2:24446901_A/C	A	C	.	.	NSAMP=1
2	24492651	2:24492651_C/T	C	T	.	.	NSAMP=1
2	24552459	2:24552459_G/A	G	A	.	.	NSAMP=1
2	24564356	2:24564356_C/T	C	T	.	.	NSAMP=1
2	24658904	2:24658904_T/C	T	C	.	.	NSAMP=1
2	24716527	2:24716527_T/TTA	T	TTA	.	.	NSAMP=1
2	24748310	2:24748310_G/A	G	A	.	.	NSAMP=1
2	24787438	2:24787438_T/C	T	C	.	.	NSAMP=1
2	24947579	2:24947579_C/T	C	T	.	.	NSAMP=1
2	25046154	2:25046154_T/C	T	C	.	.	NSAMP=1
2	25070690	2:25070690_G/T	G	T	.	.	NSAMP=1
2	25129437	2:25129437_T/C	T	C	.	.	NSAMP=1
2	25168536	2:25168536_C/G	C	G	.	.	NSAMP=1
2	25191099	2:25191099_T/A	T	A	.	.	NSAMP=1
2	25247522	2:25247522_G/GT	G	GT	.	.	NSAMP=1
2	25320905	2:25320905_C/T	C	T	.	.	NSAMP=1
2	25369482	2:25369482_G/A	G	A	.	.	NSAMP=1
2	25400364	rs148584333	G	A	.	.	NSAMP=1
2	25428721	2:25428721_C/CT	C	CT	.	.	NSAMP=1
2	25464495	2:25464495_C/T	C	T	.	.	NSAMP=1
2	25467962	2:25467962_C/T	C	T	.	.	NSAMP=1
2	25475145	2:25475145_T/G	T	G	.	.	NSAMP=1
2	25583298	2:25583298_A/C	A	C	.	.	NSAMP=1
2	25611424	2:25611424_C/T	C	T	.	.	NSAMP=1
2	25717692	2:25717692_C/T	C	T	.	.	NSAMP=1
2	25780412	2:25780412_T/C	T	C	.	.	NSAMP=1
2	25790573	2:25790573_G/A	G	A	.	.	NSAMP=1
2	25824518	2:25824518_C/T	C	T	.	.	NSAMP=1
2	25897944	2:25897944_A/G	A	G	.	.	NSAMP=1
2	25961423	2:25961423_G/C	G	C	.	.	NSAMP=1
2	25980656	2:25980656_T/C	T	C	.	.	NSAMP=1
2	25988782	2:25988782_C/G	C	G	.	.	NSAMP=1
2	25994576	2:25994576_T/C	T	C	.	.	NSAMP=1
2	26027627	2:26027627_C/G	C	G	.	.	NSAMP=1
2	26028426	2:26028426_G/A	G	A	.	.	NSAMP=3
2	26101218	2:26101218_G/T	G	T	.	.	NSAMP=1
2	26106818	2:26106818_CT/C	CT	C	.	.	NSAMP=1
2	26376009	2:26376009_T/TA	T	TA	.	.	NSAMP=1
2	26623914	2:26623914_G/T	G	T	.	.	NSAMP=1
2	26683397	2:26683397_C/T	C	T	.	.	NSAMP=1
2	26692167	2:26692167_C/T	C	T	.	.	NSAMP=1
2	26837287	2:26837287_G/A	G	A	.	.	NSAMP=1
2	26853029	2:26853029_C/G	C	G	.	.	NSAMP=1
2	26957949	rs370564742	T	A	.	.	NSAMP=1
2	27072089	2:27072089_T/G	T	G	.	.	NSAMP=1
2	27077363	2:27077363_A/G	A	G	.	.	NSAMP=1
2	27130550	2:27130550_G/A	G	A	.	.	NSAMP=1
2	27167764	2:27167764_C/T	C	T	.	.	NSAMP=1
2	27175289	2:27175289_A/G	A	G	.	.	NSAMP=1
2	27223395	2:27223395_T/C	T	C	.	.	NSAMP=1
2	27319173	2:27319173_G/A	G	A	.	.	NSAMP=1
2	27357047	2:27357047_T/A	T	A	.	.	NSAMP=1
2	27424397	2:27424397_G/A	G	A	.	.	NSAMP=1
2	27457520	2:27457520_G/A	G	A	.	.	NSAMP=1
2	27523019	2:27523019_AT/A	AT	A	.	.	NSAMP=1
2	27606753	2:27606753_C/G	C	G	.	.	NSAMP=1
2	27606796	2:27606796_C/A	C	A	.	.	NSAMP=1
2	27922721	2:27922721_T/A	T	A	.	.	NSAMP=1
2	28002250	2:28002250_C/T	C	T	.	.	NSAMP=1
2	28062360	2:28062360_C/A	C	A	.	.	NSAMP=1
2	28076992	2:28076992_TTGTGGA/TCTCGGACCGGAAGGCG	TTGTGGA	TCTCGGACCGGAAGGCG	.	.	NSAMP=1
2	28109387	2:28109387_C/A	C	A	.	.	NSAMP=1
2	28149956	2:28149956_A/G	A	G	.	.	NSAMP=1
2	28318998	2:28318998_G/A	G	A	.	.	NSAMP=1
2	28575353	2:28575353_A/G	A	G	.	.	NSAMP=1
2	28614720	2:28614720_A/C	A	C	.	.	NSAMP=1
2	28616851	2:28616851_T/C	T	C	.	.	NSAMP=1
2	28616992	2:28616992_T/C	T	C	.	.	NSAMP=1
2	28624644	2:28624644_G/A	G	A	.	.	NSAMP=1
2	28629649	2:28629649_C/T	C	T	.	.	NSAMP=1
2	28661558	2:28661558_G/A	G	A	.	.	NSAMP=1
2	28783474	2:28783474_CACA/C	CACA	C	.	.	NSAMP=1
2	28864105	2:28864105_G/A	G	A	.	.	NSAMP=1
2	28893625	2:28893625_G/T	G	T	.	.	NSAMP=1
2	28930679	2:28930679_G/T	G	T	.	.	NSAMP=1
2	29035214	2:29035214_T/A	T	A	.	.	NSAMP=1
2	29149545	2:29149545_T/C	T	C	.	.	NSAMP=1
2	29157884	2:29157884_G/A	G	A	.	.	NSAMP=1
2	29262171	rs375001275	C	T	.	.	NSAMP=1
2	29293442	2:29293442_C/G	C	G	.	.	NSAMP=1
2	29327671	2:29327671_T/C	T	C	.	.	NSAMP=1
2	29339518	2:29339518_G/A	G	A	.	.	NSAMP=1
2	29359279	2:29359279_C/T	C	T	.	.	NSAMP=1
2	29374356	2:29374356_C/T	C	T	.	.	NSAMP=1
2	29374414	2:29374414_C/G	C	G	.	.	NSAMP=1
2	29375901	2:29375901_C/G	C	G	.	.	NSAMP=1
2	29416115	rs368300433	T	C	.	.	NSAMP=1
2	29449707	2:29449707_T/A	T	A	.	.	NSAMP=1
2	29453642	2:29453642_G/A	G	A	.	.	NSAMP=1
2	29472099	2:29472099_C/G	C	G	.	.	NSAMP=1
2	29505613	2:29505613_G/C	G	C	.	.	NSAMP=1
2	29507672	2:29507672_G/A	G	A	.	.	NSAMP=1
2	29551644	2:29551644_G/A	G	A	.	.	NSAMP=1
2	29552474	2:29552474_C/G	C	G	.	.	NSAMP=1
2	29574633	2:29574633_T/C	T	C	.	.	NSAMP=1
2	29575166	2:29575166_G/A	G	A	.	.	NSAMP=1
2	29583248	2:29583248_A/C	A	C	.	.	NSAMP=1
2	29590833	2:29590833_C/T	C	T	.	.	NSAMP=1
2	29621610	2:29621610_G/T	G	T	.	.	NSAMP=1
2	29657534	2:29657534_A/T	A	T	.	.	NSAMP=1
2	29669362	2:29669362_G/T	G	T	.	.	NSAMP=1
2	29674189	2:29674189_C/T	C	T	.	.	NSAMP=1
2	29710001	2:29710001_C/A	C	A	.	.	NSAMP=1
2	29749235	2:29749235_G/A	G	A	.	.	NSAMP=1
2	29752760	2:29752760_C/G	C	G	.	.	NSAMP=1
2	29753957	2:29753957_C/A	C	A	.	.	NSAMP=1
2	29785501	2:29785501_GA/G	GA	G	.	.	NSAMP=1
2	29788994	2:29788994_C/A	C	A	.	.	NSAMP=1
2	29797828	2:29797828_G/A	G	A	.	.	NSAMP=1
2	29798154	2:29798154_G/A	G	A	.	.	NSAMP=1
2	29935027	2:29935027_G/T	G	T	.	.	NSAMP=1
2	30009100	2:30009100_A/G	A	G	.	.	NSAMP=1
2	30026681	2:30026681_C/T	C	T	.	.	NSAMP=1
2	30031425	2:30031425_C/A	C	A	.	.	NSAMP=1
2	30077790	2:30077790_A/ATGATACGGC	A	ATGATACGGC	.	.	NSAMP=1
2	30082386	2:30082386_A/C	A	C	.	.	NSAMP=1
2	30144685	2:30144685_A/C	A	C	.	.	NSAMP=1
2	30144693	2:30144693_T/C	T	C	.	.	NSAMP=1
2	30266644	2:30266644_A/T	A	T	.	.	NSAMP=1
2	30310754	2:30310754_A/G	A	G	.	.	NSAMP=1
2	30538680	2:30538680_C/G	C	G	.	.	NSAMP=1
2	30540075	2:30540075_C/T	C	T	.	.	NSAMP=1
2	30567392	2:30567392_T/G	T	G	.	.	NSAMP=1
2	30689808	2:30689808_A/AT	A	AT	.	.	NSAMP=1
2	30708328	2:30708328_A/AT	A	AT	.	.	NSAMP=1
2	30748402	2:30748402_C/T	C	T	.	.	NSAMP=1
2	30783192	rs201745551	A	G	.	.	NSAMP=1
2	30801353	2:30801353_C/T	C	T	.	.	NSAMP=1
2	30806526	2:30806526_A/T	A	T	.	.	NSAMP=1
2	30846670	2:30846670_T/TA	T	TA	.	.	NSAMP=1
2	30885833	2:30885833_G/A	G	A	.	.	NSAMP=1
2	30904735	2:30904735_G/A	G	A	.	.	NSAMP=1
2	30952694	2:30952694_C/T	C	T	.	.	NSAMP=1
2	30982681	2:30982681_G/T	G	T	.	.	NSAMP=1
2	30997654	2:30997654_G/GC	G	GC	.	.	NSAMP=1
2	31142766	2:31142766_G/A	G	A	.	.	NSAMP=1
2	31176615	2:31176615_A/C	A	C	.	.	NSAMP=1
2	31312705	2:31312705_T/A	T	A	.	.	NSAMP=1
2	31328950	2:31328950_G/A	G	A	.	.	NSAMP=1
2	31463844	2:31463844_T/G	T	G	.	.	NSAMP=1
2	31497049	2:31497049_A/T	A	T	.	.	NSAMP=1
2	31500893	2:31500893_C/T	C	T	.	.	NSAMP=1
2	31521154	2:31521154_T/C	T	C	.	.	NSAMP=1
2	31596500	2:31596500_G/T	G	T	.	.	NSAMP=1
2	31760019	2:31760019_A/G	A	G	.	.	NSAMP=1
2	31792528	rs62141249	A	G	.	.	NSAMP=1
2	31799093	2:31799093_C/T	C	T	.	.	NSAMP=1
2	31806165	2:31806165_G/A	G	A	.	.	NSAMP=1
2	32043215	2:32043215_CT/C	CT	C	.	.	NSAMP=1
2	32090834	2:32090834_A/G	A	G	.	.	NSAMP=1
2	32302366	2:32302366_A/T	A	T	.	.	NSAMP=1
2	32399585	2:32399585_A/T	A	T	.	.	NSAMP=1
2	32460298	2:32460298_A/T	A	T	.	.	NSAMP=1
2	32514421	2:32514421_A/G	A	G	.	.	NSAMP=1
2	32523448	2:32523448_T/C	T	C	.	.	NSAMP=1
2	32585418	2:32585418_T/C	T	C	.	.	NSAMP=1
2	32822911	2:32822911_C/T	C	T	.	.	NSAMP=1
2	32846425	2:32846425_C/G	C	G	.	.	NSAMP=1
2	32917656	2:32917656_A/G	A	G	.	.	NSAMP=1
2	32985161	2:32985161_G/A	G	A	.	.	NSAMP=1
2	32999919	2:32999919_C/A	C	A	.	.	NSAMP=1
2	33052827	2:33052827_G/A	G	A	.	.	NSAMP=1
2	33168345	2:33168345_G/A	G	A	.	.	NSAMP=1
2	33183456	2:33183456_A/G	A	G	.	.	NSAMP=1
2	33213604	2:33213604_A/G	A	G	.	.	NSAMP=1
2	33221694	2:33221694_C/A	C	A	.	.	NSAMP=1
2	33228074	rs186393044	C	A	.	.	NSAMP=1
2	33232802	2:33232802_C/T	C	T	.	.	NSAMP=1
2	33243826	2:33243826_C/T	C	T	.	.	NSAMP=1
2	33251824	2:33251824_G/A	G	A	.	.	NSAMP=1
2	33336501	2:33336501_T/A	T	A	.	.	NSAMP=1
2	33354385	2:33354385_G/A	G	A	.	.	NSAMP=1
2	33368512	2:33368512_C/T	C	T	.	.	NSAMP=1
2	33427902	2:33427902_A/T	A	T	.	.	NSAMP=1
2	33433355	2:33433355_G/A	G	A	.	.	NSAMP=1
2	33475170	2:33475170_G/A	G	A	.	.	NSAMP=1
2	33515827	2:33515827_GA/G	GA	G	.	.	NSAMP=1
2	33536005	2:33536005_C/G	C	G	.	.	NSAMP=1
2	33536841	2:33536841_C/T	C	T	.	.	NSAMP=1
2	33537030	2:33537030_C/G	C	G	.	.	NSAMP=1
2	33537387	2:33537387_C/G	C	G	.	.	NSAMP=1
2	33538633	2:33538633_C/T	C	T	.	.	NSAMP=1
2	33701758	2:33701758_A/T	A	T	.	.	NSAMP=1
2	33703011	2:33703011_T/A	T	A	.	.	NSAMP=1
2	33740396	2:33740396_G/A	G	A	.	.	NSAMP=1
2	33752694	rs375076442	G	A	.	.	NSAMP=1
2	33923658	2:33923658_ATTT/ACCTCCTTCCTC	ATTT	ACCTCCTTCCTC	.	.	NSAMP=1
2	34018128	2:34018128_G/T	G	T	.	.	NSAMP=1
2	34061777	2:34061777_C/A	C	A	.	.	NSAMP=1
2	34202409	2:34202409_G/A	G	A	.	.	NSAMP=1
2	34320681	2:34320681_A/T	A	T	.	.	NSAMP=1
2	34329524	2:34329524_C/G	C	G	.	.	NSAMP=1
2	34349622	2:34349622_T/A	T	A	.	.	NSAMP=1
2	34393107	2:34393107_C/T	C	T	.	.	NSAMP=1
2	34405056	2:34405056_C/T	C	T	.	.	NSAMP=1
2	34471536	2:34471536_G/T	G	T	.	.	NSAMP=1
2	34477544	2:34477544_G/A	G	A	.	.	NSAMP=1
2	34498781	2:34498781_A/C	A	C	.	.	NSAMP=1
2	34568856	2:34568856_A/G	A	G	.	.	NSAMP=1
2	34575532	2:34575532_T/G	T	G	.	.	NSAMP=1
2	34652422	2:34652422_G/T	G	T	.	.	NSAMP=1
2	34707645	2:34707645_A/C	A	C	.	.	NSAMP=1
2	34707679	2:34707679_G/T	G	T	.	.	NSAMP=1
2	34755140	2:34755140_C/G	C	G	.	.	NSAMP=1
2	34775363	2:34775363_G/A	G	A	.	.	NSAMP=2
2	34820415	2:34820415_C/G	C	G	.	.	NSAMP=1
2	34820867	2:34820867_G/C	G	C	.	.	NSAMP=1
2	34820956	2:34820956_C/A	C	A	.	.	NSAMP=1
2	34872873	2:34872873_A/T	A	T	.	.	NSAMP=1
2	34875456	2:34875456_A/G	A	G	.	.	NSAMP=1
2	34878032	2:34878032_C/G	C	G	.	.	NSAMP=1
2	34886764	2:34886764_A/T	A	T	.	.	NSAMP=1
2	34909617	2:34909617_G/T	G	T	.	.	NSAMP=1
2	34909826	2:34909826_TC/T	TC	T	.	.	NSAMP=1
2	34943738	2:34943738_TG/T	TG	T	.	.	NSAMP=1
2	35005259	2:35005259_T/A	T	A	.	.	NSAMP=1
2	35012652	2:35012652_C/A	C	A	.	.	NSAMP=1
2	35032255	2:35032255_G/A	G	A	.	.	NSAMP=1
2	35096845	2:35096845_C/A	C	A	.	.	NSAMP=1
2	35105119	2:35105119_C/T	C	T	.	.	NSAMP=1
2	35127506	2:35127506_AT/A	AT	A	.	.	NSAMP=1
2	35166751	2:35166751_G/A	G	A	.	.	NSAMP=1
2	35225433	2:35225433_GA/G	GA	G	.	.	NSAMP=1
2	35235371	2:35235371_G/C	G	C	.	.	NSAMP=1
2	35236669	2:35236669_G/A	G	A	.	.	NSAMP=1
2	35318119	2:35318119_G/C	G	C	.	.	NSAMP=1
2	35325654	2:35325654_A/AT	A	AT	.	.	NSAMP=1
2	35352618	2:35352618_CA/C	CA	C	.	.	NSAMP=1
2	35389212	2:35389212_A/G	A	G	.	.	NSAMP=1
2	35392742	2:35392742_T/C	T	C	.	.	NSAMP=1
2	35413043	2:35413043_C/T	C	T	.	.	NSAMP=1
2	35455260	2:35455260_C/T	C	T	.	.	NSAMP=1
2	35520216	2:35520216_G/T	G	T	.	.	NSAMP=1
2	35575916	2:35575916_C/T	C	T	.	.	NSAMP=1
2	35593936	2:35593936_AT/A	AT	A	.	.	NSAMP=1
2	35595039	2:35595039_G/A	G	A	.	.	NSAMP=1
2	35599282	2:35599282_C/T	C	T	.	.	NSAMP=1
2	35630371	2:35630371_C/T	C	T	.	.	NSAMP=1
2	35676099	2:35676099_A/T	A	T	.	.	NSAMP=1
2	35719130	2:35719130_C/A	C	A	.	.	NSAMP=1
2	35740029	2:35740029_T/G	T	G	.	.	NSAMP=1
2	35766123	2:35766123_A/T	A	T	.	.	NSAMP=1
2	35817511	2:35817511_A/C	A	C	.	.	NSAMP=1
2	35837854	2:35837854_T/G	T	G	.	.	NSAMP=1
2	35850060	2:35850060_A/G	A	G	.	.	NSAMP=1
2	35931856	2:35931856_G/T	G	T	.	.	NSAMP=1
2	35933296	2:35933296_A/C	A	C	.	.	NSAMP=1
2	35957498	2:35957498_G/A	G	A	.	.	NSAMP=1
2	36064287	2:36064287_G/T	G	T	.	.	NSAMP=1
2	36085051	2:36085051_A/C	A	C	.	.	NSAMP=1
2	36132934	2:36132934_A/G	A	G	.	.	NSAMP=1
2	36171941	2:36171941_G/A	G	A	.	.	NSAMP=1
2	36172142	2:36172142_G/C	G	C	.	.	NSAMP=1
2	36195840	2:36195840_G/C	G	C	.	.	NSAMP=1
2	36215056	2:36215056_A/T	A	T	.	.	NSAMP=1
2	36222858	2:36222858_G/A	G	A	.	.	NSAMP=1
2	36321816	2:36321816_AG/A	AG	A	.	.	NSAMP=1
2	36378153	2:36378153_T/C	T	C	.	.	NSAMP=1
2	36385170	2:36385170_G/T	G	T	.	.	NSAMP=1
2	36389410	2:36389410_G/T	G	T	.	.	NSAMP=1
2	36401018	2:36401018_G/A	G	A	.	.	NSAMP=1
2	36410520	2:36410520_ATATC/A	ATATC	A	.	.	NSAMP=2
2	36425824	2:36425824_G/A	G	A	.	.	NSAMP=1
2	36449233	2:36449233_G/T	G	T	.	.	NSAMP=1
2	36460603	2:36460603_T/C	T	C	.	.	NSAMP=1
2	36470915	2:36470915_G/A	G	A	.	.	NSAMP=1
2	36498907	2:36498907_G/C	G	C	.	.	NSAMP=1
2	36515901	2:36515901_C/T	C	T	.	.	NSAMP=1
2	36525254	2:36525254_C/A	C	A	.	.	NSAMP=1
2	36549636	2:36549636_C/A	C	A	.	.	NSAMP=1
2	36659459	2:36659459_G/C	G	C	.	.	NSAMP=1
2	36715624	2:36715624_G/T	G	T	.	.	NSAMP=1
2	36748137	2:36748137_G/A	G	A	.	.	NSAMP=1
2	36752034	2:36752034_A/T	A	T	.	.	NSAMP=1
2	36794101	rs72795258	T	A	.	.	NSAMP=1
2	36850077	2:36850077_A/C	A	C	.	.	NSAMP=1
2	36856839	2:36856839_CT/C	CT	C	.	.	NSAMP=1
2	36878947	2:36878947_T/C	T	C	.	.	NSAMP=1
2	36928717	2:36928717_A/G	A	G	.	.	NSAMP=1
2	37015354	2:37015354_G/A	G	A	.	.	NSAMP=1
2	37016013	2:37016013_C/T	C	T	.	.	NSAMP=1
2	37035261	2:37035261_C/T	C	T	.	.	NSAMP=1
2	37077267	2:37077267_T/C	T	C	.	.	NSAMP=1
2	37095887	2:37095887_C/T	C	T	.	.	NSAMP=1
2	37135373	2:37135373_C/T	C	T	.	.	NSAMP=1
2	37256109	2:37256109_A/G	A	G	.	.	NSAMP=1
2	37287714	2:37287714_C/G	C	G	.	.	NSAMP=1
2	37384953	2:37384953_A/C	A	C	.	.	NSAMP=1
2	37395900	2:37395900_G/A	G	A	.	.	NSAMP=1
2	37417097	2:37417097_A/G	A	G	.	.	NSAMP=1
2	37532789	2:37532789_A/C	A	C	.	.	NSAMP=1
2	37596880	2:37596880_A/AT	A	AT	.	.	NSAMP=1
2	37599032	2:37599032_A/T	A	T	.	.	NSAMP=1
2	37601209	2:37601209_T/TCC	T	TCC	.	.	NSAMP=1
2	37686364	2:37686364_C/T	C	T	.	.	NSAMP=1
2	37687371	2:37687371_A/G	A	G	.	.	NSAMP=1
2	37716217	2:37716217_C/T	C	T	.	.	NSAMP=1
2	37727249	2:37727249_G/A	G	A	.	.	NSAMP=2
2	37851266	2:37851266_C/A	C	A	.	.	NSAMP=1
2	37851505	2:37851505_T/C	T	C	.	.	NSAMP=1
2	37855310	2:37855310_G/C	G	C	.	.	NSAMP=1
2	37855605	2:37855605_T/C	T	C	.	.	NSAMP=1
2	37948767	2:37948767_C/T	C	T	.	.	NSAMP=1
2	38010058	2:38010058_A/G	A	G	.	.	NSAMP=1
2	38010422	2:38010422_C/G	C	G	.	.	NSAMP=1
2	38046434	2:38046434_T/A	T	A	.	.	NSAMP=1
2	38065960	2:38065960_C/G	C	G	.	.	NSAMP=1
2	38079933	2:38079933_G/C	G	C	.	.	NSAMP=1
2	38202992	2:38202992_A/G	A	G	.	.	NSAMP=1
2	38240530	2:38240530_C/G	C	G	.	.	NSAMP=1
2	38373199	2:38373199_A/G	A	G	.	.	NSAMP=1
2	38418172	2:38418172_G/A	G	A	.	.	NSAMP=1
2	38496407	2:38496407_A/T	A	T	.	.	NSAMP=1
2	38573223	2:38573223_C/T	C	T	.	.	NSAMP=1
2	38593100	rs115516464	A	G	.	.	NSAMP=1
2	38610967	2:38610967_A/C	A	C	.	.	NSAMP=1
2	38611006	rs377466029	G	A	.	.	NSAMP=1
2	38642797	2:38642797_C/G	C	G	.	.	NSAMP=1
2	38644677	2:38644677_G/C	G	C	.	.	NSAMP=1
2	38658976	2:38658976_A/T	A	T	.	.	NSAMP=1
2	38683317	rs185912766	G	A	.	.	NSAMP=1
2	38702018	2:38702018_G/T	G	T	.	.	NSAMP=1
2	38703072	2:38703072_C/T	C	T	.	.	NSAMP=1
2	38713798	2:38713798_T/G	T	G	.	.	NSAMP=1
2	38719552	2:38719552_T/C	T	C	.	.	NSAMP=1
2	38722295	2:38722295_A/G	A	G	.	.	NSAMP=1
2	38989807	2:38989807_G/C	G	C	.	.	NSAMP=1
2	38996417	2:38996417_T/C	T	C	.	.	NSAMP=1
2	39109302	2:39109302_T/C	T	C	.	.	NSAMP=1
2	39113718	2:39113718_A/T	A	T	.	.	NSAMP=1
2	39221023	2:39221023_G/C	G	C	.	.	NSAMP=1
2	39239962	2:39239962_C/T	C	T	.	.	NSAMP=1
2	39248325	2:39248325_G/A	G	A	.	.	NSAMP=1
2	39365350	2:39365350_A/T	A	T	.	.	NSAMP=1
2	39366302	2:39366302_T/A	T	A	.	.	NSAMP=1
2	39397319	2:39397319_T/A	T	A	.	.	NSAMP=1
2	39447726	2:39447726_G/GT	G	GT	.	.	NSAMP=1
2	39559085	2:39559085_C/T	C	T	.	.	NSAMP=1
2	39559241	2:39559241_A/T	A	T	.	.	NSAMP=1
2	39739367	2:39739367_TTA/T	TTA	T	.	.	NSAMP=1
2	39797272	2:39797272_C/T	C	T	.	.	NSAMP=1
2	39848722	2:39848722_T/A	T	A	.	.	NSAMP=1
2	39890701	2:39890701_G/A	G	A	.	.	NSAMP=1
2	39951345	2:39951345_G/T	G	T	.	.	NSAMP=1
2	39964734	2:39964734_C/G	C	G	.	.	NSAMP=1
2	39973316	2:39973316_C/T	C	T	.	.	NSAMP=1
2	40027501	2:40027501_T/C	T	C	.	.	NSAMP=1
2	40109235	2:40109235_C/G	C	G	.	.	NSAMP=1
2	40133070	2:40133070_A/G	A	G	.	.	NSAMP=1
2	40149259	2:40149259_G/C	G	C	.	.	NSAMP=1
2	40150757	2:40150757_G/T	G	T	.	.	NSAMP=1
2	40250142	2:40250142_C/G	C	G	.	.	NSAMP=1
2	40289196	2:40289196_G/A	G	A	.	.	NSAMP=1
2	40348043	2:40348043_C/T	C	T	.	.	NSAMP=1
2	40392890	rs192356011	C	T	.	.	NSAMP=1
2	40407539	2:40407539_C/T	C	T	.	.	NSAMP=1
2	40434756	2:40434756_T/C	T	C	.	.	NSAMP=1
2	40439311	2:40439311_A/T	A	T	.	.	NSAMP=1
2	40599985	2:40599985_T/C	T	C	.	.	NSAMP=1
2	40630193	2:40630193_A/C	A	C	.	.	NSAMP=1
2	40635350	2:40635350_G/GCA	G	GCA	.	.	NSAMP=1
2	40667367	2:40667367_G/A	G	A	.	.	NSAMP=1
2	40684353	2:40684353_A/C	A	C	.	.	NSAMP=1
2	40684517	2:40684517_C/T	C	T	.	.	NSAMP=1
2	40688675	2:40688675_G/A	G	A	.	.	NSAMP=1
2	40694857	2:40694857_C/T	C	T	.	.	NSAMP=1
2	40730445	2:40730445_C/T	C	T	.	.	NSAMP=1
2	40760223	2:40760223_C/A	C	A	.	.	NSAMP=1
2	40809249	2:40809249_C/G	C	G	.	.	NSAMP=1
2	40816525	2:40816525_C/A	C	A	.	.	NSAMP=1
2	40818031	2:40818031_T/C	T	C	.	.	NSAMP=1
2	40865307	2:40865307_T/G	T	G	.	.	NSAMP=1
2	40986730	2:40986730_T/G	T	G	.	.	NSAMP=1
2	41039800	2:41039800_A/G	A	G	.	.	NSAMP=1
2	41086578	2:41086578_C/T	C	T	.	.	NSAMP=1
2	41143999	2:41143999_C/T	C	T	.	.	NSAMP=1
2	41166003	2:41166003_T/C	T	C	.	.	NSAMP=1
2	41179757	2:41179757_C/T	C	T	.	.	NSAMP=1
2	41216618	2:41216618_A/G	A	G	.	.	NSAMP=1
2	41260079	2:41260079_C/A	C	A	.	.	NSAMP=1
2	41308406	2:41308406_T/G	T	G	.	.	NSAMP=1
2	41345387	2:41345387_G/C	G	C	.	.	NSAMP=1
2	41354159	2:41354159_G/GT	G	GT	.	.	NSAMP=1
2	41361309	2:41361309_C/T	C	T	.	.	NSAMP=1
2	41372047	2:41372047_C/T	C	T	.	.	NSAMP=1
2	41439791	2:41439791_T/G	T	G	.	.	NSAMP=1
2	41470191	2:41470191_C/CA	C	CA	.	.	NSAMP=1
2	41474941	2:41474941_G/A	G	A	.	.	NSAMP=1
2	41494639	2:41494639_A/T	A	T	.	.	NSAMP=1
2	41504274	2:41504274_A/T	A	T	.	.	NSAMP=2
2	41556615	2:41556615_G/A	G	A	.	.	NSAMP=1
2	41620980	2:41620980_C/T	C	T	.	.	NSAMP=1
2	41633843	2:41633843_G/A	G	A	.	.	NSAMP=1
2	41765391	2:41765391_G/A	G	A	.	.	NSAMP=1
2	41816120	2:41816120_T/A	T	A	.	.	NSAMP=1
2	41820570	2:41820570_G/C	G	C	.	.	NSAMP=1
2	41823441	2:41823441_G/T	G	T	.	.	NSAMP=1
2	41904556	rs370720738	T	G	.	.	NSAMP=1
2	41934757	2:41934757_C/T	C	T	.	.	NSAMP=1
2	41982503	2:41982503_A/C	A	C	.	.	NSAMP=1
2	42004671	2:42004671_G/A	G	A	.	.	NSAMP=1
2	42056567	2:42056567_C/T	C	T	.	.	NSAMP=1
2	42092039	2:42092039_C/T	C	T	.	.	NSAMP=1
2	42109494	2:42109494_T/A	T	A	.	.	NSAMP=1
2	42176620	2:42176620_AAAAG/A	AAAAG	A	.	.	NSAMP=1
2	42203998	2:42203998_AT/A	AT	A	.	.	NSAMP=1
2	42223464	2:42223464_G/C	G	C	.	.	NSAMP=1
2	42479245	2:42479245_G/A	G	A	.	.	NSAMP=1
2	42569933	2:42569933_G/GC	G	GC	.	.	NSAMP=1
2	42646321	2:42646321_A/T	A	T	.	.	NSAMP=1
2	42677416	2:42677416_C/A	C	A	.	.	NSAMP=1
2	42687876	2:42687876_T/C	T	C	.	.	NSAMP=1
2	42698324	2:42698324_GTA/G	GTA	G	.	.	NSAMP=1
2	42883648	2:42883648_C/G	C	G	.	.	NSAMP=1
2	42989128	2:42989128_T/A	T	A	.	.	NSAMP=1
2	43023950	2:43023950_G/T	G	T	.	.	NSAMP=1
2	43173754	2:43173754_T/G	T	G	.	.	NSAMP=1
2	43270447	2:43270447_A/G	A	G	.	.	NSAMP=1
2	43282828	2:43282828_A/G	A	G	.	.	NSAMP=1
2	43330068	2:43330068_T/G	T	G	.	.	NSAMP=1
2	43368682	2:43368682_A/T	A	T	.	.	NSAMP=1
2	43391414	2:43391414_G/A	G	A	.	.	NSAMP=1
2	43414856	2:43414856_A/G	A	G	.	.	NSAMP=1
2	43539452	2:43539452_C/T	C	T	.	.	NSAMP=1
2	43567829	2:43567829_C/G	C	G	.	.	NSAMP=1
2	43567831	2:43567831_C/G	C	G	.	.	NSAMP=1
2	43592736	2:43592736_A/ACACACACACG	A	ACACACACACG	.	.	NSAMP=1
2	43598203	2:43598203_A/G	A	G	.	.	NSAMP=1
2	43618266	2:43618266_G/A	G	A	.	.	NSAMP=1
2	43690561	2:43690561_G/T	G	T	.	.	NSAMP=1
2	43692765	2:43692765_T/C	T	C	.	.	NSAMP=1
2	43801490	rs374684384	T	C	.	.	NSAMP=1
2	43981942	2:43981942_T/C	T	C	.	.	NSAMP=1
2	43989377	2:43989377_G/C	G	C	.	.	NSAMP=1
2	44001323	2:44001323_G/C	G	C	.	.	NSAMP=1
2	44042812	2:44042812_G/T	G	T	.	.	NSAMP=1
2	44160449	2:44160449_A/G	A	G	.	.	NSAMP=1
2	44211570	2:44211570_G/A	G	A	.	.	NSAMP=1
2	44223252	2:44223252_G/A	G	A	.	.	NSAMP=1
2	44315117	2:44315117_C/G	C	G	.	.	NSAMP=1
2	44330496	2:44330496_T/G	T	G	.	.	NSAMP=1
2	44342684	2:44342684_A/G	A	G	.	.	NSAMP=1
2	44419223	2:44419223_A/T	A	T	.	.	NSAMP=1
2	44451310	2:44451310_A/G	A	G	.	.	NSAMP=1
2	44527618	2:44527618_T/C	T	C	.	.	NSAMP=1
2	44618893	2:44618893_G/C	G	C	.	.	NSAMP=1
2	44627747	2:44627747_C/G	C	G	.	.	NSAMP=1
2	44630423	2:44630423_G/A	G	A	.	.	NSAMP=1
2	44656689	2:44656689_G/A	G	A	.	.	NSAMP=1
2	44803721	2:44803721_G/C	G	C	.	.	NSAMP=1
2	44807928	2:44807928_C/G	C	G	.	.	NSAMP=1
2	44902217	2:44902217_A/AG	A	AG	.	.	NSAMP=1
2	44930433	2:44930433_C/G	C	G	.	.	NSAMP=1
2	44968799	2:44968799_G/C	G	C	.	.	NSAMP=1
2	45065318	2:45065318_G/T	G	T	.	.	NSAMP=1
2	45076480	2:45076480_T/C	T	C	.	.	NSAMP=1
2	45108568	2:45108568_G/A	G	A	.	.	NSAMP=1
2	45116759	2:45116759_G/A	G	A	.	.	NSAMP=1
2	45179584	2:45179584_G/A	G	A	.	.	NSAMP=1
2	45198141	2:45198141_C/T	C	T	.	.	NSAMP=1
2	45224747	2:45224747_A/G	A	G	.	.	NSAMP=1
2	45240094	2:45240094_C/T	C	T	.	.	NSAMP=1
2	45516599	2:45516599_C/A	C	A	.	.	NSAMP=1
2	45528053	2:45528053_G/A	G	A	.	.	NSAMP=1
2	45670055	2:45670055_G/T	G	T	.	.	NSAMP=1
2	45804978	2:45804978_A/G	A	G	.	.	NSAMP=1
2	45876509	2:45876509_T/C	T	C	.	.	NSAMP=1
2	45986777	2:45986777_A/G	A	G	.	.	NSAMP=1
2	46103712	2:46103712_C/T	C	T	.	.	NSAMP=1
2	46138020	2:46138020_G/A	G	A	.	.	NSAMP=1
2	46228581	2:46228581_G/A	G	A	.	.	NSAMP=1
2	46258470	2:46258470_G/C	G	C	.	.	NSAMP=1
2	46356937	2:46356937_T/C	T	C	.	.	NSAMP=1
2	46412223	2:46412223_G/T	G	T	.	.	NSAMP=1
2	46466835	2:46466835_C/G	C	G	.	.	NSAMP=1
2	46566515	rs369416403	G	A	.	.	NSAMP=1
2	46635114	2:46635114_G/A	G	A	.	.	NSAMP=1
2	46639424	2:46639424_G/A	G	A	.	.	NSAMP=1
2	46697567	2:46697567_G/A	G	A	.	.	NSAMP=1
2	46706761	2:46706761_G/A	G	A	.	.	NSAMP=1
2	46735020	2:46735020_G/A	G	A	.	.	NSAMP=1
2	46779437	2:46779437_A/G	A	G	.	.	NSAMP=1
2	46829048	2:46829048_C/A	C	A	.	.	NSAMP=1
2	46867898	2:46867898_G/T	G	T	.	.	NSAMP=1
2	46901749	2:46901749_G/A	G	A	.	.	NSAMP=1
2	47006948	2:47006948_A/G	A	G	.	.	NSAMP=1
2	47068767	2:47068767_AT/A	AT	A	.	.	NSAMP=1
2	47252957	2:47252957_A/C	A	C	.	.	NSAMP=1
2	47302473	2:47302473_AT/A	AT	A	.	.	NSAMP=1
2	47402495	2:47402495_G/C	G	C	.	.	NSAMP=1
2	47467958	2:47467958_C/T	C	T	.	.	NSAMP=1
2	47485249	2:47485249_G/A	G	A	.	.	NSAMP=1
2	47583957	2:47583957_T/C	T	C	.	.	NSAMP=1
2	47612593	2:47612593_C/A	C	A	.	.	NSAMP=1
2	47642566	2:47642566_A/T	A	T	.	.	NSAMP=1
2	47717245	2:47717245_G/A	G	A	.	.	NSAMP=1
2	47792892	2:47792892_A/T	A	T	.	.	NSAMP=1
2	47846029	2:47846029_T/C	T	C	.	.	NSAMP=1
2	47858772	rs59632749	C	T	.	.	NSAMP=1
2	47923989	2:47923989_GT/G	GT	G	.	.	NSAMP=1
2	47930555	2:47930555_C/CA	C	CA	.	.	NSAMP=1
2	48000237	2:48000237_G/A	G	A	.	.	NSAMP=1
2	48165741	2:48165741_T/G	T	G	.	.	NSAMP=1
2	48363756	2:48363756_G/C	G	C	.	.	NSAMP=1
2	48369147	2:48369147_ATTAATT/A	ATTAATT	A	.	.	NSAMP=1
2	48432654	2:48432654_C/CCGG	C	CCGG	.	.	NSAMP=1
2	48484414	2:48484414_C/G	C	G	.	.	NSAMP=1
2	48545157	2:48545157_G/C	G	C	.	.	NSAMP=1
2	48588294	2:48588294_C/T	C	T	.	.	NSAMP=1
2	48597347	2:48597347_CT/C	CT	C	.	.	NSAMP=1
2	48644921	2:48644921_C/A	C	A	.	.	NSAMP=1
2	48678493	2:48678493_A/C	A	C	.	.	NSAMP=1
2	48699419	2:48699419_T/A	T	A	.	.	NSAMP=1
2	48699459	2:48699459_T/A	T	A	.	.	NSAMP=2
2	48877614	2:48877614_T/C	T	C	.	.	NSAMP=1
2	48882787	2:48882787_T/G	T	G	.	.	NSAMP=1
2	48901914	2:48901914_G/A	G	A	.	.	NSAMP=1
2	48982912	2:48982912_T/C	T	C	.	.	NSAMP=1
2	48982931	2:48982931_T/C	T	C	.	.	NSAMP=1
2	49004767	2:49004767_C/G	C	G	.	.	NSAMP=1
2	49007889	2:49007889_C/A	C	A	.	.	NSAMP=1
2	49019043	2:49019043_G/GTGCCCCGCCGCTGA	G	GTGCCCCGCCGCTGA	.	.	NSAMP=1
2	49086793	2:49086793_A/G	A	G	.	.	NSAMP=1
2	49094287	2:49094287_C/A	C	A	.	.	NSAMP=1
2	49107321	2:49107321_A/G	A	G	.	.	NSAMP=1
2	49122222	2:49122222_C/G	C	G	.	.	NSAMP=1
2	49129527	2:49129527_C/T	C	T	.	.	NSAMP=1
2	49212557	rs370714869	G	A	.	.	NSAMP=1
2	49240656	2:49240656_A/AAT	A	AAT	.	.	NSAMP=1
2	49260410	2:49260410_C/T	C	T	.	.	NSAMP=1
2	49277476	2:49277476_G/A	G	A	.	.	NSAMP=1
2	49367973	2:49367973_T/C	T	C	.	.	NSAMP=1
2	49375605	2:49375605_G/C	G	C	.	.	NSAMP=1
2	49376021	2:49376021_G/C	G	C	.	.	NSAMP=1
2	49448613	2:49448613_G/A	G	A	.	.	NSAMP=1
2	49515798	2:49515798_G/A	G	A	.	.	NSAMP=1
2	49552371	2:49552371_T/C	T	C	.	.	NSAMP=1
2	49638318	2:49638318_TA/T	TA	T	.	.	NSAMP=1
2	49639168	2:49639168_GT/G	GT	G	.	.	NSAMP=1
2	49659493	2:49659493_C/G	C	G	.	.	NSAMP=1
2	49687683	2:49687683_T/C	T	C	.	.	NSAMP=1
2	49737944	2:49737944_G/A	G	A	.	.	NSAMP=1
2	49802121	2:49802121_C/A	C	A	.	.	NSAMP=1
2	49817293	2:49817293_A/G	A	G	.	.	NSAMP=1
2	49885832	2:49885832_C/T	C	T	.	.	NSAMP=1
2	49898633	2:49898633_G/A	G	A	.	.	NSAMP=1
2	49945018	2:49945018_C/T	C	T	.	.	NSAMP=1
2	49974073	2:49974073_A/G	A	G	.	.	NSAMP=1
2	49986722	2:49986722_A/G	A	G	.	.	NSAMP=1
2	50068210	2:50068210_A/T	A	T	.	.	NSAMP=1
2	50124288	2:50124288_G/C	G	C	.	.	NSAMP=1
2	50133087	2:50133087_C/CT	C	CT	.	.	NSAMP=1
2	50155368	2:50155368_G/T	G	T	.	.	NSAMP=1
2	50163987	2:50163987_A/G	A	G	.	.	NSAMP=1
2	50203924	rs373679391	G	A	.	.	NSAMP=1
2	50233072	2:50233072_C/G	C	G	.	.	NSAMP=1
2	50233075	2:50233075_T/C	T	C	.	.	NSAMP=1
2	50255193	2:50255193_G/C	G	C	.	.	NSAMP=1
2	50262050	2:50262050_T/A	T	A	.	.	NSAMP=1
2	50276786	2:50276786_G/T	G	T	.	.	NSAMP=1
2	50361940	2:50361940_T/A	T	A	.	.	NSAMP=1
2	50405610	2:50405610_A/C	A	C	.	.	NSAMP=1
2	50432616	2:50432616_A/T	A	T	.	.	NSAMP=1
2	50462159	2:50462159_G/C	G	C	.	.	NSAMP=1
2	50488756	2:50488756_T/A	T	A	.	.	NSAMP=1
2	50492768	2:50492768_G/T	G	T	.	.	NSAMP=1
2	50493995	2:50493995_C/T	C	T	.	.	NSAMP=1
2	50540059	2:50540059_C/G	C	G	.	.	NSAMP=1
2	50565840	2:50565840_A/T	A	T	.	.	NSAMP=1
2	50568847	2:50568847_G/A	G	A	.	.	NSAMP=1
2	50571231	2:50571231_G/A	G	A	.	.	NSAMP=1
2	50581726	2:50581726_C/T	C	T	.	.	NSAMP=1
2	50613795	2:50613795_T/C	T	C	.	.	NSAMP=1
2	50615973	2:50615973_T/A	T	A	.	.	NSAMP=1
2	50652975	2:50652975_C/A	C	A	.	.	NSAMP=1
2	50664460	2:50664460_C/T	C	T	.	.	NSAMP=1
2	50669071	2:50669071_C/A	C	A	.	.	NSAMP=1
2	50689647	2:50689647_G/T	G	T	.	.	NSAMP=1
2	50725870	2:50725870_A/G	A	G	.	.	NSAMP=1
2	50732724	2:50732724_T/C	T	C	.	.	NSAMP=1
2	50744858	2:50744858_G/A	G	A	.	.	NSAMP=1
2	50825874	2:50825874_G/GTA	G	GTA	.	.	NSAMP=1
2	50838970	2:50838970_C/T	C	T	.	.	NSAMP=1
2	50839142	2:50839142_G/A	G	A	.	.	NSAMP=1
2	50863360	2:50863360_C/G	C	G	.	.	NSAMP=1
2	50901323	2:50901323_G/A	G	A	.	.	NSAMP=1
2	50954637	2:50954637_T/G	T	G	.	.	NSAMP=1
2	50958408	2:50958408_G/T	G	T	.	.	NSAMP=1
2	50960417	2:50960417_C/T	C	T	.	.	NSAMP=1
2	50974355	2:50974355_A/C	A	C	.	.	NSAMP=1
2	50980419	2:50980419_T/C	T	C	.	.	NSAMP=1
2	51034790	2:51034790_A/T	A	T	.	.	NSAMP=1
2	51059844	2:51059844_G/T	G	T	.	.	NSAMP=1
2	51150643	2:51150643_C/T	C	T	.	.	NSAMP=1
2	51160370	2:51160370_C/A	C	A	.	.	NSAMP=1
2	51170759	2:51170759_A/C	A	C	.	.	NSAMP=1
2	51174645	2:51174645_C/A	C	A	.	.	NSAMP=1
2	51180523	2:51180523_C/A	C	A	.	.	NSAMP=1
2	51193806	2:51193806_G/C	G	C	.	.	NSAMP=1
2	51197782	2:51197782_T/C	T	C	.	.	NSAMP=1
2	51204900	2:51204900_T/G	T	G	.	.	NSAMP=1
2	51216094	2:51216094_C/A	C	A	.	.	NSAMP=1
2	51217429	2:51217429_T/C	T	C	.	.	NSAMP=1
2	51223304	2:51223304_A/C	A	C	.	.	NSAMP=1
2	51244427	2:51244427_G/A	G	A	.	.	NSAMP=1
2	51251397	2:51251397_A/C	A	C	.	.	NSAMP=1
2	51255053	2:51255053_C/T	C	T	.	.	NSAMP=1
2	51292686	2:51292686_G/C	G	C	.	.	NSAMP=1
2	51308167	2:51308167_T/C	T	C	.	.	NSAMP=1
2	51318327	2:51318327_C/A	C	A	.	.	NSAMP=1
2	51323736	2:51323736_G/T	G	T	.	.	NSAMP=1
2	51345463	2:51345463_C/T	C	T	.	.	NSAMP=1
2	51366425	2:51366425_C/T	C	T	.	.	NSAMP=1
2	51438428	2:51438428_C/T	C	T	.	.	NSAMP=1
2	51445615	2:51445615_G/A	G	A	.	.	NSAMP=1
2	51446790	2:51446790_C/A	C	A	.	.	NSAMP=1
2	51488248	2:51488248_A/G	A	G	.	.	NSAMP=1
2	51489961	2:51489961_AT/A	AT	A	.	.	NSAMP=1
2	51500102	2:51500102_G/A	G	A	.	.	NSAMP=1
2	51512838	2:51512838_G/C	G	C	.	.	NSAMP=1
2	51513953	2:51513953_G/T	G	T	.	.	NSAMP=1
2	51520771	2:51520771_T/C	T	C	.	.	NSAMP=1
2	51521003	2:51521003_C/T	C	T	.	.	NSAMP=1
2	51531675	2:51531675_C/T	C	T	.	.	NSAMP=1
2	51532731	2:51532731_C/G	C	G	.	.	NSAMP=1
2	51571848	2:51571848_T/A	T	A	.	.	NSAMP=1
2	51657468	2:51657468_C/T	C	T	.	.	NSAMP=1
2	51692275	2:51692275_G/T	G	T	.	.	NSAMP=1
2	51694530	2:51694530_T/A	T	A	.	.	NSAMP=1
2	51696082	2:51696082_T/C	T	C	.	.	NSAMP=1
2	51698178	2:51698178_G/A	G	A	.	.	NSAMP=1
2	51713028	2:51713028_T/A	T	A	.	.	NSAMP=1
2	51736867	2:51736867_T/C	T	C	.	.	NSAMP=1
2	51746997	rs375225280	G	T	.	.	NSAMP=1
2	51752736	2:51752736_A/AT	A	AT	.	.	NSAMP=1
2	51752752	2:51752752_G/A	G	A	.	.	NSAMP=1
2	51779292	2:51779292_T/C	T	C	.	.	NSAMP=1
2	51802245	2:51802245_A/T	A	T	.	.	NSAMP=1
2	51817190	2:51817190_G/A	G	A	.	.	NSAMP=1
2	51824882	2:51824882_A/T	A	T	.	.	NSAMP=1
2	51870631	2:51870631_G/A	G	A	.	.	NSAMP=1
2	51883773	2:51883773_G/T	G	T	.	.	NSAMP=1
2	51921128	2:51921128_T/A	T	A	.	.	NSAMP=1
2	51925924	2:51925924_T/A	T	A	.	.	NSAMP=1
2	51960596	2:51960596_A/C	A	C	.	.	NSAMP=1
2	51970011	2:51970011_C/T	C	T	.	.	NSAMP=1
2	52034532	2:52034532_C/A	C	A	.	.	NSAMP=1
2	52039749	2:52039749_G/C	G	C	.	.	NSAMP=1
2	52083833	2:52083833_G/A	G	A	.	.	NSAMP=1
2	52090837	2:52090837_G/C	G	C	.	.	NSAMP=1
2	52138264	2:52138264_C/T	C	T	.	.	NSAMP=1
2	52153102	2:52153102_T/A	T	A	.	.	NSAMP=1
2	52162743	2:52162743_CT/C	CT	C	.	.	NSAMP=1
2	52165746	2:52165746_G/C	G	C	.	.	NSAMP=1
2	52166133	2:52166133_A/T	A	T	.	.	NSAMP=1
2	52168706	2:52168706_GA/G	GA	G	.	.	NSAMP=1
2	52173417	2:52173417_A/G	A	G	.	.	NSAMP=1
2	52273811	2:52273811_G/T	G	T	.	.	NSAMP=1
2	52319109	2:52319109_CT/C	CT	C	.	.	NSAMP=1
2	52343980	2:52343980_CA/C	CA	C	.	.	NSAMP=1
2	52383444	2:52383444_T/A	T	A	.	.	NSAMP=1
2	52389868	2:52389868_G/T	G	T	.	.	NSAMP=1
2	52481730	2:52481730_C/T	C	T	.	.	NSAMP=1
2	52481731	2:52481731_C/A	C	A	.	.	NSAMP=1
2	52520607	2:52520607_A/C	A	C	.	.	NSAMP=1
2	52542146	2:52542146_T/C	T	C	.	.	NSAMP=1
2	52556129	2:52556129_C/CA	C	CA	.	.	NSAMP=1
2	52567211	2:52567211_T/C	T	C	.	.	NSAMP=1
2	52569057	2:52569057_C/G	C	G	.	.	NSAMP=1
2	52574703	2:52574703_T/G	T	G	.	.	NSAMP=1
2	52578483	2:52578483_G/A	G	A	.	.	NSAMP=1
2	52619182	2:52619182_T/A	T	A	.	.	NSAMP=1
2	52657687	2:52657687_A/T	A	T	.	.	NSAMP=1
2	52720756	2:52720756_G/T	G	T	.	.	NSAMP=1
2	52723722	2:52723722_T/C	T	C	.	.	NSAMP=1
2	52731215	2:52731215_T/A	T	A	.	.	NSAMP=1
2	52785752	2:52785752_T/C	T	C	.	.	NSAMP=1
2	52790966	2:52790966_C/T	C	T	.	.	NSAMP=1
2	52822700	2:52822700_G/A	G	A	.	.	NSAMP=1
2	52835911	2:52835911_A/T	A	T	.	.	NSAMP=1
2	52936747	2:52936747_G/T	G	T	.	.	NSAMP=1
2	52956760	2:52956760_G/T	G	T	.	.	NSAMP=1
2	52974502	2:52974502_A/G	A	G	.	.	NSAMP=1
2	53049684	2:53049684_T/A	T	A	.	.	NSAMP=1
2	53065493	2:53065493_G/A	G	A	.	.	NSAMP=1
2	53091091	2:53091091_A/C	A	C	.	.	NSAMP=1
2	53107410	2:53107410_G/C	G	C	.	.	NSAMP=1
2	53147574	2:53147574_TC/T	TC	T	.	.	NSAMP=1
2	53195488	2:53195488_G/GA	G	GA	.	.	NSAMP=1
2	53246728	2:53246728_T/G	T	G	.	.	NSAMP=2
2	53258528	2:53258528_G/T	G	T	.	.	NSAMP=1
2	53411242	2:53411242_C/G	C	G	.	.	NSAMP=1
2	53427900	2:53427900_A/G	A	G	.	.	NSAMP=1
2	53461323	2:53461323_T/C	T	C	.	.	NSAMP=1
2	53472389	2:53472389_G/C	G	C	.	.	NSAMP=1
2	53515555	2:53515555_G/C	G	C	.	.	NSAMP=1
2	53668848	2:53668848_G/T	G	T	.	.	NSAMP=1
2	53707947	2:53707947_C/G	C	G	.	.	NSAMP=1
2	53708724	2:53708724_T/A	T	A	.	.	NSAMP=1
2	53771584	2:53771584_C/T	C	T	.	.	NSAMP=1
2	53869192	2:53869192_G/T	G	T	.	.	NSAMP=1
2	53939914	2:53939914_C/T	C	T	.	.	NSAMP=1
2	54054009	2:54054009_A/G	A	G	.	.	NSAMP=1
2	54118705	rs75140622	G	C	.	.	NSAMP=1
2	54119300	2:54119300_G/A	G	A	.	.	NSAMP=1
2	54131417	2:54131417_A/G	A	G	.	.	NSAMP=1
2	54276032	2:54276032_C/A	C	A	.	.	NSAMP=1
2	54317856	2:54317856_C/T	C	T	.	.	NSAMP=1
2	54398448	2:54398448_C/CGG	C	CGG	.	.	NSAMP=1
2	54449031	2:54449031_T/A	T	A	.	.	NSAMP=1
2	54573488	2:54573488_G/C	G	C	.	.	NSAMP=1
2	54670333	2:54670333_T/A	T	A	.	.	NSAMP=1
2	54673848	2:54673848_G/T	G	T	.	.	NSAMP=1
2	54688184	2:54688184_G/C	G	C	.	.	NSAMP=1
2	54724779	2:54724779_G/A	G	A	.	.	NSAMP=1
2	54790724	2:54790724_T/C	T	C	.	.	NSAMP=1
2	54793245	2:54793245_A/C	A	C	.	.	NSAMP=1
2	54797218	2:54797218_T/TC	T	TC	.	.	NSAMP=1
2	54829695	2:54829695_C/T	C	T	.	.	NSAMP=1
2	54865590	2:54865590_G/T	G	T	.	.	NSAMP=1
2	54873993	rs370393059	C	T	.	.	NSAMP=1
2	54885977	2:54885977_GCTC/G	GCTC	G	.	.	NSAMP=1
2	54885977	2:54885977_GCTCAGGTAC/GTGGGGG	GCTCAGGTAC	GTGGGGG	.	.	NSAMP=1
2	55102565	2:55102565_G/A	G	A	.	.	NSAMP=1
2	55187625	2:55187625_C/G	C	G	.	.	NSAMP=1
2	55227661	2:55227661_A/C	A	C	.	.	NSAMP=1
2	55348180	2:55348180_G/A	G	A	.	.	NSAMP=1
2	55376162	2:55376162_G/T	G	T	.	.	NSAMP=1
2	55526032	2:55526032_C/CA	C	CA	.	.	NSAMP=1
2	55647293	2:55647293_C/T	C	T	.	.	NSAMP=1
2	55794969	2:55794969_T/C	T	C	.	.	NSAMP=1
2	55904396	2:55904396_C/T	C	T	.	.	NSAMP=1
2	55922748	2:55922748_G/C	G	C	.	.	NSAMP=1
2	55938072	2:55938072_A/G	A	G	.	.	NSAMP=1
2	56035055	2:56035055_C/CT	C	CT	.	.	NSAMP=1
2	56123531	2:56123531_A/T	A	T	.	.	NSAMP=1
2	56149825	2:56149825_C/T	C	T	.	.	NSAMP=1
2	56167260	2:56167260_C/CT	C	CT	.	.	NSAMP=1
2	56170290	2:56170290_C/A	C	A	.	.	NSAMP=1
2	56216584	2:56216584_G/A	G	A	.	.	NSAMP=1
2	56313120	2:56313120_TC/T	TC	T	.	.	NSAMP=1
2	56336996	2:56336996_G/A	G	A	.	.	NSAMP=1
2	56412200	2:56412200_A/C	A	C	.	.	NSAMP=1
2	56428494	2:56428494_T/C	T	C	.	.	NSAMP=1
2	56514935	2:56514935_A/T	A	T	.	.	NSAMP=1
2	56606494	2:56606494_C/T	C	T	.	.	NSAMP=1
2	56638462	2:56638462_C/T	C	T	.	.	NSAMP=1
2	56681534	2:56681534_G/T	G	T	.	.	NSAMP=1
2	56683856	2:56683856_A/T	A	T	.	.	NSAMP=1
2	56688718	2:56688718_C/A	C	A	.	.	NSAMP=1
2	56711174	2:56711174_T/A	T	A	.	.	NSAMP=1
2	56728223	2:56728223_A/G	A	G	.	.	NSAMP=1
2	56746202	2:56746202_G/A	G	A	.	.	NSAMP=1
2	56794020	2:56794020_C/G	C	G	.	.	NSAMP=1
2	56865900	2:56865900_G/A	G	A	.	.	NSAMP=1
2	56867586	2:56867586_C/T	C	T	.	.	NSAMP=1
2	56913114	2:56913114_G/A	G	A	.	.	NSAMP=1
2	56971081	2:56971081_G/A	G	A	.	.	NSAMP=1
2	56978693	2:56978693_C/A	C	A	.	.	NSAMP=1
2	56990991	2:56990991_A/G	A	G	.	.	NSAMP=1
2	57022503	2:57022503_T/A	T	A	.	.	NSAMP=1
2	57025746	2:57025746_G/C	G	C	.	.	NSAMP=1
2	57041615	2:57041615_T/A	T	A	.	.	NSAMP=1
2	57196923	2:57196923_T/A	T	A	.	.	NSAMP=2
2	57222270	2:57222270_CT/C	CT	C	.	.	NSAMP=1
2	57291500	2:57291500_G/T	G	T	.	.	NSAMP=1
2	57304335	2:57304335_G/A	G	A	.	.	NSAMP=1
2	57340537	2:57340537_C/T	C	T	.	.	NSAMP=1
2	57380959	2:57380959_C/G	C	G	.	.	NSAMP=1
2	57431701	2:57431701_T/A	T	A	.	.	NSAMP=1
2	57436171	2:57436171_G/A	G	A	.	.	NSAMP=1
2	57469378	2:57469378_A/AGGCCTTCT	A	AGGCCTTCT	.	.	NSAMP=1
2	57476115	2:57476115_C/T	C	T	.	.	NSAMP=1
2	57571785	2:57571785_G/C	G	C	.	.	NSAMP=1
2	57599718	2:57599718_A/C	A	C	.	.	NSAMP=1
2	57870375	2:57870375_G/T	G	T	.	.	NSAMP=1
2	57870778	2:57870778_T/C	T	C	.	.	NSAMP=1
2	57885565	rs367766556	C	T	.	.	NSAMP=1
2	57899747	2:57899747_A/T	A	T	.	.	NSAMP=1
2	57948606	2:57948606_C/T	C	T	.	.	NSAMP=1
2	57968237	rs375126568	G	A	.	.	NSAMP=1
2	58133401	2:58133401_G/T	G	T	.	.	NSAMP=1
2	58221681	2:58221681_C/T	C	T	.	.	NSAMP=1
2	58242235	2:58242235_G/A	G	A	.	.	NSAMP=1
2	58279781	2:58279781_A/G	A	G	.	.	NSAMP=1
2	58428121	2:58428121_C/T	C	T	.	.	NSAMP=1
2	58442195	2:58442195_C/A	C	A	.	.	NSAMP=1
2	58510255	2:58510255_G/A	G	A	.	.	NSAMP=1
2	58619529	2:58619529_ATATGTATGTATG/A	ATATGTATGTATG	A	.	.	NSAMP=1
2	58763387	2:58763387_C/T	C	T	.	.	NSAMP=1
2	58791528	2:58791528_C/T	C	T	.	.	NSAMP=1
2	58872456	2:58872456_C/A	C	A	.	.	NSAMP=1
2	58879842	2:58879842_C/T	C	T	.	.	NSAMP=1
2	58949259	2:58949259_T/C	T	C	.	.	NSAMP=1
2	58977988	2:58977988_C/T	C	T	.	.	NSAMP=1
2	58988856	2:58988856_T/C	T	C	.	.	NSAMP=1
2	59021657	2:59021657_C/T	C	T	.	.	NSAMP=1
2	59099820	2:59099820_G/T	G	T	.	.	NSAMP=1
2	59106871	2:59106871_T/G	T	G	.	.	NSAMP=1
2	59143809	2:59143809_T/G	T	G	.	.	NSAMP=1
2	59199781	2:59199781_G/C	G	C	.	.	NSAMP=1
2	59201731	2:59201731_G/A	G	A	.	.	NSAMP=1
2	59203481	2:59203481_C/T	C	T	.	.	NSAMP=1
2	59205621	2:59205621_G/A	G	A	.	.	NSAMP=1
2	59224082	2:59224082_G/GA	G	GA	.	.	NSAMP=1
2	59233556	2:59233556_C/G	C	G	.	.	NSAMP=1
2	59253959	2:59253959_A/T	A	T	.	.	NSAMP=3
2	59293009	2:59293009_CA/C	CA	C	.	.	NSAMP=1
2	59327471	2:59327471_C/CAT	C	CAT	.	.	NSAMP=1
2	59330750	2:59330750_G/A	G	A	.	.	NSAMP=1
2	59394794	2:59394794_G/A	G	A	.	.	NSAMP=1
2	59407775	2:59407775_G/A	G	A	.	.	NSAMP=1
2	59413019	2:59413019_C/T	C	T	.	.	NSAMP=1
2	59531373	2:59531373_G/A	G	A	.	.	NSAMP=1
2	59572378	2:59572378_A/T	A	T	.	.	NSAMP=1
2	59673401	2:59673401_G/A	G	A	.	.	NSAMP=1
2	59738103	2:59738103_A/AAT	A	AAT	.	.	NSAMP=1
2	59755571	2:59755571_G/A	G	A	.	.	NSAMP=1
2	59755874	2:59755874_G/A	G	A	.	.	NSAMP=1
2	59756573	2:59756573_G/A	G	A	.	.	NSAMP=1
2	59757409	2:59757409_G/C	G	C	.	.	NSAMP=1
2	59891896	2:59891896_T/A	T	A	.	.	NSAMP=1
2	59919131	2:59919131_T/C	T	C	.	.	NSAMP=1
2	59952838	2:59952838_T/C	T	C	.	.	NSAMP=1
2	59962781	2:59962781_A/G	A	G	.	.	NSAMP=1
2	60045350	2:60045350_TATA/TCCCCAGCGG	TATA	TCCCCAGCGG	.	.	NSAMP=1
2	60046566	2:60046566_G/T	G	T	.	.	NSAMP=1
2	60050718	2:60050718_A/G	A	G	.	.	NSAMP=1
2	60057766	2:60057766_G/A	G	A	.	.	NSAMP=1
2	60130198	2:60130198_T/C	T	C	.	.	NSAMP=1
2	60133311	2:60133311_C/T	C	T	.	.	NSAMP=1
2	60171934	2:60171934_A/C	A	C	.	.	NSAMP=1
2	60198644	2:60198644_T/C	T	C	.	.	NSAMP=1
2	60251126	2:60251126_G/GA	G	GA	.	.	NSAMP=1
2	60322073	2:60322073_C/T	C	T	.	.	NSAMP=1
2	60346008	2:60346008_C/CA	C	CA	.	.	NSAMP=1
2	60397098	2:60397098_G/T	G	T	.	.	NSAMP=1
2	60442989	2:60442989_G/A	G	A	.	.	NSAMP=1
2	60488000	2:60488000_T/C	T	C	.	.	NSAMP=1
2	60494529	2:60494529_G/A	G	A	.	.	NSAMP=1
2	60528591	2:60528591_C/A	C	A	.	.	NSAMP=1
2	60654407	2:60654407_T/C	T	C	.	.	NSAMP=1
2	60683431	2:60683431_G/A	G	A	.	.	NSAMP=1
2	60702627	2:60702627_T/C	T	C	.	.	NSAMP=1
2	60706425	2:60706425_C/A	C	A	.	.	NSAMP=1
2	60718294	2:60718294_A/G	A	G	.	.	NSAMP=1
2	60733436	2:60733436_C/G	C	G	.	.	NSAMP=1
2	60777316	2:60777316_T/C	T	C	.	.	NSAMP=1
2	60797068	2:60797068_TTC/T	TTC	T	.	.	NSAMP=1
2	60834324	2:60834324_C/T	C	T	.	.	NSAMP=1
2	60842246	2:60842246_ATGAACTGGGTAGCTTATAAACAACAGAAACTTATT/AAGA	ATGAACTGGGTAGCTTATAAACAACAGAAACTTATT	AAGA	.	.	NSAMP=1
2	60851474	2:60851474_C/A	C	A	.	.	NSAMP=1
2	61000828	2:61000828_T/TA	T	TA	.	.	NSAMP=1
2	61015757	2:61015757_A/G	A	G	.	.	NSAMP=1
2	61037530	rs368403226	A	T	.	.	NSAMP=1
2	61175007	2:61175007_T/A	T	A	.	.	NSAMP=1
2	61184156	2:61184156_T/A	T	A	.	.	NSAMP=1
2	61225975	2:61225975_A/G	A	G	.	.	NSAMP=1
2	61275632	2:61275632_G/A	G	A	.	.	NSAMP=1
2	61409758	2:61409758_G/A	G	A	.	.	NSAMP=1
2	61546367	2:61546367_G/A	G	A	.	.	NSAMP=1
2	61734418	2:61734418_T/A	T	A	.	.	NSAMP=1
2	61743095	2:61743095_CACACACACACACAA/C	CACACACACACACAA	C	.	.	NSAMP=1
2	61762022	2:61762022_A/T	A	T	.	.	NSAMP=1
2	61810060	2:61810060_G/A	G	A	.	.	NSAMP=1
2	61843936	2:61843936_G/T	G	T	.	.	NSAMP=1
2	61860762	2:61860762_C/G	C	G	.	.	NSAMP=1
2	61872740	2:61872740_GCCAACATGGTGA/GGGGTC	GCCAACATGGTGA	GGGGTC	.	.	NSAMP=1
2	61881273	2:61881273_TAC/T	TAC	T	.	.	NSAMP=1
2	61908266	2:61908266_T/A	T	A	.	.	NSAMP=1
2	61953020	2:61953020_G/A	G	A	.	.	NSAMP=1
2	61992707	2:61992707_G/GTC	G	GTC	.	.	NSAMP=1
2	61992710	2:61992710_CT/C	CT	C	.	.	NSAMP=1
2	62088214	2:62088214_T/A	T	A	.	.	NSAMP=1
2	62190385	2:62190385_C/CAT	C	CAT	.	.	NSAMP=1
2	62240362	2:62240362_A/G	A	G	.	.	NSAMP=1
2	62325735	2:62325735_T/C	T	C	.	.	NSAMP=1
2	62325739	2:62325739_T/G	T	G	.	.	NSAMP=1
2	62325741	2:62325741_A/G	A	G	.	.	NSAMP=1
2	62339423	2:62339423_G/A	G	A	.	.	NSAMP=1
2	62390593	2:62390593_T/G	T	G	.	.	NSAMP=1
2	62444997	2:62444997_T/A	T	A	.	.	NSAMP=1
2	62449760	2:62449760_G/T	G	T	.	.	NSAMP=1
2	62599430	2:62599430_T/TCCC	T	TCCC	.	.	NSAMP=1
2	62599434	2:62599434_TGTGA/T	TGTGA	T	.	.	NSAMP=1
2	62680334	2:62680334_G/A	G	A	.	.	NSAMP=1
2	62698841	2:62698841_G/A	G	A	.	.	NSAMP=1
2	62710616	2:62710616_G/T	G	T	.	.	NSAMP=1
2	62731035	2:62731035_C/T	C	T	.	.	NSAMP=1
2	62926467	2:62926467_T/A	T	A	.	.	NSAMP=1
2	63165702	2:63165702_T/C	T	C	.	.	NSAMP=1
2	63222437	2:63222437_A/T	A	T	.	.	NSAMP=1
2	63390862	2:63390862_T/G	T	G	.	.	NSAMP=1
2	63402314	2:63402314_C/G	C	G	.	.	NSAMP=1
2	63453429	2:63453429_T/C	T	C	.	.	NSAMP=1
2	63453430	2:63453430_C/T	C	T	.	.	NSAMP=1
2	63463173	2:63463173_A/ATCCCC	A	ATCCCC	.	.	NSAMP=1
2	63485700	2:63485700_T/C	T	C	.	.	NSAMP=1
2	63604883	2:63604883_C/T	C	T	.	.	NSAMP=1
2	63673283	2:63673283_C/G	C	G	.	.	NSAMP=1
2	63720455	2:63720455_A/T	A	T	.	.	NSAMP=1
2	63838845	2:63838845_A/G	A	G	.	.	NSAMP=1
2	63867448	2:63867448_A/C	A	C	.	.	NSAMP=1
2	63879154	2:63879154_A/T	A	T	.	.	NSAMP=1
2	63917287	2:63917287_G/A	G	A	.	.	NSAMP=1
2	63961746	2:63961746_T/C	T	C	.	.	NSAMP=1
2	63973730	2:63973730_A/AG	A	AG	.	.	NSAMP=1
2	64068994	2:64068994_T/A	T	A	.	.	NSAMP=1
2	64071318	2:64071318_TAC/T	TAC	T	.	.	NSAMP=1
2	64108632	2:64108632_A/G	A	G	.	.	NSAMP=1
2	64245874	2:64245874_T/G	T	G	.	.	NSAMP=1
2	64246819	2:64246819_T/C	T	C	.	.	NSAMP=2
2	64584679	2:64584679_ATCTC/A	ATCTC	A	.	.	NSAMP=1
2	64646108	2:64646108_G/A	G	A	.	.	NSAMP=1
2	64687094	2:64687094_A/G	A	G	.	.	NSAMP=1
2	64727898	2:64727898_A/G	A	G	.	.	NSAMP=1
2	64780433	2:64780433_G/A	G	A	.	.	NSAMP=1
2	64784373	2:64784373_A/G	A	G	.	.	NSAMP=1
2	64863652	rs142325168	G	A	.	.	NSAMP=1
2	64868405	2:64868405_C/T	C	T	.	.	NSAMP=1
2	64905499	2:64905499_C/CA	C	CA	.	.	NSAMP=1
2	64959100	2:64959100_C/G	C	G	.	.	NSAMP=1
2	64974286	2:64974286_G/A	G	A	.	.	NSAMP=1
2	65066113	2:65066113_C/T	C	T	.	.	NSAMP=1
2	65222522	2:65222522_C/T	C	T	.	.	NSAMP=1
2	65283459	2:65283459_G/A	G	A	.	.	NSAMP=1
2	65318086	2:65318086_C/T	C	T	.	.	NSAMP=1
2	65379042	2:65379042_G/A	G	A	.	.	NSAMP=1
2	65392845	2:65392845_T/G	T	G	.	.	NSAMP=1
2	65463504	2:65463504_G/T	G	T	.	.	NSAMP=1
2	65464331	2:65464331_C/T	C	T	.	.	NSAMP=1
2	65479268	2:65479268_GGTAGGGAGGGCTCTTT/GCCGGAGA	GGTAGGGAGGGCTCTTT	GCCGGAGA	.	.	NSAMP=1
2	65517421	2:65517421_A/T	A	T	.	.	NSAMP=1
2	65601320	2:65601320_C/T	C	T	.	.	NSAMP=1
2	65767085	2:65767085_C/G	C	G	.	.	NSAMP=1
2	65789820	2:65789820_C/A	C	A	.	.	NSAMP=1
2	65825166	2:65825166_G/A	G	A	.	.	NSAMP=1
2	65891017	2:65891017_G/T	G	T	.	.	NSAMP=1
2	65927614	2:65927614_C/T	C	T	.	.	NSAMP=1
2	65957873	2:65957873_T/C	T	C	.	.	NSAMP=1
2	65994563	2:65994563_C/T	C	T	.	.	NSAMP=1
2	66050683	2:66050683_A/G	A	G	.	.	NSAMP=1
2	66199603	2:66199603_G/A	G	A	.	.	NSAMP=1
2	66234944	2:66234944_A/T	A	T	.	.	NSAMP=1
2	66237290	2:66237290_G/C	G	C	.	.	NSAMP=1
2	66402144	2:66402144_G/T	G	T	.	.	NSAMP=1
2	66412013	2:66412013_A/G	A	G	.	.	NSAMP=1
2	66449412	2:66449412_T/C	T	C	.	.	NSAMP=1
2	66466454	2:66466454_C/A	C	A	.	.	NSAMP=1
2	66504758	2:66504758_A/T	A	T	.	.	NSAMP=1
2	66505815	2:66505815_G/A	G	A	.	.	NSAMP=1
2	66505970	2:66505970_G/C	G	C	.	.	NSAMP=1
2	66506224	2:66506224_G/T	G	T	.	.	NSAMP=1
2	66525310	2:66525310_T/C	T	C	.	.	NSAMP=1
2	66543821	2:66543821_C/T	C	T	.	.	NSAMP=1
2	66545883	2:66545883_A/T	A	T	.	.	NSAMP=1
2	66554974	2:66554974_G/A	G	A	.	.	NSAMP=1
2	66586343	2:66586343_A/C	A	C	.	.	NSAMP=1
2	66640571	2:66640571_C/T	C	T	.	.	NSAMP=1
2	66648398	2:66648398_C/T	C	T	.	.	NSAMP=1
2	66649164	2:66649164_G/A	G	A	.	.	NSAMP=1
2	66657295	2:66657295_AT/A	AT	A	.	.	NSAMP=1
2	66665788	2:66665788_T/C	T	C	.	.	NSAMP=1
2	66671688	2:66671688_A/G	A	G	.	.	NSAMP=1
2	66673915	2:66673915_C/T	C	T	.	.	NSAMP=1
2	66697152	2:66697152_C/T	C	T	.	.	NSAMP=1
2	66722459	2:66722459_G/A	G	A	.	.	NSAMP=1
2	66742418	2:66742418_C/G	C	G	.	.	NSAMP=1
2	66759329	2:66759329_G/A	G	A	.	.	NSAMP=1
2	66766327	2:66766327_T/A	T	A	.	.	NSAMP=1
2	66771251	2:66771251_A/G	A	G	.	.	NSAMP=1
2	66780010	2:66780010_C/A	C	A	.	.	NSAMP=1
2	66800012	2:66800012_G/A	G	A	.	.	NSAMP=1
2	66809119	2:66809119_C/T	C	T	.	.	NSAMP=1
2	66863722	2:66863722_A/T	A	T	.	.	NSAMP=1
2	66906648	2:66906648_T/G	T	G	.	.	NSAMP=1
2	66910385	2:66910385_C/T	C	T	.	.	NSAMP=1
2	66929773	2:66929773_T/C	T	C	.	.	NSAMP=1
2	66937599	2:66937599_A/G	A	G	.	.	NSAMP=1
2	66995301	2:66995301_G/C	G	C	.	.	NSAMP=1
2	66997625	2:66997625_C/G	C	G	.	.	NSAMP=1
2	67003543	2:67003543_C/T	C	T	.	.	NSAMP=1
2	67017452	2:67017452_T/G	T	G	.	.	NSAMP=1
2	67022353	2:67022353_C/T	C	T	.	.	NSAMP=2
2	67063141	2:67063141_T/C	T	C	.	.	NSAMP=1
2	67081529	2:67081529_C/T	C	T	.	.	NSAMP=1
2	67124920	2:67124920_G/A	G	A	.	.	NSAMP=1
2	67126750	2:67126750_T/C	T	C	.	.	NSAMP=1
2	67129868	2:67129868_C/G	C	G	.	.	NSAMP=1
2	67130823	2:67130823_C/T	C	T	.	.	NSAMP=1
2	67182739	2:67182739_C/G	C	G	.	.	NSAMP=1
2	67234420	2:67234420_T/A	T	A	.	.	NSAMP=1
2	67260794	2:67260794_G/T	G	T	.	.	NSAMP=1
2	67353379	2:67353379_G/A	G	A	.	.	NSAMP=1
2	67360576	2:67360576_T/C	T	C	.	.	NSAMP=1
2	67373836	2:67373836_A/C	A	C	.	.	NSAMP=1
2	67384289	2:67384289_T/C	T	C	.	.	NSAMP=1
2	67408757	2:67408757_G/A	G	A	.	.	NSAMP=1
2	67447876	2:67447876_G/C	G	C	.	.	NSAMP=1
2	67509949	2:67509949_G/A	G	A	.	.	NSAMP=1
2	67522550	2:67522550_A/T	A	T	.	.	NSAMP=1
2	67530608	2:67530608_T/C	T	C	.	.	NSAMP=1
2	67618242	2:67618242_AT/A	AT	A	.	.	NSAMP=1
2	67707046	2:67707046_C/T	C	T	.	.	NSAMP=1
2	67715003	2:67715003_C/G	C	G	.	.	NSAMP=1
2	67729101	2:67729101_G/T	G	T	.	.	NSAMP=1
2	67775403	2:67775403_C/T	C	T	.	.	NSAMP=1
2	67782923	2:67782923_C/A	C	A	.	.	NSAMP=1
2	67806603	2:67806603_G/A	G	A	.	.	NSAMP=1
2	67825756	2:67825756_TC/T	TC	T	.	.	NSAMP=1
2	67877567	2:67877567_G/T	G	T	.	.	NSAMP=1
2	67890421	2:67890421_T/C	T	C	.	.	NSAMP=1
2	67902255	2:67902255_C/T	C	T	.	.	NSAMP=1
2	67917205	2:67917205_T/G	T	G	.	.	NSAMP=1
2	67976269	2:67976269_G/A	G	A	.	.	NSAMP=1
2	67985979	2:67985979_T/A	T	A	.	.	NSAMP=1
2	68043680	2:68043680_G/A	G	A	.	.	NSAMP=1
2	68060412	2:68060412_A/G	A	G	.	.	NSAMP=1
2	68071563	2:68071563_A/C	A	C	.	.	NSAMP=1
2	68101429	2:68101429_G/T	G	T	.	.	NSAMP=1
2	68178464	2:68178464_G/A	G	A	.	.	NSAMP=1
2	68251839	2:68251839_C/T	C	T	.	.	NSAMP=1
2	68269598	rs3979576	C	T	.	.	NSAMP=3
2	68316855	2:68316855_G/C	G	C	.	.	NSAMP=1
2	68382863	2:68382863_G/C	G	C	.	.	NSAMP=1
2	68386415	2:68386415_T/C	T	C	.	.	NSAMP=1
2	68419727	2:68419727_A/G	A	G	.	.	NSAMP=1
2	68442233	2:68442233_ATGGGAAC/ACCCCAGGGG	ATGGGAAC	ACCCCAGGGG	.	.	NSAMP=1
2	68459410	2:68459410_C/T	C	T	.	.	NSAMP=1
2	68503344	2:68503344_G/A	G	A	.	.	NSAMP=1
2	68546277	2:68546277_C/T	C	T	.	.	NSAMP=1
2	68596738	2:68596738_G/A	G	A	.	.	NSAMP=1
2	68614504	rs188467233	C	G	.	.	NSAMP=1
2	68616709	2:68616709_T/C	T	C	.	.	NSAMP=1
2	68622700	2:68622700_C/T	C	T	.	.	NSAMP=1
2	68780407	2:68780407_C/T	C	T	.	.	NSAMP=1
2	68817675	2:68817675_C/T	C	T	.	.	NSAMP=1
2	68846402	2:68846402_G/C	G	C	.	.	NSAMP=1
2	68860911	2:68860911_T/C	T	C	.	.	NSAMP=1
2	69004279	2:69004279_G/C	G	C	.	.	NSAMP=1
2	69034474	2:69034474_T/C	T	C	.	.	NSAMP=1
2	69087921	2:69087921_A/G	A	G	.	.	NSAMP=1
2	69091035	2:69091035_G/A	G	A	.	.	NSAMP=1
2	69093320	2:69093320_C/A	C	A	.	.	NSAMP=1
2	69175649	2:69175649_G/T	G	T	.	.	NSAMP=1
2	69224720	2:69224720_A/T	A	T	.	.	NSAMP=1
2	69312263	2:69312263_G/C	G	C	.	.	NSAMP=1
2	69312627	2:69312627_A/G	A	G	.	.	NSAMP=1
2	69525471	2:69525471_C/T	C	T	.	.	NSAMP=1
2	69532812	2:69532812_A/G	A	G	.	.	NSAMP=1
2	69763765	2:69763765_C/T	C	T	.	.	NSAMP=1
2	69825991	2:69825991_C/G	C	G	.	.	NSAMP=1
2	69864759	2:69864759_C/T	C	T	.	.	NSAMP=1
2	69902017	2:69902017_C/G	C	G	.	.	NSAMP=1
2	70064592	2:70064592_A/G	A	G	.	.	NSAMP=1
2	70099641	2:70099641_T/C	T	C	.	.	NSAMP=1
2	70118782	2:70118782_A/T	A	T	.	.	NSAMP=1
2	70188041	rs148341435	C	T	.	.	NSAMP=1
2	70202166	2:70202166_G/A	G	A	.	.	NSAMP=1
2	70359223	2:70359223_T/TCTTC	T	TCTTC	.	.	NSAMP=1
2	70670368	2:70670368_G/A	G	A	.	.	NSAMP=1
2	70680422	2:70680422_C/T	C	T	.	.	NSAMP=1
2	70686856	2:70686856_A/T	A	T	.	.	NSAMP=1
2	70723138	2:70723138_T/C	T	C	.	.	NSAMP=1
2	70900070	2:70900070_T/C	T	C	.	.	NSAMP=1
2	71013392	2:71013392_A/G	A	G	.	.	NSAMP=1
2	71013394	2:71013394_T/G	T	G	.	.	NSAMP=1
2	71036849	2:71036849_G/A	G	A	.	.	NSAMP=1
2	71058138	2:71058138_A/C	A	C	.	.	NSAMP=1
2	71125621	2:71125621_G/A	G	A	.	.	NSAMP=1
2	71131657	rs376692719	C	A	.	.	NSAMP=1
2	71203038	2:71203038_A/C	A	C	.	.	NSAMP=1
2	71219144	rs370011917	C	T	.	.	NSAMP=1
2	71233522	2:71233522_C/G	C	G	.	.	NSAMP=1
2	71234179	2:71234179_G/T	G	T	.	.	NSAMP=1
2	71386595	2:71386595_T/C	T	C	.	.	NSAMP=1
2	71503889	2:71503889_G/A	G	A	.	.	NSAMP=1
2	71504111	2:71504111_C/T	C	T	.	.	NSAMP=1
2	71614785	2:71614785_ACT/A	ACT	A	.	.	NSAMP=1
2	71628592	2:71628592_G/A	G	A	.	.	NSAMP=1
2	71734382	2:71734382_G/A	G	A	.	.	NSAMP=1
2	71783092	2:71783092_C/T	C	T	.	.	NSAMP=1
2	71848088	2:71848088_C/G	C	G	.	.	NSAMP=1
2	71869881	2:71869881_G/A	G	A	.	.	NSAMP=1
2	71897243	2:71897243_C/A	C	A	.	.	NSAMP=1
2	71928011	2:71928011_C/T	C	T	.	.	NSAMP=1
2	71945638	2:71945638_C/T	C	T	.	.	NSAMP=1
2	71964321	2:71964321_G/T	G	T	.	.	NSAMP=1
2	71970554	2:71970554_C/T	C	T	.	.	NSAMP=1
2	71973535	2:71973535_G/A	G	A	.	.	NSAMP=1
2	71985057	2:71985057_TA/T	TA	T	.	.	NSAMP=1
2	72026246	2:72026246_G/A	G	A	.	.	NSAMP=1
2	72031665	2:72031665_A/C	A	C	.	.	NSAMP=1
2	72051363	2:72051363_C/T	C	T	.	.	NSAMP=1
2	72051445	2:72051445_C/CCA	C	CCA	.	.	NSAMP=1
2	72088519	2:72088519_C/T	C	T	.	.	NSAMP=1
2	72097922	2:72097922_G/T	G	T	.	.	NSAMP=1
2	72152682	2:72152682_C/A	C	A	.	.	NSAMP=1
2	72155142	2:72155142_C/T	C	T	.	.	NSAMP=1
2	72233584	2:72233584_G/A	G	A	.	.	NSAMP=1
2	72236546	2:72236546_GT/G	GT	G	.	.	NSAMP=1
2	72259022	2:72259022_A/AGCT	A	AGCT	.	.	NSAMP=1
2	72306341	2:72306341_C/A	C	A	.	.	NSAMP=1
2	72319902	2:72319902_G/A	G	A	.	.	NSAMP=1
2	72327754	2:72327754_G/GTA	G	GTA	.	.	NSAMP=1
2	72336984	2:72336984_G/C	G	C	.	.	NSAMP=1
2	72342999	2:72342999_C/T	C	T	.	.	NSAMP=1
2	72343177	2:72343177_C/T	C	T	.	.	NSAMP=1
2	72360512	2:72360512_C/T	C	T	.	.	NSAMP=1
2	72360530	2:72360530_C/T	C	T	.	.	NSAMP=1
2	72365540	2:72365540_C/T	C	T	.	.	NSAMP=1
2	72365577	2:72365577_C/T	C	T	.	.	NSAMP=1
2	72403377	2:72403377_T/G	T	G	.	.	NSAMP=1
2	72552389	2:72552389_G/T	G	T	.	.	NSAMP=1
2	72576010	2:72576010_T/C	T	C	.	.	NSAMP=1
2	72679213	2:72679213_C/T	C	T	.	.	NSAMP=1
2	72775727	2:72775727_C/T	C	T	.	.	NSAMP=1
2	72816227	2:72816227_C/T	C	T	.	.	NSAMP=1
2	73164892	2:73164892_G/A	G	A	.	.	NSAMP=1
2	73335266	rs371994590	C	T	.	.	NSAMP=1
2	73466125	2:73466125_G/A	G	A	.	.	NSAMP=1
2	73519017	2:73519017_C/A	C	A	.	.	NSAMP=1
2	73542233	2:73542233_C/T	C	T	.	.	NSAMP=1
2	73549953	2:73549953_A/G	A	G	.	.	NSAMP=1
2	73583885	2:73583885_A/AAAGGAAGG	A	AAAGGAAGG	.	.	NSAMP=1
2	73614262	2:73614262_G/A	G	A	.	.	NSAMP=1
2	73781272	2:73781272_C/A	C	A	.	.	NSAMP=1
2	74188419	2:74188419_TCATA/T	TCATA	T	.	.	NSAMP=1
2	74224641	2:74224641_G/A	G	A	.	.	NSAMP=1
2	74249666	2:74249666_T/A	T	A	.	.	NSAMP=1
2	74274404	2:74274404_C/G	C	G	.	.	NSAMP=1
2	74310125	2:74310125_T/C	T	C	.	.	NSAMP=1
2	74387481	2:74387481_G/A	G	A	.	.	NSAMP=1
2	74409961	2:74409961_C/CA	C	CA	.	.	NSAMP=1
2	74557997	2:74557997_G/GTGA	G	GTGA	.	.	NSAMP=1
2	74606087	2:74606087_C/T	C	T	.	.	NSAMP=1
2	74658075	2:74658075_A/G	A	G	.	.	NSAMP=1
2	74667268	2:74667268_A/G	A	G	.	.	NSAMP=1
2	74668598	2:74668598_C/A	C	A	.	.	NSAMP=1
2	74729929	2:74729929_G/C	G	C	.	.	NSAMP=1
2	74751155	2:74751155_C/A	C	A	.	.	NSAMP=1
2	74829134	2:74829134_A/G	A	G	.	.	NSAMP=1
2	74875172	2:74875172_G/A	G	A	.	.	NSAMP=1
2	74970641	2:74970641_TGAA/T	TGAA	T	.	.	NSAMP=1
2	74970650	2:74970650_G/GGA	G	GGA	.	.	NSAMP=1
2	74991385	2:74991385_C/T	C	T	.	.	NSAMP=1
2	75006706	2:75006706_A/G	A	G	.	.	NSAMP=1
2	75017281	2:75017281_T/C	T	C	.	.	NSAMP=1
2	75019403	2:75019403_T/C	T	C	.	.	NSAMP=1
2	75079313	2:75079313_G/A	G	A	.	.	NSAMP=1
2	75114333	2:75114333_G/T	G	T	.	.	NSAMP=1
2	75150055	2:75150055_C/A	C	A	.	.	NSAMP=1
2	75258882	2:75258882_A/C	A	C	.	.	NSAMP=1
2	75418640	2:75418640_G/A	G	A	.	.	NSAMP=1
2	75429157	2:75429157_G/T	G	T	.	.	NSAMP=1
2	75512897	2:75512897_T/A	T	A	.	.	NSAMP=1
2	75513868	2:75513868_CG/C	CG	C	.	.	NSAMP=1
2	75530858	2:75530858_G/A	G	A	.	.	NSAMP=1
2	75538398	2:75538398_C/G	C	G	.	.	NSAMP=1
2	75576650	2:75576650_G/A	G	A	.	.	NSAMP=1
2	75655656	2:75655656_C/A	C	A	.	.	NSAMP=1
2	75684009	2:75684009_G/C	G	C	.	.	NSAMP=1
2	75752986	2:75752986_C/T	C	T	.	.	NSAMP=1
2	75794167	2:75794167_G/T	G	T	.	.	NSAMP=1
2	75994464	2:75994464_G/T	G	T	.	.	NSAMP=1
2	76027556	2:76027556_G/C	G	C	.	.	NSAMP=1
2	76084450	2:76084450_G/T	G	T	.	.	NSAMP=1
2	76155333	2:76155333_A/G	A	G	.	.	NSAMP=1
2	76181511	2:76181511_G/T	G	T	.	.	NSAMP=1
2	76181813	2:76181813_T/A	T	A	.	.	NSAMP=1
2	76297814	2:76297814_AAT/A	AAT	A	.	.	NSAMP=1
2	76320121	2:76320121_AG/A	AG	A	.	.	NSAMP=1
2	76337138	2:76337138_C/A	C	A	.	.	NSAMP=1
2	76402197	2:76402197_TGTTCTATGT/TAGG	TGTTCTATGT	TAGG	.	.	NSAMP=1
2	76429594	2:76429594_C/A	C	A	.	.	NSAMP=1
2	76446750	2:76446750_C/G	C	G	.	.	NSAMP=1
2	76463146	2:76463146_GA/G	GA	G	.	.	NSAMP=1
2	76489641	2:76489641_G/A	G	A	.	.	NSAMP=1
2	76491602	2:76491602_C/T	C	T	.	.	NSAMP=1
2	76514959	2:76514959_C/A	C	A	.	.	NSAMP=1
2	76521921	2:76521921_A/AG	A	AG	.	.	NSAMP=1
2	76525599	2:76525599_C/T	C	T	.	.	NSAMP=1
2	76546140	2:76546140_C/T	C	T	.	.	NSAMP=1
2	76583048	2:76583048_T/G	T	G	.	.	NSAMP=1
2	76588428	2:76588428_A/G	A	G	.	.	NSAMP=1
2	76642942	2:76642942_G/T	G	T	.	.	NSAMP=1
2	76659890	2:76659890_T/G	T	G	.	.	NSAMP=1
2	76659894	2:76659894_A/G	A	G	.	.	NSAMP=1
2	76722118	2:76722118_G/T	G	T	.	.	NSAMP=1
2	76755680	2:76755680_C/T	C	T	.	.	NSAMP=1
2	76798965	2:76798965_C/G	C	G	.	.	NSAMP=1
2	76836662	2:76836662_C/A	C	A	.	.	NSAMP=1
2	76844119	2:76844119_C/T	C	T	.	.	NSAMP=1
2	76890083	2:76890083_C/A	C	A	.	.	NSAMP=1
2	76892131	2:76892131_G/A	G	A	.	.	NSAMP=1
2	76905236	2:76905236_T/C	T	C	.	.	NSAMP=1
2	76928877	2:76928877_C/A	C	A	.	.	NSAMP=1
2	76974342	2:76974342_TA/T	TA	T	.	.	NSAMP=1
2	76981358	2:76981358_AAT/A	AAT	A	.	.	NSAMP=1
2	76989996	2:76989996_A/T	A	T	.	.	NSAMP=1
2	76993599	2:76993599_G/C	G	C	.	.	NSAMP=1
2	77074404	2:77074404_C/A	C	A	.	.	NSAMP=1
2	77077277	2:77077277_A/T	A	T	.	.	NSAMP=1
2	77078582	2:77078582_A/C	A	C	.	.	NSAMP=1
2	77092796	2:77092796_C/T	C	T	.	.	NSAMP=1
2	77103611	2:77103611_C/G	C	G	.	.	NSAMP=1
2	77143016	2:77143016_T/G	T	G	.	.	NSAMP=1
2	77150016	2:77150016_A/G	A	G	.	.	NSAMP=1
2	77167925	2:77167925_C/A	C	A	.	.	NSAMP=1
2	77191631	2:77191631_G/T	G	T	.	.	NSAMP=1
2	77196114	2:77196114_C/G	C	G	.	.	NSAMP=1
2	77201500	2:77201500_A/T	A	T	.	.	NSAMP=1
2	77222305	2:77222305_G/A	G	A	.	.	NSAMP=1
2	77228693	2:77228693_C/T	C	T	.	.	NSAMP=1
2	77245903	rs10183094	T	C	.	.	NSAMP=1
2	77259694	2:77259694_A/G	A	G	.	.	NSAMP=1
2	77278526	2:77278526_C/A	C	A	.	.	NSAMP=1
2	77328835	2:77328835_C/T	C	T	.	.	NSAMP=1
2	77348452	2:77348452_T/A	T	A	.	.	NSAMP=1
2	77361402	2:77361402_C/T	C	T	.	.	NSAMP=1
2	77377249	2:77377249_G/A	G	A	.	.	NSAMP=1
2	77382685	2:77382685_T/TTA	T	TTA	.	.	NSAMP=1
2	77387625	2:77387625_A/AT	A	AT	.	.	NSAMP=1
2	77432151	2:77432151_A/G	A	G	.	.	NSAMP=1
2	77479319	2:77479319_T/A	T	A	.	.	NSAMP=1
2	77505186	2:77505186_A/T	A	T	.	.	NSAMP=1
2	77513394	2:77513394_C/G	C	G	.	.	NSAMP=1
2	77515571	2:77515571_G/T	G	T	.	.	NSAMP=1
2	77524895	2:77524895_T/C	T	C	.	.	NSAMP=1
2	77595569	2:77595569_T/A	T	A	.	.	NSAMP=1
2	77600488	2:77600488_T/C	T	C	.	.	NSAMP=1
2	77614395	2:77614395_T/G	T	G	.	.	NSAMP=1
2	77661103	2:77661103_T/A	T	A	.	.	NSAMP=1
2	77662805	2:77662805_C/G	C	G	.	.	NSAMP=1
2	77672184	2:77672184_A/C	A	C	.	.	NSAMP=1
2	77678061	2:77678061_G/A	G	A	.	.	NSAMP=1
2	77682511	2:77682511_AT/A	AT	A	.	.	NSAMP=1
2	77686776	2:77686776_G/T	G	T	.	.	NSAMP=1
2	77695788	2:77695788_A/G	A	G	.	.	NSAMP=1
2	77696818	2:77696818_A/AT	A	AT	.	.	NSAMP=1
2	77704414	2:77704414_A/G	A	G	.	.	NSAMP=1
2	77708882	2:77708882_A/C	A	C	.	.	NSAMP=1
2	77739042	2:77739042_G/GT	G	GT	.	.	NSAMP=1
2	77739048	2:77739048_A/AAGG	A	AAGG	.	.	NSAMP=1
2	77749032	2:77749032_T/G	T	G	.	.	NSAMP=2
2	77756635	2:77756635_T/A	T	A	.	.	NSAMP=1
2	77756779	2:77756779_C/T	C	T	.	.	NSAMP=1
2	77761993	2:77761993_C/T	C	T	.	.	NSAMP=1
2	77765222	2:77765222_G/A	G	A	.	.	NSAMP=1
2	77828762	2:77828762_A/T	A	T	.	.	NSAMP=1
2	77917534	2:77917534_A/G	A	G	.	.	NSAMP=1
2	77926372	2:77926372_G/A	G	A	.	.	NSAMP=1
2	77974312	2:77974312_G/C	G	C	.	.	NSAMP=1
2	78013112	2:78013112_A/T	A	T	.	.	NSAMP=1
2	78053463	2:78053463_TATC/T	TATC	T	.	.	NSAMP=1
2	78104684	2:78104684_T/G	T	G	.	.	NSAMP=1
2	78235576	2:78235576_TA/T	TA	T	.	.	NSAMP=1
2	78239938	2:78239938_G/C	G	C	.	.	NSAMP=1
2	78293732	2:78293732_T/C	T	C	.	.	NSAMP=1
2	78300589	2:78300589_G/A	G	A	.	.	NSAMP=1
2	78308417	2:78308417_C/A	C	A	.	.	NSAMP=1
2	78314367	2:78314367_G/T	G	T	.	.	NSAMP=1
2	78318640	2:78318640_A/G	A	G	.	.	NSAMP=1
2	78385804	2:78385804_A/G	A	G	.	.	NSAMP=1
2	78393886	2:78393886_T/A	T	A	.	.	NSAMP=1
2	78404626	2:78404626_G/A	G	A	.	.	NSAMP=1
2	78414356	2:78414356_A/T	A	T	.	.	NSAMP=1
2	78485508	2:78485508_A/C	A	C	.	.	NSAMP=1
2	78523475	2:78523475_AT/A	AT	A	.	.	NSAMP=1
2	78524826	2:78524826_C/T	C	T	.	.	NSAMP=1
2	78529446	2:78529446_C/T	C	T	.	.	NSAMP=1
2	78570560	2:78570560_G/A	G	A	.	.	NSAMP=1
2	78570561	2:78570561_T/A	T	A	.	.	NSAMP=1
2	78578675	2:78578675_C/G	C	G	.	.	NSAMP=1
2	78592071	2:78592071_A/G	A	G	.	.	NSAMP=1
2	78605284	2:78605284_G/C	G	C	.	.	NSAMP=1
2	78632756	2:78632756_A/T	A	T	.	.	NSAMP=1
2	78638064	2:78638064_G/A	G	A	.	.	NSAMP=1
2	78657017	2:78657017_T/G	T	G	.	.	NSAMP=1
2	78667498	2:78667498_C/G	C	G	.	.	NSAMP=1
2	78678457	2:78678457_T/A	T	A	.	.	NSAMP=1
2	78707902	2:78707902_T/A	T	A	.	.	NSAMP=1
2	78713552	2:78713552_C/T	C	T	.	.	NSAMP=1
2	78740057	2:78740057_G/A	G	A	.	.	NSAMP=1
2	78750714	2:78750714_AT/A	AT	A	.	.	NSAMP=1
2	78799517	2:78799517_G/A	G	A	.	.	NSAMP=1
2	78799919	2:78799919_T/C	T	C	.	.	NSAMP=1
2	78810888	2:78810888_G/C	G	C	.	.	NSAMP=1
2	78843436	2:78843436_A/G	A	G	.	.	NSAMP=1
2	78868807	2:78868807_C/A	C	A	.	.	NSAMP=1
2	78879117	2:78879117_C/T	C	T	.	.	NSAMP=1
2	78893807	2:78893807_G/GA	G	GA	.	.	NSAMP=1
2	78932699	2:78932699_G/A	G	A	.	.	NSAMP=1
2	78933851	2:78933851_C/T	C	T	.	.	NSAMP=1
2	78968878	2:78968878_G/T	G	T	.	.	NSAMP=1
2	78971202	2:78971202_G/A	G	A	.	.	NSAMP=1
2	78996509	2:78996509_G/A	G	A	.	.	NSAMP=1
2	79033105	2:79033105_G/C	G	C	.	.	NSAMP=1
2	79035824	2:79035824_T/A	T	A	.	.	NSAMP=1
2	79092380	2:79092380_C/T	C	T	.	.	NSAMP=1
2	79127945	2:79127945_A/C	A	C	.	.	NSAMP=1
2	79127946	2:79127946_A/T	A	T	.	.	NSAMP=1
2	79144237	2:79144237_A/T	A	T	.	.	NSAMP=1
2	79154238	2:79154238_G/C	G	C	.	.	NSAMP=1
2	79214846	2:79214846_T/G	T	G	.	.	NSAMP=1
2	79218265	2:79218265_G/A	G	A	.	.	NSAMP=1
2	79230718	2:79230718_G/C	G	C	.	.	NSAMP=1
2	79231811	2:79231811_G/GA	G	GA	.	.	NSAMP=1
2	79232317	2:79232317_G/A	G	A	.	.	NSAMP=1
2	79248318	2:79248318_G/A	G	A	.	.	NSAMP=1
2	79253659	2:79253659_G/C	G	C	.	.	NSAMP=1
2	79330548	2:79330548_C/T	C	T	.	.	NSAMP=1
2	79431382	2:79431382_C/T	C	T	.	.	NSAMP=1
2	79497026	2:79497026_A/G	A	G	.	.	NSAMP=1
2	79501602	2:79501602_T/A	T	A	.	.	NSAMP=1
2	79506453	2:79506453_G/T	G	T	.	.	NSAMP=1
2	79526660	2:79526660_C/T	C	T	.	.	NSAMP=1
2	79552694	2:79552694_T/C	T	C	.	.	NSAMP=1
2	79596550	2:79596550_T/A	T	A	.	.	NSAMP=1
2	79647227	2:79647227_C/G	C	G	.	.	NSAMP=1
2	79655852	2:79655852_A/G	A	G	.	.	NSAMP=1
2	79665273	2:79665273_G/A	G	A	.	.	NSAMP=1
2	79744609	2:79744609_C/T	C	T	.	.	NSAMP=1
2	79746947	2:79746947_A/G	A	G	.	.	NSAMP=1
2	79781676	2:79781676_C/T	C	T	.	.	NSAMP=1
2	79847062	2:79847062_G/A	G	A	.	.	NSAMP=1
2	79851315	2:79851315_G/T	G	T	.	.	NSAMP=1
2	79858841	2:79858841_T/C	T	C	.	.	NSAMP=1
2	79874936	2:79874936_G/T	G	T	.	.	NSAMP=1
2	79892451	2:79892451_G/T	G	T	.	.	NSAMP=1
2	79899238	2:79899238_T/C	T	C	.	.	NSAMP=1
2	79903603	2:79903603_G/A	G	A	.	.	NSAMP=1
2	79941652	2:79941652_C/T	C	T	.	.	NSAMP=1
2	79952017	2:79952017_A/T	A	T	.	.	NSAMP=1
2	79957537	2:79957537_C/T	C	T	.	.	NSAMP=1
2	79961052	2:79961052_C/A	C	A	.	.	NSAMP=1
2	80023387	2:80023387_C/T	C	T	.	.	NSAMP=1
2	80068897	2:80068897_T/G	T	G	.	.	NSAMP=1
2	80074554	2:80074554_A/AG	A	AG	.	.	NSAMP=1
2	80114286	2:80114286_G/A	G	A	.	.	NSAMP=1
2	80148799	2:80148799_C/T	C	T	.	.	NSAMP=1
2	80159038	2:80159038_C/A	C	A	.	.	NSAMP=1
2	80170335	2:80170335_G/A	G	A	.	.	NSAMP=1
2	80223369	2:80223369_G/T	G	T	.	.	NSAMP=1
2	80276694	2:80276694_C/G	C	G	.	.	NSAMP=1
2	80311781	2:80311781_GTA/G	GTA	G	.	.	NSAMP=1
2	80318751	2:80318751_C/A	C	A	.	.	NSAMP=1
2	80364377	2:80364377_T/C	T	C	.	.	NSAMP=1
2	80398542	2:80398542_C/A	C	A	.	.	NSAMP=1
2	80399248	2:80399248_G/A	G	A	.	.	NSAMP=1
2	80401421	2:80401421_G/A	G	A	.	.	NSAMP=1
2	80456201	2:80456201_T/A	T	A	.	.	NSAMP=1
2	80464726	2:80464726_G/T	G	T	.	.	NSAMP=1
2	80487513	2:80487513_A/G	A	G	.	.	NSAMP=1
2	80513536	2:80513536_G/T	G	T	.	.	NSAMP=1
2	80515776	2:80515776_G/A	G	A	.	.	NSAMP=1
2	80525914	2:80525914_C/T	C	T	.	.	NSAMP=1
2	80547528	2:80547528_C/T	C	T	.	.	NSAMP=1
2	80569725	2:80569725_T/C	T	C	.	.	NSAMP=1
2	80582847	2:80582847_C/T	C	T	.	.	NSAMP=1
2	80591217	2:80591217_G/C	G	C	.	.	NSAMP=1
2	80611835	2:80611835_C/T	C	T	.	.	NSAMP=1
2	80618670	2:80618670_G/T	G	T	.	.	NSAMP=1
2	80625066	2:80625066_C/T	C	T	.	.	NSAMP=1
2	80641087	2:80641087_G/T	G	T	.	.	NSAMP=1
2	80660896	2:80660896_A/G	A	G	.	.	NSAMP=1
2	80690163	2:80690163_G/A	G	A	.	.	NSAMP=1
2	80693328	2:80693328_C/T	C	T	.	.	NSAMP=1
2	80702900	2:80702900_C/T	C	T	.	.	NSAMP=1
2	80717934	2:80717934_C/T	C	T	.	.	NSAMP=1
2	80730795	2:80730795_A/T	A	T	.	.	NSAMP=1
2	80742999	2:80742999_G/C	G	C	.	.	NSAMP=1
2	80747871	2:80747871_AT/A	AT	A	.	.	NSAMP=1
2	80748371	2:80748371_A/G	A	G	.	.	NSAMP=1
2	80769997	2:80769997_AT/A	AT	A	.	.	NSAMP=1
2	80782191	2:80782191_T/A	T	A	.	.	NSAMP=1
2	80782362	2:80782362_T/G	T	G	.	.	NSAMP=1
2	80788364	2:80788364_A/G	A	G	.	.	NSAMP=1
2	80808457	2:80808457_A/G	A	G	.	.	NSAMP=1
2	80833381	2:80833381_C/T	C	T	.	.	NSAMP=1
2	80846069	2:80846069_C/T	C	T	.	.	NSAMP=1
2	80867357	2:80867357_GT/G	GT	G	.	.	NSAMP=1
2	80867599	2:80867599_T/A	T	A	.	.	NSAMP=1
2	80870732	2:80870732_A/T	A	T	.	.	NSAMP=1
2	80889608	2:80889608_G/C	G	C	.	.	NSAMP=1
2	80903378	2:80903378_T/C	T	C	.	.	NSAMP=1
2	80922449	2:80922449_C/G	C	G	.	.	NSAMP=1
2	80933507	2:80933507_T/C	T	C	.	.	NSAMP=1
2	80940970	2:80940970_C/T	C	T	.	.	NSAMP=1
2	80959522	2:80959522_AG/A	AG	A	.	.	NSAMP=1
2	81024025	2:81024025_G/T	G	T	.	.	NSAMP=1
2	81025004	2:81025004_C/T	C	T	.	.	NSAMP=1
2	81078455	2:81078455_G/A	G	A	.	.	NSAMP=1
2	81119201	2:81119201_C/T	C	T	.	.	NSAMP=1
2	81192058	2:81192058_C/T	C	T	.	.	NSAMP=1
2	81262136	2:81262136_T/G	T	G	.	.	NSAMP=1
2	81290232	2:81290232_T/C	T	C	.	.	NSAMP=1
2	81301852	2:81301852_G/A	G	A	.	.	NSAMP=1
2	81380411	2:81380411_G/A	G	A	.	.	NSAMP=1
2	81386187	2:81386187_T/A	T	A	.	.	NSAMP=1
2	81413536	2:81413536_G/A	G	A	.	.	NSAMP=1
2	81414416	2:81414416_TAA/T	TAA	T	.	.	NSAMP=1
2	81414808	2:81414808_T/A	T	A	.	.	NSAMP=1
2	81423479	2:81423479_C/T	C	T	.	.	NSAMP=1
2	81456629	2:81456629_A/G	A	G	.	.	NSAMP=1
2	81461640	2:81461640_C/T	C	T	.	.	NSAMP=1
2	81486330	2:81486330_A/G	A	G	.	.	NSAMP=1
2	81661729	2:81661729_G/T	G	T	.	.	NSAMP=1
2	81737453	2:81737453_A/AGGC	A	AGGC	.	.	NSAMP=1
2	81776308	2:81776308_C/CA	C	CA	.	.	NSAMP=1
2	81805146	2:81805146_C/A	C	A	.	.	NSAMP=1
2	81817708	2:81817708_C/G	C	G	.	.	NSAMP=1
2	81818307	2:81818307_T/A	T	A	.	.	NSAMP=1
2	81838755	2:81838755_G/T	G	T	.	.	NSAMP=1
2	81856826	2:81856826_G/T	G	T	.	.	NSAMP=1
2	81872052	2:81872052_A/T	A	T	.	.	NSAMP=1
2	81893487	2:81893487_T/A	T	A	.	.	NSAMP=1
2	81942539	2:81942539_T/A	T	A	.	.	NSAMP=1
2	81994226	2:81994226_T/C	T	C	.	.	NSAMP=1
2	82011690	2:82011690_G/A	G	A	.	.	NSAMP=1
2	82011872	2:82011872_G/T	G	T	.	.	NSAMP=1
2	82012411	2:82012411_C/G	C	G	.	.	NSAMP=1
2	82020101	2:82020101_C/T	C	T	.	.	NSAMP=1
2	82028797	2:82028797_G/T	G	T	.	.	NSAMP=1
2	82053201	2:82053201_T/C	T	C	.	.	NSAMP=1
2	82101677	2:82101677_T/A	T	A	.	.	NSAMP=1
2	82160453	2:82160453_T/C	T	C	.	.	NSAMP=1
2	82166931	2:82166931_G/A	G	A	.	.	NSAMP=1
2	82185822	2:82185822_A/T	A	T	.	.	NSAMP=1
2	82197996	2:82197996_G/T	G	T	.	.	NSAMP=1
2	82202071	2:82202071_A/C	A	C	.	.	NSAMP=1
2	82219343	2:82219343_G/C	G	C	.	.	NSAMP=1
2	82228580	rs207462007	T	A	.	.	NSAMP=1
2	82267593	2:82267593_C/T	C	T	.	.	NSAMP=1
2	82339237	2:82339237_G/A	G	A	.	.	NSAMP=1
2	82341553	2:82341553_G/T	G	T	.	.	NSAMP=1
2	82346844	2:82346844_C/T	C	T	.	.	NSAMP=1
2	82359839	2:82359839_C/G	C	G	.	.	NSAMP=1
2	82362141	2:82362141_G/T	G	T	.	.	NSAMP=1
2	82396882	2:82396882_G/T	G	T	.	.	NSAMP=1
2	82405267	2:82405267_T/A	T	A	.	.	NSAMP=1
2	82405740	2:82405740_C/T	C	T	.	.	NSAMP=1
2	82457322	2:82457322_A/T	A	T	.	.	NSAMP=1
2	82504918	2:82504918_G/T	G	T	.	.	NSAMP=1
2	82508045	2:82508045_T/A	T	A	.	.	NSAMP=1
2	82518230	2:82518230_A/C	A	C	.	.	NSAMP=1
2	82522383	2:82522383_GA/G	GA	G	.	.	NSAMP=1
2	82531049	2:82531049_T/A	T	A	.	.	NSAMP=1
2	82575201	2:82575201_G/C	G	C	.	.	NSAMP=1
2	82576251	2:82576251_A/G	A	G	.	.	NSAMP=1
2	82591783	2:82591783_G/A	G	A	.	.	NSAMP=1
2	82646073	2:82646073_T/C	T	C	.	.	NSAMP=1
2	82655934	2:82655934_G/A	G	A	.	.	NSAMP=1
2	82664462	2:82664462_G/A	G	A	.	.	NSAMP=1
2	82671618	2:82671618_T/G	T	G	.	.	NSAMP=1
2	82689591	2:82689591_G/A	G	A	.	.	NSAMP=1
2	82706920	2:82706920_G/C	G	C	.	.	NSAMP=1
2	82713182	2:82713182_G/A	G	A	.	.	NSAMP=1
2	82810134	2:82810134_C/A	C	A	.	.	NSAMP=1
2	82834271	2:82834271_G/A	G	A	.	.	NSAMP=1
2	82895404	2:82895404_C/A	C	A	.	.	NSAMP=1
2	83009393	2:83009393_T/C	T	C	.	.	NSAMP=1
2	83009703	2:83009703_C/T	C	T	.	.	NSAMP=1
2	83047119	2:83047119_T/C	T	C	.	.	NSAMP=1
2	83068618	2:83068618_G/T	G	T	.	.	NSAMP=1
2	83086531	2:83086531_TA/T	TA	T	.	.	NSAMP=1
2	83119414	2:83119414_TA/T	TA	T	.	.	NSAMP=1
2	83122511	2:83122511_A/T	A	T	.	.	NSAMP=1
2	83153145	2:83153145_G/A	G	A	.	.	NSAMP=1
2	83219193	2:83219193_T/A	T	A	.	.	NSAMP=1
2	83222255	2:83222255_G/A	G	A	.	.	NSAMP=1
2	83227394	2:83227394_C/T	C	T	.	.	NSAMP=1
2	83228183	2:83228183_C/T	C	T	.	.	NSAMP=1
2	83245505	2:83245505_C/A	C	A	.	.	NSAMP=1
2	83254131	2:83254131_TA/T	TA	T	.	.	NSAMP=1
2	83290387	2:83290387_G/A	G	A	.	.	NSAMP=1
2	83313697	2:83313697_C/G	C	G	.	.	NSAMP=1
2	83392214	2:83392214_G/A	G	A	.	.	NSAMP=1
2	83442349	2:83442349_G/A	G	A	.	.	NSAMP=1
2	83442426	2:83442426_G/C	G	C	.	.	NSAMP=1
2	83513900	2:83513900_G/C	G	C	.	.	NSAMP=1
2	83514803	2:83514803_C/T	C	T	.	.	NSAMP=1
2	83531085	2:83531085_C/T	C	T	.	.	NSAMP=1
2	83534307	2:83534307_G/A	G	A	.	.	NSAMP=1
2	83535307	2:83535307_G/T	G	T	.	.	NSAMP=1
2	83559605	2:83559605_C/T	C	T	.	.	NSAMP=1
2	83671628	2:83671628_T/G	T	G	.	.	NSAMP=1
2	83701676	2:83701676_TA/T	TA	T	.	.	NSAMP=1
2	83706881	2:83706881_T/C	T	C	.	.	NSAMP=1
2	83727976	2:83727976_C/T	C	T	.	.	NSAMP=1
2	83735944	2:83735944_C/T	C	T	.	.	NSAMP=1
2	83883229	2:83883229_A/T	A	T	.	.	NSAMP=1
2	83913869	2:83913869_A/T	A	T	.	.	NSAMP=1
2	83936209	2:83936209_C/T	C	T	.	.	NSAMP=1
2	83959965	2:83959965_A/G	A	G	.	.	NSAMP=1
2	83972327	2:83972327_C/T	C	T	.	.	NSAMP=1
2	84161665	2:84161665_T/G	T	G	.	.	NSAMP=1
2	84181488	2:84181488_C/G	C	G	.	.	NSAMP=1
2	84259092	2:84259092_G/A	G	A	.	.	NSAMP=1
2	84314902	2:84314902_G/A	G	A	.	.	NSAMP=1
2	84374946	2:84374946_A/T	A	T	.	.	NSAMP=1
2	84380397	2:84380397_G/A	G	A	.	.	NSAMP=1
2	84406079	2:84406079_C/G	C	G	.	.	NSAMP=1
2	84423373	2:84423373_C/G	C	G	.	.	NSAMP=1
2	84440230	2:84440230_G/A	G	A	.	.	NSAMP=1
2	84653359	2:84653359_T/A	T	A	.	.	NSAMP=1
2	84678823	2:84678823_C/A	C	A	.	.	NSAMP=1
2	84749200	2:84749200_TAA/T	TAA	T	.	.	NSAMP=1
2	84864560	2:84864560_G/A	G	A	.	.	NSAMP=1
2	84984037	2:84984037_A/C	A	C	.	.	NSAMP=1
2	84988472	2:84988472_AT/A	AT	A	.	.	NSAMP=1
2	85039823	2:85039823_C/G	C	G	.	.	NSAMP=1
2	85066375	2:85066375_G/A	G	A	.	.	NSAMP=1
2	85082278	2:85082278_C/T	C	T	.	.	NSAMP=1
2	85090716	2:85090716_A/T	A	T	.	.	NSAMP=1
2	85215061	2:85215061_C/T	C	T	.	.	NSAMP=1
2	85231945	2:85231945_G/A	G	A	.	.	NSAMP=1
2	85265190	2:85265190_T/A	T	A	.	.	NSAMP=1
2	85413653	2:85413653_A/G	A	G	.	.	NSAMP=1
2	85429080	2:85429080_ATTTATTTAT/A	ATTTATTTAT	A	.	.	NSAMP=1
2	85490409	2:85490409_G/A	G	A	.	.	NSAMP=1
2	85498200	2:85498200_C/A	C	A	.	.	NSAMP=1
2	85594149	2:85594149_C/G	C	G	.	.	NSAMP=1
2	85645808	2:85645808_A/G	A	G	.	.	NSAMP=1
2	85645822	2:85645822_G/A	G	A	.	.	NSAMP=1
2	85732818	2:85732818_C/T	C	T	.	.	NSAMP=1
2	85851730	2:85851730_G/A	G	A	.	.	NSAMP=1
2	85862909	2:85862909_A/T	A	T	.	.	NSAMP=1
2	85887929	2:85887929_G/C	G	C	.	.	NSAMP=1
2	85980224	2:85980224_G/A	G	A	.	.	NSAMP=1
2	86010736	2:86010736_G/A	G	A	.	.	NSAMP=1
2	86026215	2:86026215_G/A	G	A	.	.	NSAMP=1
2	86046472	2:86046472_T/C	T	C	.	.	NSAMP=1
2	86126521	2:86126521_G/A	G	A	.	.	NSAMP=1
2	86152481	2:86152481_T/A	T	A	.	.	NSAMP=1
2	86181601	2:86181601_C/G	C	G	.	.	NSAMP=1
2	86375853	2:86375853_C/CA	C	CA	.	.	NSAMP=1
2	86536597	2:86536597_G/A	G	A	.	.	NSAMP=1
2	86668406	2:86668406_T/C	T	C	.	.	NSAMP=1
2	86680012	2:86680012_C/G	C	G	.	.	NSAMP=1
2	86842671	2:86842671_C/T	C	T	.	.	NSAMP=1
2	87054861	2:87054861_G/C	G	C	.	.	NSAMP=1
2	87299477	2:87299477_C/CT	C	CT	.	.	NSAMP=1
2	87511544	2:87511544_A/ACCCTTTGT	A	ACCCTTTGT	.	.	NSAMP=1
2	87575355	2:87575355_CGCCG/CACCAGCGCCGTGCCCCTCTCTGCACCA	CGCCG	CACCAGCGCCGTGCCCCTCTCTGCACCA	.	.	NSAMP=1
2	87582683	2:87582683_G/GCCCTGC	G	GCCCTGC	.	.	NSAMP=1
2	87587199	2:87587199_GATGAA/G	GATGAA	G	.	.	NSAMP=2
2	87588170	2:87588170_CATAAT/C	CATAAT	C	.	.	NSAMP=2
2	87591427	2:87591427_AGATGAAAT/A	AGATGAAAT	A	.	.	NSAMP=1
2	87591447	2:87591447_TTGAAA/T	TTGAAA	T	.	.	NSAMP=1
2	87591738	2:87591738_TGATGA/T	TGATGA	T	.	.	NSAMP=1
2	87591820	2:87591820_TGATGA/T	TGATGA	T	.	.	NSAMP=1
2	87593072	2:87593072_GATGAA/G	GATGAA	G	.	.	NSAMP=1
2	87626111	2:87626111_CCAAGCCAGTCAAGCCAGCCATA/C	CCAAGCCAGTCAAGCCAGCCATA	C	.	.	NSAMP=1
2	87641740	2:87641740_C/CAGCCACG	C	CAGCCACG	.	.	NSAMP=1
2	87642880	2:87642880_G/GCCGAA	G	GCCGAA	.	.	NSAMP=1
2	87644234	2:87644234_GGCCCA/G	GGCCCA	G	.	.	NSAMP=1
2	87999911	2:87999911_A/C	A	C	.	.	NSAMP=1
2	88381987	2:88381987_G/A	G	A	.	.	NSAMP=1
2	88428850	2:88428850_C/T	C	T	.	.	NSAMP=1
2	88536295	2:88536295_G/A	G	A	.	.	NSAMP=1
2	88554579	2:88554579_C/T	C	T	.	.	NSAMP=1
2	88560868	2:88560868_G/A	G	A	.	.	NSAMP=1
2	88672673	2:88672673_G/A	G	A	.	.	NSAMP=1
2	88738980	2:88738980_G/C	G	C	.	.	NSAMP=1
2	88864429	2:88864429_G/A	G	A	.	.	NSAMP=1
2	89055052	2:89055052_C/T	C	T	.	.	NSAMP=1
2	89167835	2:89167835_TTCCTA/T	TTCCTA	T	.	.	NSAMP=1
2	89212701	2:89212701_CAG/C	CAG	C	.	.	NSAMP=1
2	89263405	2:89263405_AGG/A	AGG	A	.	.	NSAMP=1
2	89263409	2:89263409_AAAT/A	AAAT	A	.	.	NSAMP=1
2	89295532	2:89295532_T/TTATG	T	TTATG	.	.	NSAMP=1
2	89301138	2:89301138_TC/T	TC	T	.	.	NSAMP=1
2	89301206	2:89301206_T/TTG	T	TTG	.	.	NSAMP=1
2	89336321	2:89336321_A/AC	A	AC	.	.	NSAMP=1
2	89345471	2:89345471_TTTGTAACACTATGTGAG/TCCCT	TTTGTAACACTATGTGAG	TCCCT	.	.	NSAMP=1
2	89384671	2:89384671_G/GGC	G	GGC	.	.	NSAMP=1
2	89442054	2:89442054_G/GTC	G	GTC	.	.	NSAMP=1
2	89475798	2:89475798_TGTA/T	TGTA	T,A	.	.	NSAMP=1
2	89475803	2:89475803_CACTGTG/C	CACTGTG	C	.	.	NSAMP=2
2	89491478	2:89491478_A/AT	A	AT	.	.	NSAMP=1
2	89521166	2:89521166_GTACCACTGTGGGAGGAGTTTGTAGAG/GACCTTTTTAGGCCAGTGTGTAC	GTACCACTGTGGGAGGAGTTTGTAGAG	GACCTTTTTAGGCCAGTGTGTAC,G	.	.	NSAMP=2
2	89521166	2:89521166_GTACCACTGTGGGAGGAGTTTGTAGAG/GACCTTTTTAGGCCAGTGTGTAC	GTACCACTGTGGGAGGAGTTTGTAGAG	GACCTTTTTAGGCCAGTGTGTAC,T	.	.	NSAMP=2
2	89521166	2:89521166_GTACCACTGTGGGAGGAGTTTGTAGAG/GACCTTTTTAGGCCAGTGTGTAC	GTACCACTGTGGGAGGAGTTTGTAGAG	GACCTTTTTAGGCCAGTGTGTAC,GCC	.	.	NSAMP=2
2	89521166	2:89521166_GTACCACTGTGGGAGGAGTTTGTAGAG/GACCTTTTTAGGCCAGTGTGTAC	GTACCACTGTGGGAGGAGTTTGTAGAG	GACCTTTTTAGGCCAGTGTGTAC,T	.	.	NSAMP=2
2	89533652	2:89533652_TGTA/T	TGTA	T	.	.	NSAMP=1
2	89533656	2:89533656_CCACTGTGG/C	CCACTGTGG	C,T	.	.	NSAMP=3
2	89544251	2:89544251_GTA/G	GTA	G	.	.	NSAMP=1
2	89544257	2:89544257_CTGT/C	CTGT	C	.	.	NSAMP=2
2	89563731	2:89563731_AT/A	AT	A	.	.	NSAMP=1
2	89853755	2:89853755_A/ACATTC	A	ACATTC	.	.	NSAMP=1
2	89858115	2:89858115_GTCCAT/G	GTCCAT	G	.	.	NSAMP=1
2	89866757	2:89866757_T/TCCATC	T	TCCATC	.	.	NSAMP=2
2	89867849	2:89867849_C/CACACA	C	CACACA	.	.	NSAMP=1
2	89868604	2:89868604_G/GGGTTA	G	GGGTTA	.	.	NSAMP=1
2	89869593	2:89869593_T/TGATTC	T	TGATTC	.	.	NSAMP=1
2	89870425	2:89870425_A/ATTTAC	A	ATTTAC	.	.	NSAMP=1
2	89871964	2:89871964_A/ACTCAC	A	ACTCAC	.	.	NSAMP=1
2	89872863	2:89872863_C/CGGATG	C	CGGATG	.	.	NSAMP=1
2	89874431	2:89874431_GTGGAA/G	GTGGAA	G	.	.	NSAMP=1
2	89874687	2:89874687_T/TACAGG	T	TACAGG	.	.	NSAMP=1
2	89874795	2:89874795_A/AATTCT	A	AATTCT	.	.	NSAMP=1
2	89874838	2:89874838_G/GGTTTCAACCC	G	GGTTTCAACCC	.	.	NSAMP=1
2	89875802	2:89875802_T/TACAGG	T	TACAGG	.	.	NSAMP=1
2	89877642	2:89877642_TAGAAG/T	TAGAAG	T	.	.	NSAMP=1
2	89877814	2:89877814_C/CAATGTACAGG	C	CAATGTACAGG	.	.	NSAMP=1
2	89877889	2:89877889_G/GAAAGA	G	GAAAGA	.	.	NSAMP=1
2	89878090	2:89878090_A/ATGGAG	A	ATGGAG	.	.	NSAMP=1
2	89878096	2:89878096_TTTAAA/T	TTTAAA	T	.	.	NSAMP=1
2	89980706	2:89980706_T/TA	T	TA	.	.	NSAMP=1
2	89987064	2:89987064_AAGTATACAGCTTCCTCCCACAGTGGTA/ACCTACCCGGGGTG	AAGTATACAGCTTCCTCCCACAGTGGTA	ACCTACCCGGGGTG,AGGTACACACGTC,A,AGGTACACACCGTCCCC	.	.	NSAMP=5
2	89987064	2:89987064_AAGTATACAGCTTCCTCCCACAGTGGTA/ACCTACCCGGGGTG	AAGTATACAGCTTCCTCCCACAGTGGTA	ACCTACCCGGGGTG,AGGTACACACGTC,G,AGGTACACACCGTCCCC	.	.	NSAMP=5
2	90008306	2:90008306_A/AG	A	AG	.	.	NSAMP=1
2	90025511	2:90025511_CTCCCACAG/C	CTCCCACAG	C	.	.	NSAMP=1
2	90025544	2:90025544_CT/C	CT	C	.	.	NSAMP=1
2	90044430	2:90044430_ACAATTTCCT/A	ACAATTTCCT	A	.	.	NSAMP=1
2	90044441	2:90044441_A/ATT	A	ATT,C	.	.	NSAMP=3
2	90044442	2:90044442_CA/C	CA	C	.	.	NSAMP=3
2	90044449	2:90044449_GTAC/G	GTAC	G	.	.	NSAMP=3
2	90092190	2:90092190_GCTACACAGTTTCCTAACACAGTGGTACAA/GATGCACAAGATCCTCTG	GCTACACAGTTTCCTAACACAGTGGTACAA	GATGCACAAGATCCTCTG,C	.	.	NSAMP=2
2	90092190	2:90092190_GCTACACAGTTTCCTAACACAGTGGTACAA/GATGCACAAGATCCTCTG	GCTACACAGTTTCCTAACACAGTGGTACAA	GATGCACAAGATCCTCTG,CCCCTC	.	.	NSAMP=2
2	90096959	2:90096959_GA/G	GA	G	.	.	NSAMP=1
2	90110121	2:90110121_A/AT	A	AT	.	.	NSAMP=1
2	90112731	2:90112731_C/T	C	T	.	.	NSAMP=1
2	90181958	2:90181958_GATA/G	GATA	G	.	.	NSAMP=1
2	90181964	2:90181964_A/AGG	A	AGG	.	.	NSAMP=1
2	90435463	2:90435463_GCTGATTTTTAAAATA/G	GCTGATTTTTAAAATA	G	.	.	NSAMP=1
2	90439709	2:90439709_CTTCTT/C	CTTCTT	C	.	.	NSAMP=3
2	90461291	2:90461291_T/TAGCCCCAGA	T	TAGCCCCAGA	.	.	NSAMP=1
2	90476039	2:90476039_C/CTGGCTTGGCTGGCT	C	CTGGCTTGGCTGGCT	.	.	NSAMP=1
2	90477389	2:90477389_C/CTGGCTGTG	C	CTGGCTGTG	.	.	NSAMP=1
2	90490273	2:90490273_TTGC/T	TTGC	T	.	.	NSAMP=1
2	91627159	2:91627159_TTACAA/T	TTACAA	T	.	.	NSAMP=1
2	91639141	2:91639141_G/GAAACGACGAA	G	GAAACGACGAA	.	.	NSAMP=1
2	91639164	2:91639164_GGAAAT/G	GGAAAT	G	.	.	NSAMP=1
2	91657270	2:91657270_GCTGATTTTTAAAATA/G	GCTGATTTTTAAAATA	G	.	.	NSAMP=1
2	91682017	2:91682017_T/TAGCCCCAGA	T	TAGCCCCAGA	.	.	NSAMP=1
2	91737439	2:91737439_AAGAAT/A	AAGAAT	A	.	.	NSAMP=1
2	91737478	2:91737478_A/ATCATT	A	ATCATT	.	.	NSAMP=1
2	91738032	2:91738032_ATTCAT/A	ATTCAT	A	.	.	NSAMP=2
2	91738663	2:91738663_ACATCT/A	ACATCT	A,ACATCT	.	.	NSAMP=2
2	91739361	2:91739361_G/GTCATCATTTCATCACATCTCATC	G	GTCATCATTTCATCACATCTCATC	.	.	NSAMP=1
2	91740265	2:91740265_AAAATT/A	AAAATT	A	.	.	NSAMP=1
2	91773031	2:91773031_T/TAAAAAAAAAA	T	TAAAAAAAAAA	.	.	NSAMP=1
2	91796771	2:91796771_GTTGTTTGT/G	GTTGTTTGT	G	.	.	NSAMP=2
2	91986925	2:91986925_A/AAAGAGT	A	AAAGAGT	.	.	NSAMP=1
2	92294136	2:92294136_AGGATTTCG/ACGAGTTCC	AGGATTTCG	ACGAGTTCC	.	.	NSAMP=1
2	95610357	2:95610357_C/CCCGTG	C	CCCGTG	.	.	NSAMP=1
2	95664320	2:95664320_C/T	C	T	.	.	NSAMP=1
2	95706443	2:95706443_G/A	G	A	.	.	NSAMP=1
2	95746528	2:95746528_TCTTA/T	TCTTA	T	.	.	NSAMP=1
2	95898203	2:95898203_C/T	C	T	.	.	NSAMP=1
2	95948779	2:95948779_G/A	G	A	.	.	NSAMP=1
2	95963010	2:95963010_T/G	T	G	.	.	NSAMP=1
2	95963042	2:95963042_T/G	T	G	.	.	NSAMP=1
2	95976117	rs146247024	G	A	.	.	NSAMP=1
2	96013287	2:96013287_G/A	G	A	.	.	NSAMP=1
2	96020223	2:96020223_G/A	G	A	.	.	NSAMP=1
2	96051715	2:96051715_C/G	C	G	.	.	NSAMP=1
2	96222000	2:96222000_C/CA	C	CA	.	.	NSAMP=1
2	96232882	2:96232882_G/C	G	C	.	.	NSAMP=1
2	96429564	2:96429564_G/GCCT	G	GCCT	.	.	NSAMP=1
2	96680559	2:96680559_AG/A	AG	A	.	.	NSAMP=1
2	96689691	2:96689691_C/T	C	T	.	.	NSAMP=1
2	96787970	2:96787970_G/C	G	C	.	.	NSAMP=1
2	96788003	2:96788003_C/T	C	T	.	.	NSAMP=1
2	96872947	2:96872947_A/T	A	T	.	.	NSAMP=1
2	96913013	2:96913013_C/T	C	T	.	.	NSAMP=1
2	96961708	2:96961708_C/CA	C	CA	.	.	NSAMP=1
2	97013922	2:97013922_C/T	C	T	.	.	NSAMP=1
2	97149230	2:97149230_C/T	C	T	.	.	NSAMP=1
2	97152228	2:97152228_G/A	G	A	.	.	NSAMP=1
2	97259578	2:97259578_C/T	C	T	.	.	NSAMP=1
2	97396365	2:97396365_C/T	C	T	.	.	NSAMP=1
2	97505601	2:97505601_T/A	T	A	.	.	NSAMP=1
2	97527565	2:97527565_G/C	G	C	.	.	NSAMP=1
2	97527650	2:97527650_G/A	G	A	.	.	NSAMP=1
2	97543876	2:97543876_C/T	C	T	.	.	NSAMP=1
2	97563748	2:97563748_G/A	G	A	.	.	NSAMP=1
2	97596041	2:97596041_T/C	T	C	.	.	NSAMP=1
2	97614097	2:97614097_G/A	G	A	.	.	NSAMP=1
2	97622931	2:97622931_C/T	C	T	.	.	NSAMP=1
2	97627078	rs1730125	A	G	.	.	NSAMP=2
2	97630215	2:97630215_A/ACCCGCTGAGCC	A	ACCCGCTGAGCC	.	.	NSAMP=1
2	98178461	2:98178461_G/GATGCATTTA	G	GATGCATTTA	.	.	NSAMP=1
2	98384310	2:98384310_T/C	T	C	.	.	NSAMP=1
2	98386758	2:98386758_T/A	T	A	.	.	NSAMP=1
2	98601835	2:98601835_C/T	C	T	.	.	NSAMP=2
2	98620827	2:98620827_T/C	T	C	.	.	NSAMP=1
2	98632351	2:98632351_T/C	T	C	.	.	NSAMP=1
2	98698436	rs62154867	C	T	.	.	NSAMP=2
2	98731442	2:98731442_C/T	C	T	.	.	NSAMP=1
2	98749360	2:98749360_C/T	C	T	.	.	NSAMP=1
2	98886475	2:98886475_C/G	C	G	.	.	NSAMP=1
2	98890650	2:98890650_T/C	T	C	.	.	NSAMP=1
2	98907188	2:98907188_G/T	G	T	.	.	NSAMP=1
2	98911020	2:98911020_G/A	G	A	.	.	NSAMP=1
2	98996441	2:98996441_C/T	C	T	.	.	NSAMP=1
2	99085441	2:99085441_T/TG	T	TG	.	.	NSAMP=1
2	99136464	2:99136464_G/C	G	C	.	.	NSAMP=1
2	99188334	2:99188334_C/G	C	G	.	.	NSAMP=1
2	99230453	2:99230453_G/A	G	A	.	.	NSAMP=1
2	99515533	2:99515533_A/G	A	G	.	.	NSAMP=1
2	99537300	2:99537300_T/C	T	C	.	.	NSAMP=1
2	99553558	2:99553558_G/A	G	A	.	.	NSAMP=1
2	99818896	2:99818896_G/T	G	T	.	.	NSAMP=1
2	99874649	2:99874649_A/G	A	G	.	.	NSAMP=1
2	99997851	2:99997851_C/T	C	T	.	.	NSAMP=1
2	100016407	2:100016407_T/C	T	C	.	.	NSAMP=1
2	100081014	2:100081014_A/C	A	C	.	.	NSAMP=1
2	100097535	2:100097535_TTGACTCAA/T	TTGACTCAA	T	.	.	NSAMP=1
2	100105120	2:100105120_G/T	G	T	.	.	NSAMP=1
2	100146589	2:100146589_G/A	G	A	.	.	NSAMP=1
2	100218732	2:100218732_CTTTCCTAGAGAACTGAAGATC/CCGGAAG	CTTTCCTAGAGAACTGAAGATC	CCGGAAG	.	.	NSAMP=1
2	100258871	2:100258871_C/G	C	G	.	.	NSAMP=1
2	100291168	2:100291168_T/G	T	G	.	.	NSAMP=1
2	100293346	2:100293346_G/A	G	A	.	.	NSAMP=1
2	100343538	2:100343538_C/T	C	T	.	.	NSAMP=1
2	100438814	2:100438814_T/TG	T	TG	.	.	NSAMP=1
2	100459365	2:100459365_G/C	G	C	.	.	NSAMP=1
2	100460884	2:100460884_A/T	A	T	.	.	NSAMP=1
2	100503727	2:100503727_C/T	C	T	.	.	NSAMP=1
2	100674956	2:100674956_G/A	G	A	.	.	NSAMP=1
2	100971217	2:100971217_C/T	C	T	.	.	NSAMP=1
2	101001227	2:101001227_A/G	A	G	.	.	NSAMP=1
2	101022391	2:101022391_C/T	C	T	.	.	NSAMP=1
2	101052805	2:101052805_C/T	C	T	.	.	NSAMP=1
2	101192782	2:101192782_G/C	G	C	.	.	NSAMP=1
2	101197564	2:101197564_C/G	C	G	.	.	NSAMP=1
2	101255105	2:101255105_C/T	C	T	.	.	NSAMP=1
2	101276845	2:101276845_G/GA	G	GA	.	.	NSAMP=1
2	101292128	2:101292128_G/A	G	A	.	.	NSAMP=1
2	101376621	2:101376621_G/A	G	A	.	.	NSAMP=1
2	101408150	2:101408150_C/G	C	G	.	.	NSAMP=1
2	101544162	2:101544162_C/T	C	T	.	.	NSAMP=1
2	101594833	2:101594833_T/C	T	C	.	.	NSAMP=1
2	101663443	2:101663443_C/T	C	T	.	.	NSAMP=1
2	101680454	2:101680454_AAAG/A	AAAG	A	.	.	NSAMP=1
2	101680460	2:101680460_TAC/T	TAC	T	.	.	NSAMP=1
2	101706408	2:101706408_T/G	T	G	.	.	NSAMP=1
2	101766363	2:101766363_C/A	C	A	.	.	NSAMP=1
2	101876155	2:101876155_A/G	A	G	.	.	NSAMP=1
2	101876544	2:101876544_A/T	A	T	.	.	NSAMP=1
2	101882913	2:101882913_A/T	A	T	.	.	NSAMP=1
2	101899446	2:101899446_GC/G	GC	G	.	.	NSAMP=1
2	101939018	2:101939018_G/C	G	C	.	.	NSAMP=1
2	102077980	2:102077980_C/G	C	G	.	.	NSAMP=1
2	102139484	2:102139484_C/T	C	T	.	.	NSAMP=1
2	102144901	2:102144901_C/A	C	A	.	.	NSAMP=1
2	102197451	2:102197451_A/AC	A	AC	.	.	NSAMP=1
2	102238567	2:102238567_G/A	G	A	.	.	NSAMP=1
2	102245100	2:102245100_T/A	T	A	.	.	NSAMP=1
2	102273511	2:102273511_T/C	T	C	.	.	NSAMP=1
2	102351490	2:102351490_T/G	T	G	.	.	NSAMP=1
2	102371423	2:102371423_T/A	T	A	.	.	NSAMP=1
2	102381196	2:102381196_C/A	C	A	.	.	NSAMP=1
2	102384514	2:102384514_G/GAGGC	G	GAGGC	.	.	NSAMP=1
2	102409854	2:102409854_G/T	G	T	.	.	NSAMP=1
2	102413850	2:102413850_G/A	G	A	.	.	NSAMP=1
2	102474159	2:102474159_T/G	T	G	.	.	NSAMP=1
2	102599193	2:102599193_C/T	C	T	.	.	NSAMP=1
2	102601918	2:102601918_G/T	G	T	.	.	NSAMP=1
2	102601919	2:102601919_T/C	T	C	.	.	NSAMP=1
2	102801846	2:102801846_C/T	C	T	.	.	NSAMP=1
2	102837685	2:102837685_C/A	C	A	.	.	NSAMP=1
2	102856807	2:102856807_T/G	T	G	.	.	NSAMP=1
2	102927606	2:102927606_C/A	C	A	.	.	NSAMP=1
2	102927613	2:102927613_T/A	T	A	.	.	NSAMP=1
2	103034943	2:103034943_T/TGGGACCC	T	TGGGACCC	.	.	NSAMP=1
2	103103448	2:103103448_T/C	T	C	.	.	NSAMP=1
2	103114496	2:103114496_C/T	C	T	.	.	NSAMP=1
2	103202079	2:103202079_G/A	G	A	.	.	NSAMP=1
2	103220471	2:103220471_C/A	C	A	.	.	NSAMP=1
2	103285167	2:103285167_G/A	G	A	.	.	NSAMP=1
2	103457417	2:103457417_A/C	A	C	.	.	NSAMP=1
2	103480052	2:103480052_A/AAT	A	AAT	.	.	NSAMP=1
2	103482329	2:103482329_T/G	T	G	.	.	NSAMP=1
2	103486092	2:103486092_A/T	A	T	.	.	NSAMP=1
2	103540142	2:103540142_C/G	C	G	.	.	NSAMP=1
2	103626537	2:103626537_C/T	C	T	.	.	NSAMP=1
2	103692866	2:103692866_GT/G	GT	G	.	.	NSAMP=1
2	103748647	2:103748647_T/C	T	C	.	.	NSAMP=1
2	103761405	2:103761405_G/A	G	A	.	.	NSAMP=1
2	103767364	2:103767364_C/G	C	G	.	.	NSAMP=1
2	103794415	2:103794415_C/G	C	G	.	.	NSAMP=1
2	103795172	2:103795172_C/G	C	G	.	.	NSAMP=1
2	103825178	2:103825178_T/G	T	G	.	.	NSAMP=1
2	103848931	2:103848931_A/T	A	T	.	.	NSAMP=1
2	103859964	2:103859964_C/A	C	A	.	.	NSAMP=1
2	103879768	2:103879768_C/T	C	T	.	.	NSAMP=1
2	103883683	2:103883683_C/T	C	T	.	.	NSAMP=1
2	103900947	2:103900947_G/T	G	T	.	.	NSAMP=1
2	103902332	2:103902332_C/T	C	T	.	.	NSAMP=1
2	103916618	2:103916618_C/T	C	T	.	.	NSAMP=1
2	104013872	2:104013872_G/A	G	A	.	.	NSAMP=1
2	104114661	2:104114661_C/G	C	G	.	.	NSAMP=1
2	104231759	2:104231759_C/T	C	T	.	.	NSAMP=1
2	104295879	2:104295879_C/A	C	A	.	.	NSAMP=1
2	104384860	2:104384860_C/T	C	T	.	.	NSAMP=1
2	104445494	2:104445494_CCTT/C	CCTT	C	.	.	NSAMP=1
2	104461611	2:104461611_G/A	G	A	.	.	NSAMP=1
2	104470071	2:104470071_G/A	G	A	.	.	NSAMP=1
2	104470941	2:104470941_T/A	T	A	.	.	NSAMP=1
2	104473085	2:104473085_A/G	A	G	.	.	NSAMP=1
2	104499744	2:104499744_G/C	G	C	.	.	NSAMP=1
2	104532358	2:104532358_AC/A	AC	A	.	.	NSAMP=1
2	104596833	2:104596833_T/C	T	C	.	.	NSAMP=1
2	104616501	2:104616501_G/GT	G	GT	.	.	NSAMP=1
2	104628385	2:104628385_C/A	C	A	.	.	NSAMP=1
2	104634909	2:104634909_A/T	A	T	.	.	NSAMP=1
2	104687532	2:104687532_G/A	G	A	.	.	NSAMP=1
2	104710313	2:104710313_G/A	G	A	.	.	NSAMP=1
2	104797641	2:104797641_G/A	G	A	.	.	NSAMP=1
2	104804946	2:104804946_C/A	C	A	.	.	NSAMP=1
2	104826970	2:104826970_C/G	C	G	.	.	NSAMP=1
2	104893544	2:104893544_GA/G	GA	G	.	.	NSAMP=1
2	104900011	2:104900011_T/TAAG	T	TAAG	.	.	NSAMP=1
2	104900011	2:104900011_TCGCG/TAAGCGTTACT	TCGCG	TAAGCGTTACT	.	.	NSAMP=1
2	104900013	2:104900013_G/GTTA	G	GTTA	.	.	NSAMP=1
2	104924357	2:104924357_A/T	A	T	.	.	NSAMP=1
2	104927241	2:104927241_C/T	C	T	.	.	NSAMP=1
2	104937878	2:104937878_TG/T	TG	T	.	.	NSAMP=1
2	104948492	2:104948492_C/A	C	A	.	.	NSAMP=1
2	104958756	2:104958756_C/G	C	G	.	.	NSAMP=1
2	104999017	2:104999017_C/G	C	G	.	.	NSAMP=1
2	105140156	2:105140156_C/T	C	T	.	.	NSAMP=1
2	105169189	2:105169189_A/G	A	G	.	.	NSAMP=1
2	105239810	2:105239810_TACTTGC/TGGCCCCGTGGCGG	TACTTGC	TGGCCCCGTGGCGG	.	.	NSAMP=1
2	105276308	2:105276308_G/A	G	A	.	.	NSAMP=1
2	105282976	2:105282976_G/A	G	A	.	.	NSAMP=1
2	105349577	2:105349577_C/T	C	T	.	.	NSAMP=1
2	105357187	2:105357187_C/A	C	A	.	.	NSAMP=1
2	105380993	2:105380993_A/T	A	T	.	.	NSAMP=1
2	105448908	2:105448908_C/G	C	G	.	.	NSAMP=1
2	105484002	2:105484002_G/A	G	A	.	.	NSAMP=1
2	105484096	2:105484096_C/T	C	T	.	.	NSAMP=1
2	105559102	2:105559102_T/C	T	C	.	.	NSAMP=1
2	105619221	2:105619221_GA/G	GA	G	.	.	NSAMP=1
2	105664029	2:105664029_T/C	T	C	.	.	NSAMP=1
2	105691208	2:105691208_C/T	C	T	.	.	NSAMP=1
2	105713436	2:105713436_A/G	A	G	.	.	NSAMP=1
2	105768630	2:105768630_G/A	G	A	.	.	NSAMP=1
2	105849944	2:105849944_A/G	A	G	.	.	NSAMP=1
2	105867002	2:105867002_G/A	G	A	.	.	NSAMP=1
2	105965918	2:105965918_T/C	T	C	.	.	NSAMP=1
2	106001954	2:106001954_G/A	G	A	.	.	NSAMP=1
2	106002872	2:106002872_G/A	G	A	.	.	NSAMP=1
2	106015160	2:106015160_A/C	A	C	.	.	NSAMP=1
2	106062872	2:106062872_C/G	C	G	.	.	NSAMP=1
2	106068602	2:106068602_G/A	G	A	.	.	NSAMP=1
2	106069580	2:106069580_C/CA	C	CA	.	.	NSAMP=1
2	106120949	2:106120949_G/T	G	T	.	.	NSAMP=1
2	106184813	2:106184813_C/T	C	T	.	.	NSAMP=1
2	106273656	2:106273656_T/A	T	A	.	.	NSAMP=1
2	106366090	2:106366090_G/C	G	C	.	.	NSAMP=1
2	106386948	2:106386948_A/G	A	G	.	.	NSAMP=1
2	106392584	2:106392584_C/G	C	G	.	.	NSAMP=1
2	106392633	2:106392633_G/A	G	A	.	.	NSAMP=1
2	106477248	2:106477248_C/T	C	T	.	.	NSAMP=1
2	106527471	2:106527471_C/T	C	T	.	.	NSAMP=1
2	106587848	2:106587848_T/C	T	C	.	.	NSAMP=1
2	106690781	2:106690781_G/A	G	A	.	.	NSAMP=1
2	106700757	2:106700757_A/ACCT	A	ACCT	.	.	NSAMP=1
2	106712635	2:106712635_C/A	C	A	.	.	NSAMP=1
2	106718637	2:106718637_C/G	C	G	.	.	NSAMP=1
2	106862019	2:106862019_GC/G	GC	G	.	.	NSAMP=1
2	106899478	2:106899478_AC/A	AC	A	.	.	NSAMP=1
2	106942596	2:106942596_C/T	C	T	.	.	NSAMP=1
2	106975548	2:106975548_G/T	G	T	.	.	NSAMP=1
2	107184346	2:107184346_G/A	G	A	.	.	NSAMP=1
2	107198035	2:107198035_C/T	C	T	.	.	NSAMP=1
2	107403825	2:107403825_G/A	G	A	.	.	NSAMP=1
2	107411877	2:107411877_A/T	A	T	.	.	NSAMP=1
2	107425625	2:107425625_G/T	G	T	.	.	NSAMP=1
2	107471085	2:107471085_C/T	C	T	.	.	NSAMP=1
2	107553755	2:107553755_G/T	G	T	.	.	NSAMP=1
2	107553869	2:107553869_A/T	A	T	.	.	NSAMP=1
2	107595682	2:107595682_C/G	C	G	.	.	NSAMP=1
2	107604408	2:107604408_A/G	A	G	.	.	NSAMP=1
2	107605651	2:107605651_A/G	A	G	.	.	NSAMP=1
2	107626875	2:107626875_C/T	C	T	.	.	NSAMP=1
2	107641443	2:107641443_GA/G	GA	G	.	.	NSAMP=1
2	107680089	2:107680089_G/A	G	A	.	.	NSAMP=1
2	107682531	2:107682531_G/C	G	C	.	.	NSAMP=1
2	107685748	2:107685748_G/C	G	C	.	.	NSAMP=1
2	107708011	2:107708011_G/A	G	A	.	.	NSAMP=1
2	107724774	2:107724774_A/G	A	G	.	.	NSAMP=1
2	107751129	2:107751129_A/G	A	G	.	.	NSAMP=1
2	107768905	2:107768905_G/GCC	G	GCC	.	.	NSAMP=1
2	107975146	2:107975146_C/T	C	T	.	.	NSAMP=1
2	107983452	2:107983452_C/T	C	T	.	.	NSAMP=1
2	108008320	2:108008320_T/TA	T	TA	.	.	NSAMP=1
2	108015708	2:108015708_G/A	G	A	.	.	NSAMP=1
2	108079171	2:108079171_G/GA	G	GA	.	.	NSAMP=1
2	108115595	2:108115595_G/T	G	T	.	.	NSAMP=1
2	108184593	2:108184593_C/T	C	T	.	.	NSAMP=1
2	108186078	2:108186078_C/A	C	A	.	.	NSAMP=1
2	108228841	2:108228841_C/T	C	T	.	.	NSAMP=1
2	108329569	2:108329569_C/A	C	A	.	.	NSAMP=1
2	108353830	2:108353830_G/A	G	A	.	.	NSAMP=1
2	108379074	2:108379074_A/C	A	C	.	.	NSAMP=1
2	108392487	2:108392487_A/G	A	G	.	.	NSAMP=1
2	108417552	2:108417552_C/T	C	T	.	.	NSAMP=1
2	108500357	2:108500357_CT/C	CT	C	.	.	NSAMP=1
2	108570175	2:108570175_G/A	G	A	.	.	NSAMP=1
2	108618817	2:108618817_G/C	G	C	.	.	NSAMP=1
2	108633266	2:108633266_C/T	C	T	.	.	NSAMP=1
2	108665255	2:108665255_C/G	C	G	.	.	NSAMP=1
2	108801786	2:108801786_G/A	G	A	.	.	NSAMP=1
2	108898878	2:108898878_C/T	C	T	.	.	NSAMP=1
2	108905922	2:108905922_A/G	A	G	.	.	NSAMP=1
2	108932769	2:108932769_C/G	C	G	.	.	NSAMP=1
2	108987015	2:108987015_A/G	A	G	.	.	NSAMP=1
2	108987431	2:108987431_T/TGGGC	T	TGGGC	.	.	NSAMP=1
2	109069131	2:109069131_A/T	A	T	.	.	NSAMP=1
2	109098063	2:109098063_G/T	G	T	.	.	NSAMP=1
2	109107813	2:109107813_T/G	T	G	.	.	NSAMP=1
2	109108237	2:109108237_A/AT	A	AT	.	.	NSAMP=1
2	109203702	2:109203702_A/G	A	G	.	.	NSAMP=1
2	109498974	2:109498974_A/G	A	G	.	.	NSAMP=1
2	109561591	2:109561591_G/T	G	T	.	.	NSAMP=1
2	109562101	2:109562101_A/T	A	T	.	.	NSAMP=1
2	109570124	2:109570124_G/A	G	A	.	.	NSAMP=1
2	109591948	2:109591948_T/C	T	C	.	.	NSAMP=1
2	109641130	2:109641130_G/A	G	A	.	.	NSAMP=1
2	109703420	2:109703420_A/G	A	G	.	.	NSAMP=1
2	109768264	2:109768264_T/C	T	C	.	.	NSAMP=1
2	109808740	2:109808740_G/A	G	A	.	.	NSAMP=1
2	109810732	2:109810732_G/T	G	T	.	.	NSAMP=1
2	109813257	2:109813257_G/T	G	T	.	.	NSAMP=1
2	109842704	2:109842704_A/AT	A	AT	.	.	NSAMP=1
2	109843499	2:109843499_T/C	T	C	.	.	NSAMP=1
2	109882445	2:109882445_C/T	C	T	.	.	NSAMP=1
2	109971177	2:109971177_GC/G	GC	G	.	.	NSAMP=1
2	109987473	2:109987473_C/A	C	A	.	.	NSAMP=1
2	110019721	2:110019721_G/A	G	A	.	.	NSAMP=1
2	110045394	2:110045394_G/A	G	A	.	.	NSAMP=1
2	110049673	2:110049673_T/A	T	A	.	.	NSAMP=1
2	110050188	2:110050188_C/T	C	T	.	.	NSAMP=1
2	110056693	2:110056693_G/A	G	A	.	.	NSAMP=1
2	110086833	2:110086833_C/G	C	G	.	.	NSAMP=1
2	110088051	2:110088051_C/T	C	T	.	.	NSAMP=1
2	110097829	2:110097829_C/A	C	A	.	.	NSAMP=1
2	110262357	2:110262357_G/A	G	A	.	.	NSAMP=1
2	110428508	2:110428508_G/A	G	A	.	.	NSAMP=1
2	110878736	2:110878736_C/T	C	T	.	.	NSAMP=1
2	110922147	2:110922147_T/C	T	C	.	.	NSAMP=1
2	110956236	2:110956236_C/G	C	G	.	.	NSAMP=1
2	111505804	2:111505804_G/T	G	T	.	.	NSAMP=1
2	111529548	2:111529548_C/G	C	G	.	.	NSAMP=1
2	111555056	2:111555056_TC/T	TC	T	.	.	NSAMP=1
2	111584382	2:111584382_G/T	G	T	.	.	NSAMP=1
2	111661314	2:111661314_C/T	C	T	.	.	NSAMP=1
2	111705372	2:111705372_GA/G	GA	G	.	.	NSAMP=1
2	111708023	2:111708023_C/T	C	T	.	.	NSAMP=1
2	111724161	2:111724161_G/C	G	C	.	.	NSAMP=1
2	111732637	2:111732637_C/T	C	T	.	.	NSAMP=1
2	111794255	2:111794255_G/A	G	A	.	.	NSAMP=1
2	111920143	2:111920143_G/A	G	A	.	.	NSAMP=1
2	111925147	2:111925147_G/A	G	A	.	.	NSAMP=1
2	111930105	2:111930105_C/A	C	A	.	.	NSAMP=1
2	112205378	2:112205378_C/CA	C	CA	.	.	NSAMP=1
2	112278205	2:112278205_C/T	C	T	.	.	NSAMP=1
2	112373553	2:112373553_G/A	G	A	.	.	NSAMP=1
2	112410529	2:112410529_A/G	A	G	.	.	NSAMP=1
2	112461520	2:112461520_C/T	C	T	.	.	NSAMP=1
2	112476638	2:112476638_T/TG	T	TG	.	.	NSAMP=1
2	112657669	2:112657669_G/C	G	C	.	.	NSAMP=1
2	112703949	2:112703949_C/T	C	T	.	.	NSAMP=1
2	112761561	2:112761561_T/C	T	C	.	.	NSAMP=1
2	112776616	2:112776616_G/A	G	A	.	.	NSAMP=1
2	112858530	2:112858530_G/C	G	C	.	.	NSAMP=1
2	113046560	2:113046560_TCACTGCCCAC/T	TCACTGCCCAC	T	.	.	NSAMP=1
2	113101517	2:113101517_T/A	T	A	.	.	NSAMP=1
2	113243356	2:113243356_G/A	G	A	.	.	NSAMP=1
2	113243554	2:113243554_G/A	G	A	.	.	NSAMP=1
2	113261332	2:113261332_G/A	G	A	.	.	NSAMP=1
2	113287580	2:113287580_G/T	G	T	.	.	NSAMP=1
2	113287581	2:113287581_G/T	G	T	.	.	NSAMP=1
2	113376620	2:113376620_G/GGA	G	GGA	.	.	NSAMP=1
2	113467334	2:113467334_G/A	G	A	.	.	NSAMP=1
2	113468702	2:113468702_G/T	G	T	.	.	NSAMP=1
2	113598290	2:113598290_G/C	G	C	.	.	NSAMP=1
2	113623744	2:113623744_C/G	C	G	.	.	NSAMP=1
2	113808684	2:113808684_G/A	G	A	.	.	NSAMP=1
2	113996995	2:113996995_AGGTC/A	AGGTC	A	.	.	NSAMP=1
2	113997002	2:113997002_GTA/G	GTA	G	.	.	NSAMP=1
2	113999309	2:113999309_A/AC	A	AC	.	.	NSAMP=1
2	114038320	2:114038320_C/T	C	T	.	.	NSAMP=1
2	114164446	2:114164446_CAT/C	CAT	C,ACCTCGGGC	.	.	NSAMP=1
2	114164449	2:114164449_T/TAAAAGC	T	TAAAAGC,T,ACCTCGGGC	.	.	NSAMP=5
2	114164450	2:114164450_C/CG	C	CG,ACCTCGGGC	.	.	NSAMP=2
2	114164452	2:114164452_CAGTGT/C	CAGTGT	C,ACCTCGGGC	.	.	NSAMP=3
2	114171234	2:114171234_AAGG/A	AAGG	A	.	.	NSAMP=1
2	114179475	2:114179475_CA/C	CA	C	.	.	NSAMP=1
2	114539002	2:114539002_C/CCCT	C	CCCT	.	.	NSAMP=1
2	114549699	2:114549699_C/T	C	T	.	.	NSAMP=1
2	114609159	2:114609159_C/G	C	G	.	.	NSAMP=1
2	114632905	2:114632905_A/C	A	C	.	.	NSAMP=1
2	114689379	2:114689379_A/G	A	G	.	.	NSAMP=1
2	114762430	2:114762430_A/G	A	G	.	.	NSAMP=1
2	114781373	2:114781373_A/G	A	G	.	.	NSAMP=1
2	114924146	2:114924146_G/A	G	A	.	.	NSAMP=1
2	114934720	2:114934720_C/G	C	G	.	.	NSAMP=1
2	114963270	2:114963270_G/A	G	A	.	.	NSAMP=1
2	114996364	2:114996364_C/G	C	G	.	.	NSAMP=1
2	115005251	2:115005251_C/T	C	T	.	.	NSAMP=1
2	115076573	2:115076573_A/T	A	T	.	.	NSAMP=1
2	115116823	2:115116823_AAAC/A	AAAC	A	.	.	NSAMP=1
2	115209764	2:115209764_G/C	G	C	.	.	NSAMP=1
2	115213181	2:115213181_G/C	G	C	.	.	NSAMP=1
2	115219001	2:115219001_G/T	G	T	.	.	NSAMP=1
2	115235584	2:115235584_G/A	G	A	.	.	NSAMP=1
2	115252562	2:115252562_A/G	A	G	.	.	NSAMP=1
2	115372499	2:115372499_A/G	A	G	.	.	NSAMP=1
2	115398863	2:115398863_C/G	C	G	.	.	NSAMP=1
2	115515599	2:115515599_T/A	T	A	.	.	NSAMP=1
2	115535459	2:115535459_C/G	C	G	.	.	NSAMP=1
2	115574393	2:115574393_C/T	C	T	.	.	NSAMP=1
2	115576676	2:115576676_C/T	C	T	.	.	NSAMP=1
2	115590282	rs112776855	A	C	.	.	NSAMP=1
2	115619706	2:115619706_T/C	T	C	.	.	NSAMP=1
2	115622940	2:115622940_T/C	T	C	.	.	NSAMP=1
2	115643160	2:115643160_A/T	A	T	.	.	NSAMP=1
2	115645225	2:115645225_C/G	C	G	.	.	NSAMP=1
2	115650368	2:115650368_C/T	C	T	.	.	NSAMP=1
2	115651120	2:115651120_G/A	G	A	.	.	NSAMP=1
2	115651952	2:115651952_G/C	G	C	.	.	NSAMP=1
2	115682207	2:115682207_G/A	G	A	.	.	NSAMP=1
2	115707825	2:115707825_G/T	G	T	.	.	NSAMP=1
2	115708727	2:115708727_C/T	C	T	.	.	NSAMP=1
2	115730132	2:115730132_G/A	G	A	.	.	NSAMP=1
2	115744334	2:115744334_G/T	G	T	.	.	NSAMP=1
2	115760717	2:115760717_AG/A	AG	A	.	.	NSAMP=1
2	115804704	2:115804704_C/A	C	A	.	.	NSAMP=1
2	115816297	2:115816297_G/A	G	A	.	.	NSAMP=1
2	115821529	2:115821529_CT/C	CT	C	.	.	NSAMP=1
2	115846482	2:115846482_A/T	A	T	.	.	NSAMP=1
2	115847174	2:115847174_C/T	C	T	.	.	NSAMP=1
2	115896696	2:115896696_A/G	A	G	.	.	NSAMP=1
2	115915886	2:115915886_A/G	A	G	.	.	NSAMP=1
2	115942765	2:115942765_C/T	C	T	.	.	NSAMP=1
2	115957049	2:115957049_T/G	T	G	.	.	NSAMP=1
2	115975420	2:115975420_C/T	C	T	.	.	NSAMP=1
2	115992487	2:115992487_C/T	C	T	.	.	NSAMP=1
2	116001701	2:116001701_A/T	A	T	.	.	NSAMP=1
2	116001980	2:116001980_A/T	A	T	.	.	NSAMP=1
2	116043502	2:116043502_C/T	C	T	.	.	NSAMP=1
2	116073379	2:116073379_A/T	A	T	.	.	NSAMP=1
2	116147058	2:116147058_C/T	C	T	.	.	NSAMP=1
2	116161845	2:116161845_AT/A	AT	A	.	.	NSAMP=1
2	116177368	2:116177368_G/A	G	A	.	.	NSAMP=1
2	116177768	2:116177768_C/T	C	T	.	.	NSAMP=1
2	116188948	2:116188948_G/C	G	C	.	.	NSAMP=1
2	116197854	2:116197854_G/A	G	A	.	.	NSAMP=1
2	116257442	2:116257442_C/T	C	T	.	.	NSAMP=1
2	116257857	2:116257857_G/A	G	A	.	.	NSAMP=1
2	116300357	2:116300357_C/A	C	A	.	.	NSAMP=1
2	116315276	2:116315276_T/C	T	C	.	.	NSAMP=1
2	116336667	2:116336667_AT/A	AT	A	.	.	NSAMP=1
2	116345886	2:116345886_C/T	C	T	.	.	NSAMP=1
2	116372982	2:116372982_G/A	G	A	.	.	NSAMP=1
2	116395383	2:116395383_C/T	C	T	.	.	NSAMP=1
2	116409086	2:116409086_A/G	A	G	.	.	NSAMP=1
2	116412675	2:116412675_T/C	T	C	.	.	NSAMP=1
2	116446405	2:116446405_G/A	G	A	.	.	NSAMP=2
2	116449993	2:116449993_T/C	T	C	.	.	NSAMP=1
2	116472961	2:116472961_T/A	T	A	.	.	NSAMP=1
2	116474161	2:116474161_T/C	T	C	.	.	NSAMP=1
2	116475680	2:116475680_G/A	G	A	.	.	NSAMP=1
2	116491794	2:116491794_G/A	G	A	.	.	NSAMP=1
2	116500176	2:116500176_G/T	G	T	.	.	NSAMP=1
2	116525467	2:116525467_G/A	G	A	.	.	NSAMP=1
2	116541092	2:116541092_T/G	T	G	.	.	NSAMP=1
2	116541204	2:116541204_G/A	G	A	.	.	NSAMP=1
2	116552047	2:116552047_A/G	A	G	.	.	NSAMP=1
2	116552059	2:116552059_T/A	T	A	.	.	NSAMP=1
2	116581766	2:116581766_T/A	T	A	.	.	NSAMP=1
2	116601495	2:116601495_C/G	C	G	.	.	NSAMP=1
2	116603617	2:116603617_C/G	C	G	.	.	NSAMP=1
2	116619738	2:116619738_C/G	C	G	.	.	NSAMP=1
2	116665336	2:116665336_T/C	T	C	.	.	NSAMP=1
2	116767005	2:116767005_G/A	G	A	.	.	NSAMP=1
2	116767346	2:116767346_T/A	T	A	.	.	NSAMP=1
2	116801389	2:116801389_C/A	C	A	.	.	NSAMP=1
2	116818850	2:116818850_G/A	G	A	.	.	NSAMP=1
2	116820309	2:116820309_C/T	C	T	.	.	NSAMP=1
2	116823292	2:116823292_TTC/T	TTC	T	.	.	NSAMP=1
2	116825042	2:116825042_AG/A	AG	A	.	.	NSAMP=1
2	116861769	2:116861769_G/A	G	A	.	.	NSAMP=1
2	116869404	2:116869404_A/C	A	C	.	.	NSAMP=1
2	116904135	2:116904135_C/G	C	G	.	.	NSAMP=1
2	116964382	2:116964382_C/G	C	G	.	.	NSAMP=1
2	116969502	2:116969502_C/T	C	T	.	.	NSAMP=1
2	116996280	2:116996280_G/T	G	T	.	.	NSAMP=1
2	117017346	2:117017346_A/G	A	G	.	.	NSAMP=1
2	117046565	2:117046565_ATTAT/A	ATTAT	A	.	.	NSAMP=1
2	117063310	2:117063310_C/A	C	A	.	.	NSAMP=1
2	117077257	2:117077257_G/A	G	A	.	.	NSAMP=1
2	117081025	2:117081025_C/G	C	G	.	.	NSAMP=1
2	117094975	2:117094975_T/C	T	C	.	.	NSAMP=1
2	117096185	2:117096185_C/G	C	G	.	.	NSAMP=1
2	117110647	2:117110647_A/G	A	G	.	.	NSAMP=1
2	117136663	2:117136663_T/C	T	C	.	.	NSAMP=1
2	117148678	2:117148678_A/T	A	T	.	.	NSAMP=1
2	117149296	2:117149296_C/G	C	G	.	.	NSAMP=1
2	117168408	2:117168408_TA/T	TA	T	.	.	NSAMP=1
2	117193374	2:117193374_TC/T	TC	T	.	.	NSAMP=1
2	117215972	2:117215972_C/T	C	T	.	.	NSAMP=1
2	117263779	2:117263779_GC/G	GC	G	.	.	NSAMP=1
2	117289827	2:117289827_T/A	T	A	.	.	NSAMP=1
2	117292605	2:117292605_G/T	G	T	.	.	NSAMP=1
2	117296083	2:117296083_G/T	G	T	.	.	NSAMP=1
2	117321671	2:117321671_A/C	A	C	.	.	NSAMP=1
2	117322191	2:117322191_G/A	G	A	.	.	NSAMP=1
2	117354810	2:117354810_C/T	C	T	.	.	NSAMP=1
2	117356164	2:117356164_G/A	G	A	.	.	NSAMP=1
2	117356572	2:117356572_TC/T	TC	T	.	.	NSAMP=1
2	117369478	2:117369478_G/A	G	A	.	.	NSAMP=1
2	117392364	2:117392364_T/G	T	G	.	.	NSAMP=1
2	117468455	rs112448260	C	T	.	.	NSAMP=1
2	117517180	2:117517180_C/T	C	T	.	.	NSAMP=1
2	117646042	2:117646042_T/G	T	G	.	.	NSAMP=1
2	117646110	2:117646110_C/G	C	G	.	.	NSAMP=1
2	117674012	2:117674012_T/A	T	A	.	.	NSAMP=1
2	117715000	2:117715000_C/A	C	A	.	.	NSAMP=1
2	117719351	2:117719351_C/T	C	T	.	.	NSAMP=1
2	117725926	2:117725926_A/C	A	C	.	.	NSAMP=1
2	117748923	2:117748923_C/T	C	T	.	.	NSAMP=1
2	117750159	2:117750159_A/C	A	C	.	.	NSAMP=1
2	117859170	2:117859170_G/A	G	A	.	.	NSAMP=1
2	117878814	2:117878814_C/A	C	A	.	.	NSAMP=1
2	117920371	2:117920371_T/C	T	C	.	.	NSAMP=1
2	117938726	2:117938726_A/T	A	T	.	.	NSAMP=2
2	117940537	2:117940537_T/A	T	A	.	.	NSAMP=1
2	117955273	2:117955273_A/AAACGTCAAGGAG	A	AAACGTCAAGGAG	.	.	NSAMP=1
2	117969974	2:117969974_A/C	A	C	.	.	NSAMP=1
2	117975171	2:117975171_G/A	G	A	.	.	NSAMP=1
2	117999326	2:117999326_C/A	C	A	.	.	NSAMP=1
2	118009556	2:118009556_G/A	G	A	.	.	NSAMP=1
2	118011090	2:118011090_C/G	C	G	.	.	NSAMP=1
2	118011781	2:118011781_G/A	G	A	.	.	NSAMP=1
2	118094486	2:118094486_C/A	C	A	.	.	NSAMP=1
2	118195912	2:118195912_A/T	A	T	.	.	NSAMP=1
2	118207107	2:118207107_A/C	A	C	.	.	NSAMP=1
2	118265428	2:118265428_C/T	C	T	.	.	NSAMP=1
2	118310230	2:118310230_C/G	C	G	.	.	NSAMP=1
2	118316687	2:118316687_A/G	A	G	.	.	NSAMP=1
2	118431793	2:118431793_C/T	C	T	.	.	NSAMP=1
2	118495269	2:118495269_C/A	C	A	.	.	NSAMP=1
2	118616914	2:118616914_A/G	A	G	.	.	NSAMP=1
2	118691714	2:118691714_T/C	T	C	.	.	NSAMP=1
2	118730844	2:118730844_C/T	C	T	.	.	NSAMP=1
2	118732428	2:118732428_C/T	C	T	.	.	NSAMP=1
2	118750505	2:118750505_G/A	G	A	.	.	NSAMP=1
2	118765726	2:118765726_T/TA	T	TA	.	.	NSAMP=1
2	118859568	2:118859568_A/T	A	T	.	.	NSAMP=1
2	118901263	2:118901263_T/C	T	C	.	.	NSAMP=1
2	118910982	2:118910982_C/A	C	A	.	.	NSAMP=1
2	118936596	2:118936596_A/G	A	G	.	.	NSAMP=1
2	119037002	2:119037002_G/A	G	A	.	.	NSAMP=1
2	119061944	2:119061944_ATACGTATC/A	ATACGTATC	A	.	.	NSAMP=1
2	119064154	2:119064154_C/T	C	T	.	.	NSAMP=1
2	119103799	2:119103799_T/A	T	A	.	.	NSAMP=1
2	119108640	2:119108640_G/C	G	C	.	.	NSAMP=1
2	119126103	2:119126103_C/A	C	A	.	.	NSAMP=1
2	119255956	2:119255956_C/A	C	A	.	.	NSAMP=1
2	119284394	2:119284394_A/G	A	G	.	.	NSAMP=1
2	119309634	2:119309634_G/A	G	A	.	.	NSAMP=1
2	119311356	2:119311356_A/AACCC	A	AACCC	.	.	NSAMP=1
2	119320971	2:119320971_C/T	C	T	.	.	NSAMP=1
2	119372428	2:119372428_C/G	C	G	.	.	NSAMP=1
2	119424267	2:119424267_G/C	G	C	.	.	NSAMP=1
2	119430218	2:119430218_T/G	T	G	.	.	NSAMP=1
2	119435578	2:119435578_G/A	G	A	.	.	NSAMP=1
2	119543462	2:119543462_C/T	C	T	.	.	NSAMP=1
2	119550860	2:119550860_C/A	C	A	.	.	NSAMP=1
2	119568175	2:119568175_C/T	C	T	.	.	NSAMP=1
2	119606151	2:119606151_C/T	C	T	.	.	NSAMP=1
2	119613040	2:119613040_C/T	C	T	.	.	NSAMP=1
2	119692831	2:119692831_TG/T	TG	T	.	.	NSAMP=1
2	119702426	2:119702426_C/G	C	G	.	.	NSAMP=1
2	119774681	2:119774681_C/A	C	A	.	.	NSAMP=1
2	119911885	2:119911885_G/T	G	T	.	.	NSAMP=1
2	119915020	2:119915020_G/A	G	A	.	.	NSAMP=1
2	119922504	2:119922504_A/T	A	T	.	.	NSAMP=1
2	119924183	2:119924183_G/C	G	C	.	.	NSAMP=1
2	120005744	rs376635282	G	A	.	.	NSAMP=1
2	120010351	2:120010351_G/A	G	A	.	.	NSAMP=1
2	120011909	2:120011909_G/A	G	A	.	.	NSAMP=1
2	120063848	2:120063848_G/C	G	C	.	.	NSAMP=1
2	120124332	2:120124332_G/T	G	T	.	.	NSAMP=1
2	120238644	2:120238644_C/A	C	A	.	.	NSAMP=1
2	120282409	2:120282409_C/G	C	G	.	.	NSAMP=1
2	120283538	2:120283538_C/T	C	T	.	.	NSAMP=1
2	120300812	2:120300812_C/T	C	T	.	.	NSAMP=1
2	120317723	2:120317723_C/T	C	T	.	.	NSAMP=1
2	120420176	2:120420176_G/C	G	C	.	.	NSAMP=1
2	120700294	2:120700294_T/C	T	C	.	.	NSAMP=1
2	120753508	2:120753508_T/C	T	C	.	.	NSAMP=1
2	120857787	2:120857787_G/C	G	C	.	.	NSAMP=1
2	120880797	2:120880797_A/G	A	G	.	.	NSAMP=1
2	120885456	2:120885456_G/A	G	A	.	.	NSAMP=1
2	120938225	2:120938225_C/A	C	A	.	.	NSAMP=1
2	121003134	2:121003134_G/A	G	A	.	.	NSAMP=1
2	121012138	2:121012138_G/A	G	A	.	.	NSAMP=1
2	121015260	2:121015260_A/ACT	A	ACT	.	.	NSAMP=1
2	121097402	2:121097402_GA/G	GA	G	.	.	NSAMP=1
2	121141372	2:121141372_C/T	C	T	.	.	NSAMP=1
2	121179394	2:121179394_C/T	C	T	.	.	NSAMP=1
2	121202061	2:121202061_AATGGGACAAGA/AGG	AATGGGACAAGA	AGG	.	.	NSAMP=1
2	121240080	rs112533803	C	T	.	.	NSAMP=1
2	121240430	2:121240430_C/T	C	T	.	.	NSAMP=1
2	121374519	2:121374519_T/C	T	C	.	.	NSAMP=1
2	121379456	2:121379456_C/T	C	T	.	.	NSAMP=1
2	121470719	2:121470719_C/A	C	A	.	.	NSAMP=1
2	121470720	2:121470720_T/A	T	A	.	.	NSAMP=1
2	121496415	2:121496415_C/T	C	T	.	.	NSAMP=1
2	121545159	2:121545159_A/G	A	G	.	.	NSAMP=1
2	121567397	2:121567397_G/A	G	A	.	.	NSAMP=1
2	121576271	2:121576271_C/T	C	T	.	.	NSAMP=1
2	121624174	2:121624174_A/C	A	C	.	.	NSAMP=1
2	121659237	2:121659237_G/A	G	A	.	.	NSAMP=1
2	121661785	2:121661785_A/G	A	G	.	.	NSAMP=1
2	121684467	2:121684467_C/T	C	T	.	.	NSAMP=1
2	121704534	2:121704534_A/G	A	G	.	.	NSAMP=1
2	121858135	2:121858135_G/A	G	A	.	.	NSAMP=1
2	121885008	2:121885008_G/A	G	A	.	.	NSAMP=1
2	121917604	2:121917604_G/A	G	A	.	.	NSAMP=1
2	121942958	2:121942958_G/A	G	A	.	.	NSAMP=1
2	121944346	2:121944346_G/C	G	C	.	.	NSAMP=1
2	121966929	2:121966929_G/A	G	A	.	.	NSAMP=1
2	122042069	2:122042069_C/T	C	T	.	.	NSAMP=1
2	122144878	2:122144878_T/C	T	C	.	.	NSAMP=1
2	122147001	2:122147001_T/C	T	C	.	.	NSAMP=1
2	122153265	2:122153265_G/C	G	C	.	.	NSAMP=1
2	122163405	2:122163405_T/C	T	C	.	.	NSAMP=1
2	122168387	2:122168387_G/A	G	A	.	.	NSAMP=1
2	122204275	2:122204275_C/G	C	G	.	.	NSAMP=1
2	122257855	2:122257855_T/A	T	A	.	.	NSAMP=2
2	122557034	2:122557034_G/A	G	A	.	.	NSAMP=1
2	122568461	2:122568461_A/T	A	T	.	.	NSAMP=1
2	122568989	2:122568989_C/G	C	G	.	.	NSAMP=1
2	122590901	2:122590901_C/T	C	T	.	.	NSAMP=1
2	122593387	2:122593387_T/G	T	G	.	.	NSAMP=1
2	122614548	2:122614548_GA/G	GA	G	.	.	NSAMP=1
2	122658474	2:122658474_C/T	C	T	.	.	NSAMP=1
2	122677525	2:122677525_G/A	G	A	.	.	NSAMP=1
2	122730369	2:122730369_C/T	C	T	.	.	NSAMP=1
2	122862676	2:122862676_C/G	C	G	.	.	NSAMP=1
2	122896285	2:122896285_C/T	C	T	.	.	NSAMP=1
2	122896361	2:122896361_C/A	C	A	.	.	NSAMP=1
2	122907771	2:122907771_G/C	G	C	.	.	NSAMP=1
2	122952455	2:122952455_AC/A	AC	A	.	.	NSAMP=1
2	123078908	2:123078908_C/A	C	A	.	.	NSAMP=1
2	123102658	2:123102658_T/A	T	A	.	.	NSAMP=1
2	123133818	2:123133818_G/A	G	A	.	.	NSAMP=1
2	123161785	2:123161785_C/T	C	T	.	.	NSAMP=1
2	123190015	2:123190015_A/G	A	G	.	.	NSAMP=1
2	123355062	2:123355062_G/A	G	A	.	.	NSAMP=1
2	123361745	2:123361745_A/T	A	T	.	.	NSAMP=1
2	123486841	2:123486841_C/T	C	T	.	.	NSAMP=1
2	123511157	2:123511157_G/A	G	A	.	.	NSAMP=1
2	123609624	2:123609624_T/A	T	A	.	.	NSAMP=1
2	123657004	2:123657004_A/T	A	T	.	.	NSAMP=1
2	123664640	2:123664640_G/A	G	A	.	.	NSAMP=1
2	123714298	2:123714298_C/T	C	T	.	.	NSAMP=1
2	123738064	2:123738064_A/T	A	T	.	.	NSAMP=1
2	123741025	2:123741025_C/T	C	T	.	.	NSAMP=1
2	123777908	2:123777908_G/C	G	C	.	.	NSAMP=1
2	123842489	2:123842489_A/T	A	T	.	.	NSAMP=1
2	123858387	2:123858387_C/G	C	G	.	.	NSAMP=1
2	123901659	2:123901659_A/G	A	G	.	.	NSAMP=1
2	123969824	2:123969824_T/C	T	C	.	.	NSAMP=1
2	124296088	2:124296088_A/G	A	G	.	.	NSAMP=1
2	124303207	2:124303207_T/TA	T	TA	.	.	NSAMP=1
2	124401940	2:124401940_TA/T	TA	T	.	.	NSAMP=1
2	124406784	2:124406784_C/T	C	T	.	.	NSAMP=1
2	124434842	2:124434842_G/A	G	A	.	.	NSAMP=1
2	124574329	2:124574329_A/C	A	C	.	.	NSAMP=1
2	124627757	2:124627757_TATGTGAATAAGCA/T	TATGTGAATAAGCA	T	.	.	NSAMP=1
2	124684877	2:124684877_A/G	A	G	.	.	NSAMP=1
2	124686753	2:124686753_T/C	T	C	.	.	NSAMP=1
2	124764164	2:124764164_GA/G	GA	G	.	.	NSAMP=1
2	124786152	2:124786152_A/G	A	G	.	.	NSAMP=1
2	124813186	2:124813186_C/T	C	T	.	.	NSAMP=1
2	124823458	2:124823458_G/A	G	A	.	.	NSAMP=1
2	124834444	2:124834444_A/G	A	G	.	.	NSAMP=1
2	124875340	2:124875340_T/C	T	C	.	.	NSAMP=1
2	124878710	2:124878710_G/T	G	T	.	.	NSAMP=1
2	124895230	2:124895230_C/A	C	A	.	.	NSAMP=1
2	124954180	2:124954180_A/G	A	G	.	.	NSAMP=1
2	124963587	2:124963587_C/T	C	T	.	.	NSAMP=1
2	124970293	2:124970293_A/T	A	T	.	.	NSAMP=1
2	125005262	2:125005262_CA/C	CA	C	.	.	NSAMP=1
2	125005269	2:125005269_A/T	A	T	.	.	NSAMP=1
2	125014236	2:125014236_AG/A	AG	A	.	.	NSAMP=1
2	125027515	2:125027515_G/A	G	A	.	.	NSAMP=1
2	125039700	2:125039700_A/G	A	G	.	.	NSAMP=1
2	125053953	2:125053953_G/A	G	A	.	.	NSAMP=1
2	125067059	2:125067059_A/T	A	T	.	.	NSAMP=1
2	125078558	2:125078558_G/C	G	C	.	.	NSAMP=1
2	125104887	2:125104887_T/C	T	C	.	.	NSAMP=1
2	125182834	2:125182834_C/A	C	A	.	.	NSAMP=1
2	125199153	2:125199153_C/T	C	T	.	.	NSAMP=1
2	125222044	2:125222044_C/G	C	G	.	.	NSAMP=1
2	125244576	2:125244576_C/G	C	G	.	.	NSAMP=1
2	125279482	2:125279482_C/A	C	A	.	.	NSAMP=1
2	125285680	2:125285680_C/T	C	T	.	.	NSAMP=1
2	125301219	2:125301219_C/T	C	T	.	.	NSAMP=1
2	125304734	2:125304734_A/G	A	G	.	.	NSAMP=1
2	125309858	2:125309858_C/A	C	A	.	.	NSAMP=1
2	125359620	2:125359620_C/T	C	T	.	.	NSAMP=1
2	125369156	2:125369156_G/A	G	A	.	.	NSAMP=1
2	125370221	2:125370221_C/G	C	G	.	.	NSAMP=1
2	125393416	2:125393416_C/A	C	A	.	.	NSAMP=1
2	125397928	2:125397928_C/A	C	A	.	.	NSAMP=1
2	125405496	2:125405496_G/A	G	A	.	.	NSAMP=1
2	125441289	2:125441289_C/T	C	T	.	.	NSAMP=1
2	125445477	2:125445477_C/T	C	T	.	.	NSAMP=1
2	125490874	2:125490874_C/T	C	T	.	.	NSAMP=1
2	125509656	2:125509656_A/T	A	T	.	.	NSAMP=1
2	125516402	2:125516402_G/C	G	C	.	.	NSAMP=1
2	125553406	2:125553406_T/G	T	G	.	.	NSAMP=1
2	125575726	2:125575726_C/G	C	G	.	.	NSAMP=1
2	125580431	2:125580431_G/A	G	A	.	.	NSAMP=1
2	125657169	2:125657169_T/A	T	A	.	.	NSAMP=1
2	125664927	2:125664927_G/C	G	C	.	.	NSAMP=1
2	125669223	2:125669223_C/A	C	A	.	.	NSAMP=1
2	125730067	2:125730067_C/G	C	G	.	.	NSAMP=1
2	125736129	2:125736129_G/T	G	T	.	.	NSAMP=1
2	125820158	2:125820158_C/T	C	T	.	.	NSAMP=1
2	125845114	2:125845114_C/A	C	A	.	.	NSAMP=1
2	125848967	2:125848967_G/A	G	A	.	.	NSAMP=1
2	125869267	2:125869267_A/G	A	G	.	.	NSAMP=1
2	125894991	2:125894991_A/T	A	T	.	.	NSAMP=1
2	126027736	2:126027736_T/C	T	C	.	.	NSAMP=1
2	126037256	2:126037256_G/A	G	A	.	.	NSAMP=1
2	126085095	2:126085095_C/G	C	G	.	.	NSAMP=1
2	126104466	2:126104466_C/T	C	T	.	.	NSAMP=1
2	126191293	2:126191293_C/T	C	T	.	.	NSAMP=1
2	126267014	2:126267014_A/T	A	T	.	.	NSAMP=1
2	126296416	2:126296416_G/T	G	T	.	.	NSAMP=1
2	126326170	2:126326170_T/A	T	A	.	.	NSAMP=1
2	126339312	2:126339312_A/G	A	G	.	.	NSAMP=1
2	126421674	2:126421674_G/A	G	A	.	.	NSAMP=1
2	126507757	2:126507757_A/ATAGGC	A	ATAGGC	.	.	NSAMP=1
2	126522556	2:126522556_T/A	T	A	.	.	NSAMP=2
2	126571253	2:126571253_A/G	A	G	.	.	NSAMP=1
2	126576502	2:126576502_A/G	A	G	.	.	NSAMP=1
2	126629823	2:126629823_C/T	C	T	.	.	NSAMP=1
2	126678549	2:126678549_A/G	A	G	.	.	NSAMP=1
2	126678956	2:126678956_A/G	A	G	.	.	NSAMP=1
2	126691877	2:126691877_T/C	T	C	.	.	NSAMP=1
2	126709423	2:126709423_AG/A	AG	A	.	.	NSAMP=1
2	126716237	2:126716237_C/A	C	A	.	.	NSAMP=1
2	126722842	2:126722842_A/C	A	C	.	.	NSAMP=1
2	126730848	2:126730848_T/A	T	A	.	.	NSAMP=1
2	126737570	2:126737570_T/A	T	A	.	.	NSAMP=1
2	126737838	2:126737838_C/A	C	A	.	.	NSAMP=1
2	126774319	2:126774319_C/G	C	G	.	.	NSAMP=1
2	126803871	2:126803871_C/G	C	G	.	.	NSAMP=1
2	126881863	2:126881863_G/A	G	A	.	.	NSAMP=1
2	126949994	2:126949994_G/C	G	C	.	.	NSAMP=1
2	126963076	2:126963076_G/C	G	C	.	.	NSAMP=1
2	127004789	2:127004789_C/T	C	T	.	.	NSAMP=1
2	127029171	2:127029171_G/T	G	T	.	.	NSAMP=1
2	127035714	2:127035714_G/A	G	A	.	.	NSAMP=1
2	127057739	2:127057739_T/TTA	T	TTA	.	.	NSAMP=1
2	127190862	2:127190862_T/C	T	C	.	.	NSAMP=1
2	127219236	2:127219236_G/T	G	T	.	.	NSAMP=1
2	127221609	2:127221609_G/A	G	A	.	.	NSAMP=1
2	127279600	2:127279600_C/T	C	T	.	.	NSAMP=1
2	127311924	2:127311924_G/GA	G	GA	.	.	NSAMP=1
2	127372194	2:127372194_C/CCCCGGCCCT	C	CCCCGGCCCT	.	.	NSAMP=1
2	127391921	2:127391921_C/T	C	T	.	.	NSAMP=1
2	127414487	2:127414487_GAA/G	GAA	G	.	.	NSAMP=1
2	127417721	2:127417721_G/T	G	T	.	.	NSAMP=1
2	127526161	2:127526161_A/G	A	G	.	.	NSAMP=1
2	127531978	2:127531978_C/T	C	T	.	.	NSAMP=1
2	127609087	2:127609087_G/C	G	C	.	.	NSAMP=1
2	127609582	2:127609582_C/T	C	T	.	.	NSAMP=1
2	127641765	2:127641765_T/C	T	C	.	.	NSAMP=1
2	127641975	2:127641975_C/T	C	T	.	.	NSAMP=1
2	127643750	2:127643750_C/A	C	A	.	.	NSAMP=1
2	127652307	2:127652307_C/T	C	T	.	.	NSAMP=1
2	127657569	2:127657569_C/T	C	T	.	.	NSAMP=1
2	127702876	2:127702876_C/A	C	A	.	.	NSAMP=1
2	128003087	2:128003087_G/GA	G	GA	.	.	NSAMP=1
2	128381836	rs372033406	G	A	.	.	NSAMP=1
2	128416959	2:128416959_C/T	C	T	.	.	NSAMP=1
2	128422480	2:128422480_C/T	C	T	.	.	NSAMP=1
2	128526705	2:128526705_T/C	T	C	.	.	NSAMP=1
2	128612616	2:128612616_T/C	T	C	.	.	NSAMP=1
2	128689309	2:128689309_G/A	G	A	.	.	NSAMP=1
2	128689310	2:128689310_A/G	A	G	.	.	NSAMP=1
2	128707714	2:128707714_A/C	A	C	.	.	NSAMP=1
2	128853317	2:128853317_T/C	T	C	.	.	NSAMP=1
2	128930234	2:128930234_G/C	G	C	.	.	NSAMP=1
2	128952584	2:128952584_G/C	G	C	.	.	NSAMP=1
2	129067146	2:129067146_C/G	C	G	.	.	NSAMP=1
2	129113088	2:129113088_T/C	T	C	.	.	NSAMP=1
2	129122172	2:129122172_G/A	G	A	.	.	NSAMP=1
2	129130385	2:129130385_G/A	G	A	.	.	NSAMP=1
2	129171641	2:129171641_G/GGC	G	GGC	.	.	NSAMP=1
2	129208603	2:129208603_T/TA	T	TA	.	.	NSAMP=1
2	129446925	2:129446925_C/G	C	G	.	.	NSAMP=1
2	129568862	2:129568862_G/C	G	C	.	.	NSAMP=1
2	129594259	2:129594259_C/T	C	T	.	.	NSAMP=1
2	129596245	2:129596245_G/A	G	A	.	.	NSAMP=1
2	129655892	2:129655892_C/T	C	T	.	.	NSAMP=1
2	129731990	2:129731990_G/T	G	T	.	.	NSAMP=1
2	129738947	2:129738947_G/T	G	T	.	.	NSAMP=1
2	130095872	2:130095872_C/G	C	G	.	.	NSAMP=1
2	130121440	2:130121440_C/A	C	A	.	.	NSAMP=1
2	130130190	2:130130190_C/CG	C	CG	.	.	NSAMP=1
2	130196484	2:130196484_T/G	T	G	.	.	NSAMP=1
2	130262685	2:130262685_C/A	C	A	.	.	NSAMP=1
2	130296043	2:130296043_AT/A	AT	A	.	.	NSAMP=1
2	130364631	rs369882936	C	T	.	.	NSAMP=1
2	130384476	2:130384476_AATATGTTT/ACTCC	AATATGTTT	ACTCC	.	.	NSAMP=1
2	130433020	2:130433020_G/A	G	A	.	.	NSAMP=1
2	130453058	2:130453058_TA/T	TA	T	.	.	NSAMP=1
2	130477936	2:130477936_C/T	C	T	.	.	NSAMP=1
2	130482899	2:130482899_C/A	C	A	.	.	NSAMP=1
2	130496082	2:130496082_C/T	C	T	.	.	NSAMP=1
2	130539167	2:130539167_C/A	C	A	.	.	NSAMP=1
2	130571228	2:130571228_G/T	G	T	.	.	NSAMP=1
2	130606214	2:130606214_TAA/T	TAA	T	.	.	NSAMP=1
2	130627157	2:130627157_C/T	C	T	.	.	NSAMP=1
2	130627158	2:130627158_A/C	A	C	.	.	NSAMP=1
2	130669511	2:130669511_G/A	G	A	.	.	NSAMP=1
2	130672963	2:130672963_C/G	C	G	.	.	NSAMP=1
2	131059516	2:131059516_C/T	C	T	.	.	NSAMP=1
2	131117098	rs372040739	G	T	.	.	NSAMP=1
2	131146448	2:131146448_G/A	G	A	.	.	NSAMP=1
2	131344008	2:131344008_C/CCCAGCTAA	C	CCCAGCTAA	.	.	NSAMP=1
2	131513439	2:131513439_G/T	G	T	.	.	NSAMP=1
2	131520382	2:131520382_C/T	C	T	.	.	NSAMP=1
2	131582546	2:131582546_C/T	C	T	.	.	NSAMP=1
2	131584039	2:131584039_A/C	A	C	.	.	NSAMP=1
2	131589837	2:131589837_G/T	G	T	.	.	NSAMP=1
2	131589838	2:131589838_C/T	C	T	.	.	NSAMP=1
2	131601735	2:131601735_G/C	G	C	.	.	NSAMP=1
2	131610487	2:131610487_C/T	C	T	.	.	NSAMP=1
2	131715539	2:131715539_T/G	T	G	.	.	NSAMP=1
2	131718677	2:131718677_C/T	C	T	.	.	NSAMP=1
2	131721860	2:131721860_C/T	C	T	.	.	NSAMP=1
2	131888252	2:131888252_G/GCCC	G	GCCC	.	.	NSAMP=1
2	131888252	2:131888252_GTTGGATTGCCTTAAAT/GCCCGGGGATGC	GTTGGATTGCCTTAAAT	GCCCGGGGATGC	.	.	NSAMP=1
2	131888257	2:131888257_AT/A	AT	A	.	.	NSAMP=1
2	131888261	2:131888261_CCTTAAAT/C	CCTTAAAT	C	.	.	NSAMP=1
2	131907719	2:131907719_G/C	G	C	.	.	NSAMP=1
2	131908815	2:131908815_T/C	T	C	.	.	NSAMP=1
2	131910569	2:131910569_T/A	T	A	.	.	NSAMP=1
2	132139199	2:132139199_A/AT	A	AT	.	.	NSAMP=1
2	132169204	rs371700521	C	A	.	.	NSAMP=1
2	132177107	2:132177107_G/A	G	A	.	.	NSAMP=1
2	132705732	2:132705732_T/TTA	T	TTA	.	.	NSAMP=1
2	132721924	2:132721924_A/AT	A	AT	.	.	NSAMP=1
2	132764656	2:132764656_AT/A	AT	A	.	.	NSAMP=1
2	132810712	2:132810712_CTCTTG/C	CTCTTG	C	.	.	NSAMP=1
2	132971248	2:132971248_GTGAAACTTCT/GACAAACTGCC	GTGAAACTTCT	GACAAACTGCC	.	.	NSAMP=1
2	133014470	2:133014470_ACAGACAGGCAAGGC/A	ACAGACAGGCAAGGC	A	.	.	NSAMP=1
2	133024342	2:133024342_AAGACAGTAAGACAGAAGAC/A	AAGACAGTAAGACAGAAGAC	A	.	.	NSAMP=1
2	133024988	2:133024988_A/AAAAAG	A	AAAAAG	.	.	NSAMP=1
2	133124821	2:133124821_C/T	C	T	.	.	NSAMP=1
2	133153322	2:133153322_A/C	A	C	.	.	NSAMP=1
2	133208829	2:133208829_G/A	G	A	.	.	NSAMP=1
2	133223586	2:133223586_AT/A	AT	A	.	.	NSAMP=1
2	133228480	2:133228480_G/C	G	C	.	.	NSAMP=1
2	133237126	2:133237126_C/T	C	T	.	.	NSAMP=1
2	133343608	2:133343608_G/A	G	A	.	.	NSAMP=1
2	133361385	2:133361385_C/G	C	G	.	.	NSAMP=1
2	133368673	2:133368673_A/T	A	T	.	.	NSAMP=1
2	133374380	2:133374380_C/A	C	A	.	.	NSAMP=1
2	133378910	2:133378910_G/A	G	A	.	.	NSAMP=1
2	133394550	2:133394550_A/AG	A	AG	.	.	NSAMP=1
2	133405451	2:133405451_G/T	G	T	.	.	NSAMP=1
2	133426769	2:133426769_C/T	C	T	.	.	NSAMP=1
2	133428595	2:133428595_G/A	G	A	.	.	NSAMP=1
2	133459002	2:133459002_A/T	A	T	.	.	NSAMP=1
2	133472911	2:133472911_C/T	C	T	.	.	NSAMP=1
2	133473746	2:133473746_G/T	G	T	.	.	NSAMP=1
2	133474790	2:133474790_G/A	G	A	.	.	NSAMP=1
2	133478305	2:133478305_C/CTT	C	CTT	.	.	NSAMP=1
2	133478310	2:133478310_CAGT/C	CAGT	C	.	.	NSAMP=1
2	133479884	2:133479884_T/G	T	G	.	.	NSAMP=1
2	133489259	2:133489259_CT/C	CT	C	.	.	NSAMP=1
2	133490087	2:133490087_C/G	C	G	.	.	NSAMP=1
2	133505675	2:133505675_C/A	C	A	.	.	NSAMP=1
2	133513694	2:133513694_C/T	C	T	.	.	NSAMP=1
2	133516146	2:133516146_C/T	C	T	.	.	NSAMP=1
2	133549610	2:133549610_C/CTGTTT	C	CTGTTT	.	.	NSAMP=1
2	133549916	2:133549916_C/T	C	T	.	.	NSAMP=1
2	133549946	2:133549946_A/C	A	C	.	.	NSAMP=1
2	133550908	2:133550908_T/C	T	C	.	.	NSAMP=1
2	133558246	2:133558246_C/A	C	A	.	.	NSAMP=1
2	133589443	2:133589443_A/T	A	T	.	.	NSAMP=1
2	133626629	2:133626629_G/A	G	A	.	.	NSAMP=1
2	133628333	2:133628333_T/C	T	C	.	.	NSAMP=1
2	133635963	2:133635963_C/G	C	G	.	.	NSAMP=1
2	133717338	2:133717338_C/T	C	T	.	.	NSAMP=1
2	133768469	2:133768469_G/C	G	C	.	.	NSAMP=1
2	133770482	2:133770482_T/C	T	C	.	.	NSAMP=1
2	133787896	2:133787896_G/A	G	A	.	.	NSAMP=1
2	133852037	2:133852037_T/C	T	C	.	.	NSAMP=1
2	133857372	2:133857372_G/C	G	C	.	.	NSAMP=1
2	133866575	2:133866575_T/C	T	C	.	.	NSAMP=1
2	133889274	2:133889274_G/A	G	A	.	.	NSAMP=1
2	133899037	2:133899037_G/A	G	A	.	.	NSAMP=1
2	133904678	2:133904678_C/G	C	G	.	.	NSAMP=1
2	133922100	2:133922100_A/G	A	G	.	.	NSAMP=1
2	133933086	2:133933086_G/C	G	C	.	.	NSAMP=1
2	133970913	2:133970913_T/G	T	G	.	.	NSAMP=1
2	133971659	2:133971659_G/C	G	C	.	.	NSAMP=1
2	134004500	2:134004500_T/A	T	A	.	.	NSAMP=1
2	134079957	2:134079957_A/G	A	G	.	.	NSAMP=1
2	134134758	2:134134758_TATTATTTCTTATTTTAGGTT/TTA	TATTATTTCTTATTTTAGGTT	TTA	.	.	NSAMP=1
2	134136449	2:134136449_A/T	A	T	.	.	NSAMP=1
2	134172631	2:134172631_C/T	C	T	.	.	NSAMP=1
2	134211285	2:134211285_T/C	T	C	.	.	NSAMP=1
2	134217699	rs190215123	C	T	.	.	NSAMP=1
2	134278966	2:134278966_C/A	C	A	.	.	NSAMP=1
2	134337731	2:134337731_TGAA/T	TGAA	T	.	.	NSAMP=1
2	134470006	2:134470006_C/T	C	T	.	.	NSAMP=1
2	134593148	2:134593148_G/A	G	A	.	.	NSAMP=1
2	134601993	2:134601993_C/T	C	T	.	.	NSAMP=1
2	134657012	2:134657012_T/C	T	C	.	.	NSAMP=1
2	134716252	2:134716252_G/A	G	A	.	.	NSAMP=1
2	134777777	2:134777777_T/C	T	C	.	.	NSAMP=1
2	134782480	2:134782480_G/C	G	C	.	.	NSAMP=1
2	134899534	2:134899534_G/A	G	A	.	.	NSAMP=1
2	134925822	2:134925822_G/A	G	A	.	.	NSAMP=1
2	134934722	rs62165707	G	A	.	.	NSAMP=1
2	134987044	2:134987044_A/AT	A	AT	.	.	NSAMP=1
2	134994293	2:134994293_G/A	G	A	.	.	NSAMP=1
2	135127831	2:135127831_A/G	A	G	.	.	NSAMP=1
2	135138977	2:135138977_A/AT	A	AT	.	.	NSAMP=1
2	135249768	2:135249768_C/G	C	G	.	.	NSAMP=1
2	135309639	2:135309639_C/T	C	T	.	.	NSAMP=1
2	135404606	2:135404606_G/C	G	C	.	.	NSAMP=1
2	135472330	2:135472330_C/G	C	G	.	.	NSAMP=1
2	135486199	2:135486199_T/C	T	C	.	.	NSAMP=1
2	135717264	2:135717264_A/G	A	G	.	.	NSAMP=1
2	135811110	2:135811110_T/C	T	C	.	.	NSAMP=1
2	135824010	2:135824010_T/TCC	T	TCC	.	.	NSAMP=1
2	135868066	rs184190266	G	A	.	.	NSAMP=1
2	135906431	2:135906431_C/G	C	G	.	.	NSAMP=1
2	135973283	2:135973283_C/T	C	T	.	.	NSAMP=1
2	135974539	2:135974539_G/A	G	A	.	.	NSAMP=1
2	136069187	2:136069187_GCTCACA/G	GCTCACA	G	.	.	NSAMP=1
2	136146076	2:136146076_C/A	C	A	.	.	NSAMP=1
2	136160268	2:136160268_T/TGGGGG	T	TGGGGG	.	.	NSAMP=1
2	136160269	2:136160269_GCTCA/G	GCTCA	G	.	.	NSAMP=1
2	136169684	2:136169684_T/C	T	C	.	.	NSAMP=1
2	136190286	rs371219434	C	T	.	.	NSAMP=1
2	136217205	2:136217205_G/A	G	A	.	.	NSAMP=1
2	136289484	2:136289484_C/T	C	T	.	.	NSAMP=1
2	136448547	2:136448547_C/T	C	T	.	.	NSAMP=1
2	136473104	2:136473104_C/T	C	T	.	.	NSAMP=1
2	136491577	2:136491577_G/A	G	A	.	.	NSAMP=1
2	136559635	2:136559635_G/A	G	A	.	.	NSAMP=1
2	136561413	2:136561413_C/T	C	T	.	.	NSAMP=1
2	136578967	2:136578967_G/A	G	A	.	.	NSAMP=1
2	136626246	2:136626246_C/T	C	T	.	.	NSAMP=1
2	136639921	2:136639921_C/CTCTCTCT	C	CTCTCTCT	.	.	NSAMP=1
2	136692332	2:136692332_T/C	T	C	.	.	NSAMP=1
2	136752582	2:136752582_AATCCATGTAT/ACGG	AATCCATGTAT	ACGG	.	.	NSAMP=1
2	136797128	rs188913491	G	A	.	.	NSAMP=1
2	136836370	2:136836370_T/C	T	C	.	.	NSAMP=1
2	136874739	2:136874739_C/T	C	T	.	.	NSAMP=1
2	136894202	2:136894202_C/A	C	A	.	.	NSAMP=1
2	136975434	2:136975434_C/A	C	A	.	.	NSAMP=1
2	136989378	2:136989378_A/G	A	G	.	.	NSAMP=1
2	137000555	2:137000555_G/C	G	C	.	.	NSAMP=1
2	137012301	2:137012301_C/G	C	G	.	.	NSAMP=1
2	137087084	2:137087084_C/T	C	T	.	.	NSAMP=1
2	137283732	2:137283732_C/G	C	G	.	.	NSAMP=1
2	137306021	2:137306021_C/T	C	T	.	.	NSAMP=1
2	137460460	2:137460460_T/C	T	C	.	.	NSAMP=1
2	137472344	2:137472344_G/A	G	A	.	.	NSAMP=1
2	137501514	2:137501514_G/A	G	A	.	.	NSAMP=1
2	137546281	2:137546281_T/C	T	C	.	.	NSAMP=1
2	137571008	2:137571008_G/A	G	A	.	.	NSAMP=1
2	137586929	2:137586929_G/A	G	A	.	.	NSAMP=1
2	137593520	2:137593520_T/C	T	C	.	.	NSAMP=1
2	137612018	2:137612018_C/G	C	G	.	.	NSAMP=1
2	137614948	2:137614948_G/A	G	A	.	.	NSAMP=1
2	137616786	2:137616786_CTTTTAGACAAATCACTTAATCTTGATGAACCATCATTTTAT/CGAGA	CTTTTAGACAAATCACTTAATCTTGATGAACCATCATTTTAT	CGAGA	.	.	NSAMP=1
2	137669468	2:137669468_G/A	G	A	.	.	NSAMP=1
2	137710313	2:137710313_G/A	G	A	.	.	NSAMP=1
2	137715101	2:137715101_G/A	G	A	.	.	NSAMP=1
2	137720265	2:137720265_G/T	G	T	.	.	NSAMP=1
2	137728798	2:137728798_A/G	A	G	.	.	NSAMP=1
2	137757645	2:137757645_G/T	G	T	.	.	NSAMP=1
2	137772860	2:137772860_AT/A	AT	A	.	.	NSAMP=1
2	137999519	2:137999519_C/A	C	A	.	.	NSAMP=1
2	137999675	2:137999675_A/G	A	G	.	.	NSAMP=1
2	138038358	2:138038358_G/T	G	T	.	.	NSAMP=1
2	138046261	2:138046261_TA/T	TA	T	.	.	NSAMP=1
2	138065870	rs374773717	G	T	.	.	NSAMP=1
2	138132671	2:138132671_G/A	G	A	.	.	NSAMP=1
2	138136825	2:138136825_T/C	T	C	.	.	NSAMP=1
2	138227566	2:138227566_T/A	T	A	.	.	NSAMP=1
2	138254720	2:138254720_A/T	A	T	.	.	NSAMP=1
2	138303478	2:138303478_C/T	C	T	.	.	NSAMP=1
2	138305221	2:138305221_G/A	G	A	.	.	NSAMP=1
2	138329437	2:138329437_A/C	A	C	.	.	NSAMP=1
2	138333027	2:138333027_T/G	T	G	.	.	NSAMP=1
2	138546115	2:138546115_T/C	T	C	.	.	NSAMP=1
2	138553573	2:138553573_C/A	C	A	.	.	NSAMP=1
2	138588082	2:138588082_G/C	G	C	.	.	NSAMP=1
2	138588270	2:138588270_G/A	G	A	.	.	NSAMP=1
2	138590059	2:138590059_A/G	A	G	.	.	NSAMP=1
2	138774125	2:138774125_A/C	A	C	.	.	NSAMP=1
2	138781082	2:138781082_C/T	C	T	.	.	NSAMP=1
2	138781794	2:138781794_G/A	G	A	.	.	NSAMP=1
2	138848262	2:138848262_A/T	A	T	.	.	NSAMP=1
2	138866643	2:138866643_T/TC	T	TC	.	.	NSAMP=1
2	138975258	2:138975258_C/T	C	T	.	.	NSAMP=1
2	138981371	2:138981371_G/A	G	A	.	.	NSAMP=1
2	139024778	2:139024778_G/A	G	A	.	.	NSAMP=1
2	139052150	2:139052150_T/A	T	A	.	.	NSAMP=1
2	139070169	2:139070169_G/A	G	A	.	.	NSAMP=1
2	139075163	2:139075163_C/T	C	T	.	.	NSAMP=1
2	139079520	2:139079520_G/A	G	A	.	.	NSAMP=1
2	139088552	2:139088552_C/T	C	T	.	.	NSAMP=1
2	139091961	2:139091961_C/T	C	T	.	.	NSAMP=1
2	139115741	2:139115741_A/C	A	C	.	.	NSAMP=1
2	139123012	2:139123012_A/G	A	G	.	.	NSAMP=1
2	139129944	2:139129944_T/G	T	G	.	.	NSAMP=1
2	139261128	2:139261128_A/C	A	C	.	.	NSAMP=1
2	139289140	2:139289140_GTCTCACGTTTGCCTT/GG	GTCTCACGTTTGCCTT	GG	.	.	NSAMP=1
2	139370915	2:139370915_C/G	C	G	.	.	NSAMP=1
2	139386182	2:139386182_C/T	C	T	.	.	NSAMP=1
2	139406983	2:139406983_T/G	T	G	.	.	NSAMP=1
2	139474263	2:139474263_A/G	A	G	.	.	NSAMP=1
2	139497549	2:139497549_C/T	C	T	.	.	NSAMP=1
2	139517629	2:139517629_T/C	T	C	.	.	NSAMP=1
2	139518812	2:139518812_G/A	G	A	.	.	NSAMP=1
2	139599161	2:139599161_A/T	A	T	.	.	NSAMP=4
2	139609980	2:139609980_A/G	A	G	.	.	NSAMP=1
2	139625044	2:139625044_G/C	G	C	.	.	NSAMP=1
2	139626546	2:139626546_C/T	C	T	.	.	NSAMP=1
2	139671610	2:139671610_T/G	T	G	.	.	NSAMP=1
2	139705694	2:139705694_A/T	A	T	.	.	NSAMP=1
2	139721628	2:139721628_C/T	C	T	.	.	NSAMP=1
2	139755485	2:139755485_G/T	G	T	.	.	NSAMP=1
2	139760478	2:139760478_C/A	C	A	.	.	NSAMP=1
2	139796608	2:139796608_A/C	A	C	.	.	NSAMP=1
2	139814034	2:139814034_C/G	C	G	.	.	NSAMP=1
2	139829489	2:139829489_G/A	G	A	.	.	NSAMP=1
2	139857519	2:139857519_C/T	C	T	.	.	NSAMP=1
2	139935768	2:139935768_G/A	G	A	.	.	NSAMP=1
2	139990951	2:139990951_G/A	G	A	.	.	NSAMP=1
2	139999769	2:139999769_C/T	C	T	.	.	NSAMP=1
2	140016747	2:140016747_A/T	A	T	.	.	NSAMP=1
2	140102524	2:140102524_T/G	T	G	.	.	NSAMP=1
2	140103095	2:140103095_G/A	G	A	.	.	NSAMP=1
2	140110208	2:140110208_A/C	A	C	.	.	NSAMP=1
2	140118194	2:140118194_G/C	G	C	.	.	NSAMP=1
2	140161581	2:140161581_A/T	A	T	.	.	NSAMP=1
2	140178379	2:140178379_C/T	C	T	.	.	NSAMP=1
2	140214860	2:140214860_A/G	A	G	.	.	NSAMP=1
2	140232088	2:140232088_C/T	C	T	.	.	NSAMP=1
2	140237532	2:140237532_G/A	G	A	.	.	NSAMP=1
2	140246707	2:140246707_G/C	G	C	.	.	NSAMP=1
2	140296844	2:140296844_A/G	A	G	.	.	NSAMP=1
2	140324479	2:140324479_A/AG	A	AG	.	.	NSAMP=1
2	140341232	2:140341232_C/T	C	T	.	.	NSAMP=1
2	140372607	2:140372607_T/C	T	C	.	.	NSAMP=1
2	140393193	2:140393193_G/T	G	T	.	.	NSAMP=1
2	140424198	2:140424198_A/G	A	G	.	.	NSAMP=1
2	140459914	2:140459914_G/C	G	C	.	.	NSAMP=1
2	140470514	2:140470514_C/T	C	T	.	.	NSAMP=1
2	140470907	2:140470907_C/G	C	G	.	.	NSAMP=1
2	140540676	2:140540676_C/A	C	A	.	.	NSAMP=1
2	140543611	2:140543611_G/A	G	A	.	.	NSAMP=1
2	140552962	2:140552962_G/C	G	C	.	.	NSAMP=3
2	140558187	2:140558187_C/A	C	A	.	.	NSAMP=1
2	140627048	2:140627048_A/G	A	G	.	.	NSAMP=1
2	140630604	2:140630604_G/T	G	T	.	.	NSAMP=1
2	140638787	2:140638787_C/A	C	A	.	.	NSAMP=1
2	140641249	2:140641249_C/T	C	T	.	.	NSAMP=1
2	140644473	2:140644473_T/C	T	C	.	.	NSAMP=1
2	140679106	2:140679106_T/G	T	G	.	.	NSAMP=1
2	140683552	2:140683552_G/T	G	T	.	.	NSAMP=1
2	140702479	2:140702479_A/T	A	T	.	.	NSAMP=1
2	140739476	2:140739476_C/T	C	T	.	.	NSAMP=1
2	140740520	2:140740520_A/C	A	C	.	.	NSAMP=1
2	140757726	2:140757726_G/C	G	C	.	.	NSAMP=1
2	140763729	2:140763729_G/A	G	A	.	.	NSAMP=1
2	140775900	2:140775900_C/T	C	T	.	.	NSAMP=1
2	140809063	2:140809063_G/T	G	T	.	.	NSAMP=1
2	140814824	2:140814824_AT/A	AT	A	.	.	NSAMP=1
2	140827493	rs200438616	T	C	.	.	NSAMP=1
2	140836904	2:140836904_T/C	T	C	.	.	NSAMP=1
2	140945876	2:140945876_A/C	A	C	.	.	NSAMP=1
2	140990131	2:140990131_A/C	A	C	.	.	NSAMP=1
2	140990563	2:140990563_A/G	A	G	.	.	NSAMP=1
2	140991046	2:140991046_T/A	T	A	.	.	NSAMP=1
2	141011944	2:141011944_G/T	G	T	.	.	NSAMP=1
2	141017032	2:141017032_C/T	C	T	.	.	NSAMP=1
2	141030879	2:141030879_T/A	T	A	.	.	NSAMP=1
2	141069377	2:141069377_G/C	G	C	.	.	NSAMP=1
2	141105140	2:141105140_A/T	A	T	.	.	NSAMP=1
2	141138120	2:141138120_A/G	A	G	.	.	NSAMP=1
2	141156891	2:141156891_G/T	G	T	.	.	NSAMP=1
2	141166934	2:141166934_A/T	A	T	.	.	NSAMP=1
2	141204105	2:141204105_G/A	G	A	.	.	NSAMP=1
2	141210442	2:141210442_G/T	G	T	.	.	NSAMP=1
2	141210671	2:141210671_G/T	G	T	.	.	NSAMP=1
2	141218877	2:141218877_G/A	G	A	.	.	NSAMP=1
2	141240459	2:141240459_G/A	G	A	.	.	NSAMP=1
2	141300028	2:141300028_A/T	A	T	.	.	NSAMP=1
2	141412824	2:141412824_C/A	C	A	.	.	NSAMP=1
2	141420445	2:141420445_G/A	G	A	.	.	NSAMP=1
2	141427592	2:141427592_G/T	G	T	.	.	NSAMP=1
2	141439398	2:141439398_T/A	T	A	.	.	NSAMP=1
2	141458851	2:141458851_A/G	A	G	.	.	NSAMP=1
2	141465541	2:141465541_T/A	T	A	.	.	NSAMP=1
2	141473525	2:141473525_G/A	G	A	.	.	NSAMP=1
2	141503266	2:141503266_G/C	G	C	.	.	NSAMP=1
2	141517262	2:141517262_G/T	G	T	.	.	NSAMP=1
2	141562503	2:141562503_A/T	A	T	.	.	NSAMP=1
2	141572463	2:141572463_G/C	G	C	.	.	NSAMP=1
2	141608575	2:141608575_C/T	C	T	.	.	NSAMP=1
2	141611741	2:141611741_A/G	A	G	.	.	NSAMP=1
2	141636054	2:141636054_G/C	G	C	.	.	NSAMP=1
2	141638294	2:141638294_T/A	T	A	.	.	NSAMP=1
2	141729759	2:141729759_C/T	C	T	.	.	NSAMP=1
2	141738160	2:141738160_A/T	A	T	.	.	NSAMP=1
2	141806761	2:141806761_C/A	C	A	.	.	NSAMP=1
2	141844952	2:141844952_A/G	A	G	.	.	NSAMP=1
2	141892519	2:141892519_G/T	G	T	.	.	NSAMP=1
2	141899349	2:141899349_A/T	A	T	.	.	NSAMP=1
2	141940127	2:141940127_T/TTGGACC	T	TTGGACC	.	.	NSAMP=1
2	141956991	2:141956991_C/T	C	T	.	.	NSAMP=1
2	141990637	2:141990637_C/A	C	A	.	.	NSAMP=1
2	141993619	2:141993619_A/C	A	C	.	.	NSAMP=1
2	141997895	2:141997895_G/C	G	C	.	.	NSAMP=1
2	142002921	2:142002921_A/G	A	G	.	.	NSAMP=1
2	142051646	2:142051646_A/G	A	G	.	.	NSAMP=1
2	142077000	2:142077000_C/A	C	A	.	.	NSAMP=1
2	142249399	2:142249399_G/GT	G	GT	.	.	NSAMP=1
2	142282006	2:142282006_T/C	T	C	.	.	NSAMP=1
2	142285871	2:142285871_C/A	C	A	.	.	NSAMP=1
2	142289511	2:142289511_G/T	G	T	.	.	NSAMP=1
2	142354208	2:142354208_C/T	C	T	.	.	NSAMP=1
2	142390053	2:142390053_C/T	C	T	.	.	NSAMP=1
2	142391941	2:142391941_A/G	A	G	.	.	NSAMP=1
2	142483172	2:142483172_G/A	G	A	.	.	NSAMP=1
2	142485800	2:142485800_C/G	C	G	.	.	NSAMP=1
2	142532637	2:142532637_C/T	C	T	.	.	NSAMP=1
2	142561954	2:142561954_G/A	G	A	.	.	NSAMP=1
2	142574672	2:142574672_G/C	G	C	.	.	NSAMP=1
2	142587923	2:142587923_T/C	T	C	.	.	NSAMP=1
2	142609287	2:142609287_C/T	C	T	.	.	NSAMP=1
2	142704008	2:142704008_G/A	G	A	.	.	NSAMP=1
2	142734715	2:142734715_C/CT	C	CT	.	.	NSAMP=1
2	142777810	2:142777810_A/T	A	T	.	.	NSAMP=1
2	142778293	2:142778293_TA/T	TA	T	.	.	NSAMP=1
2	142781502	2:142781502_T/C	T	C	.	.	NSAMP=1
2	142781879	2:142781879_T/G	T	G	.	.	NSAMP=1
2	142797254	2:142797254_G/C	G	C	.	.	NSAMP=1
2	142809765	2:142809765_C/G	C	G	.	.	NSAMP=1
2	142828735	2:142828735_G/A	G	A	.	.	NSAMP=1
2	142863239	2:142863239_AT/A	AT	A	.	.	NSAMP=1
2	142885881	2:142885881_G/A	G	A	.	.	NSAMP=1
2	142897906	2:142897906_C/T	C	T	.	.	NSAMP=1
2	142999324	2:142999324_C/A	C	A	.	.	NSAMP=1
2	143022693	2:143022693_C/A	C	A	.	.	NSAMP=1
2	143060490	2:143060490_C/G	C	G	.	.	NSAMP=1
2	143073371	2:143073371_T/C	T	C	.	.	NSAMP=1
2	143098555	2:143098555_A/G	A	G	.	.	NSAMP=1
2	143199681	2:143199681_C/A	C	A	.	.	NSAMP=1
2	143272062	2:143272062_C/G	C	G	.	.	NSAMP=1
2	143321373	2:143321373_C/A	C	A	.	.	NSAMP=1
2	143390538	rs201302503	C	A	.	.	NSAMP=1
2	143422415	2:143422415_G/A	G	A	.	.	NSAMP=1
2	143423848	2:143423848_G/C	G	C	.	.	NSAMP=1
2	143436342	2:143436342_C/T	C	T	.	.	NSAMP=1
2	143551740	2:143551740_T/G	T	G	.	.	NSAMP=1
2	143608884	2:143608884_G/C	G	C	.	.	NSAMP=1
2	143617588	2:143617588_G/T	G	T	.	.	NSAMP=1
2	143635134	rs190473289	T	C	.	.	NSAMP=1
2	143676857	2:143676857_G/C	G	C	.	.	NSAMP=1
2	143723564	rs367922454	C	T	.	.	NSAMP=1
2	143747916	2:143747916_G/C	G	C	.	.	NSAMP=1
2	143751289	2:143751289_C/T	C	T	.	.	NSAMP=1
2	143855351	2:143855351_T/G	T	G	.	.	NSAMP=1
2	143947349	2:143947349_T/C	T	C	.	.	NSAMP=1
2	143972451	2:143972451_A/T	A	T	.	.	NSAMP=1
2	144017063	2:144017063_T/C	T	C	.	.	NSAMP=1
2	144111731	2:144111731_A/G	A	G	.	.	NSAMP=1
2	144112725	2:144112725_A/T	A	T	.	.	NSAMP=1
2	144168889	2:144168889_C/T	C	T	.	.	NSAMP=1
2	144174982	2:144174982_C/G	C	G	.	.	NSAMP=1
2	144175709	2:144175709_G/T	G	T	.	.	NSAMP=1
2	144200013	2:144200013_C/G	C	G	.	.	NSAMP=1
2	144204150	2:144204150_G/A	G	A	.	.	NSAMP=1
2	144356088	2:144356088_A/T	A	T	.	.	NSAMP=1
2	144365560	2:144365560_T/C	T	C	.	.	NSAMP=1
2	144367815	2:144367815_A/G	A	G	.	.	NSAMP=1
2	144374561	2:144374561_G/T	G	T	.	.	NSAMP=1
2	144523658	2:144523658_C/T	C	T	.	.	NSAMP=1
2	144553292	2:144553292_G/A	G	A	.	.	NSAMP=1
2	144558489	2:144558489_A/T	A	T	.	.	NSAMP=1
2	144577391	2:144577391_G/A	G	A	.	.	NSAMP=1
2	144582265	2:144582265_G/A	G	A	.	.	NSAMP=1
2	144744842	2:144744842_T/C	T	C	.	.	NSAMP=1
2	144783361	2:144783361_T/C	T	C	.	.	NSAMP=1
2	144869280	2:144869280_C/G	C	G	.	.	NSAMP=1
2	144869302	2:144869302_A/G	A	G	.	.	NSAMP=1
2	144872879	2:144872879_A/G	A	G	.	.	NSAMP=1
2	145021475	2:145021475_G/C	G	C	.	.	NSAMP=1
2	145036357	2:145036357_C/T	C	T	.	.	NSAMP=1
2	145044124	2:145044124_C/T	C	T	.	.	NSAMP=1
2	145161194	2:145161194_TTTCA/T	TTTCA	T	.	.	NSAMP=1
2	145166612	2:145166612_A/C	A	C	.	.	NSAMP=1
2	145173660	2:145173660_G/A	G	A	.	.	NSAMP=1
2	145289715	2:145289715_T/G	T	G	.	.	NSAMP=1
2	145296696	2:145296696_T/C	T	C	.	.	NSAMP=1
2	145326246	2:145326246_C/T	C	T	.	.	NSAMP=1
2	145364110	2:145364110_G/A	G	A	.	.	NSAMP=1
2	145514543	2:145514543_G/GA	G	GA	.	.	NSAMP=1
2	145595350	2:145595350_G/C	G	C	.	.	NSAMP=1
2	145617570	2:145617570_C/T	C	T	.	.	NSAMP=1
2	145650516	2:145650516_C/G	C	G	.	.	NSAMP=1
2	145701147	2:145701147_G/A	G	A	.	.	NSAMP=1
2	145704062	2:145704062_G/A	G	A	.	.	NSAMP=1
2	145764349	2:145764349_C/T	C	T	.	.	NSAMP=1
2	145793996	2:145793996_G/A	G	A	.	.	NSAMP=1
2	145807091	2:145807091_A/G	A	G	.	.	NSAMP=1
2	145832373	2:145832373_T/C	T	C	.	.	NSAMP=1
2	145880796	2:145880796_C/T	C	T	.	.	NSAMP=1
2	145898231	2:145898231_C/G	C	G	.	.	NSAMP=1
2	145951381	2:145951381_G/A	G	A	.	.	NSAMP=1
2	145951815	2:145951815_G/C	G	C	.	.	NSAMP=1
2	146012466	2:146012466_G/A	G	A	.	.	NSAMP=1
2	146035421	2:146035421_T/A	T	A	.	.	NSAMP=1
2	146063349	rs367652509	A	C	.	.	NSAMP=1
2	146208459	2:146208459_G/C	G	C	.	.	NSAMP=1
2	146305443	2:146305443_G/C	G	C	.	.	NSAMP=1
2	146330966	2:146330966_G/A	G	A	.	.	NSAMP=1
2	146365765	2:146365765_T/C	T	C	.	.	NSAMP=1
2	146517580	2:146517580_C/T	C	T	.	.	NSAMP=1
2	146573337	2:146573337_T/C	T	C	.	.	NSAMP=1
2	146574900	2:146574900_A/G	A	G	.	.	NSAMP=1
2	146610309	2:146610309_G/A	G	A	.	.	NSAMP=1
2	146702594	2:146702594_A/AT	A	AT	.	.	NSAMP=1
2	146750411	2:146750411_C/CA	C	CA	.	.	NSAMP=1
2	146798868	2:146798868_A/AT	A	AT	.	.	NSAMP=1
2	146828803	2:146828803_A/G	A	G	.	.	NSAMP=1
2	146900287	2:146900287_C/T	C	T	.	.	NSAMP=1
2	146901744	2:146901744_A/T	A	T	.	.	NSAMP=1
2	146961201	2:146961201_C/G	C	G	.	.	NSAMP=1
2	147036533	2:147036533_T/C	T	C	.	.	NSAMP=1
2	147074144	2:147074144_C/A	C	A	.	.	NSAMP=1
2	147098208	2:147098208_C/G	C	G	.	.	NSAMP=1
2	147100094	2:147100094_T/A	T	A	.	.	NSAMP=1
2	147191074	2:147191074_AT/A	AT	A	.	.	NSAMP=1
2	147235998	2:147235998_GA/G	GA	G	.	.	NSAMP=1
2	147261080	2:147261080_C/T	C	T	.	.	NSAMP=1
2	147299103	2:147299103_T/A	T	A	.	.	NSAMP=1
2	147355907	2:147355907_C/G	C	G	.	.	NSAMP=1
2	147440929	2:147440929_G/A	G	A	.	.	NSAMP=1
2	147488712	2:147488712_C/T	C	T	.	.	NSAMP=1
2	147490241	2:147490241_G/A	G	A	.	.	NSAMP=1
2	147515408	2:147515408_C/T	C	T	.	.	NSAMP=1
2	147520225	2:147520225_G/T	G	T	.	.	NSAMP=1
2	147520857	2:147520857_A/G	A	G	.	.	NSAMP=1
2	147562351	2:147562351_C/T	C	T	.	.	NSAMP=1
2	147583792	2:147583792_G/A	G	A	.	.	NSAMP=1
2	147657348	2:147657348_C/T	C	T	.	.	NSAMP=1
2	147694616	2:147694616_T/G	T	G	.	.	NSAMP=1
2	147698716	2:147698716_C/A	C	A	.	.	NSAMP=1
2	147743875	2:147743875_C/T	C	T	.	.	NSAMP=1
2	147759979	2:147759979_A/G	A	G	.	.	NSAMP=1
2	147801751	2:147801751_T/G	T	G	.	.	NSAMP=1
2	147807127	2:147807127_C/T	C	T	.	.	NSAMP=1
2	147823332	2:147823332_G/T	G	T	.	.	NSAMP=1
2	147823492	2:147823492_A/C	A	C	.	.	NSAMP=1
2	147827578	2:147827578_A/G	A	G	.	.	NSAMP=1
2	147850847	2:147850847_T/C	T	C	.	.	NSAMP=1
2	147955933	2:147955933_C/T	C	T	.	.	NSAMP=1
2	148012189	2:148012189_T/C	T	C	.	.	NSAMP=1
2	148052445	2:148052445_G/C	G	C	.	.	NSAMP=1
2	148067836	2:148067836_T/C	T	C	.	.	NSAMP=1
2	148104940	2:148104940_A/C	A	C	.	.	NSAMP=1
2	148112832	2:148112832_C/A	C	A	.	.	NSAMP=1
2	148122459	2:148122459_G/T	G	T	.	.	NSAMP=1
2	148193445	2:148193445_C/A	C	A	.	.	NSAMP=1
2	148301015	2:148301015_C/T	C	T	.	.	NSAMP=1
2	148306259	2:148306259_C/G	C	G	.	.	NSAMP=1
2	148310175	2:148310175_T/C	T	C	.	.	NSAMP=1
2	148314580	2:148314580_G/A	G	A	.	.	NSAMP=1
2	148363229	2:148363229_T/C	T	C	.	.	NSAMP=1
2	148383053	2:148383053_T/C	T	C	.	.	NSAMP=1
2	148397219	2:148397219_G/T	G	T	.	.	NSAMP=1
2	148412583	2:148412583_C/A	C	A	.	.	NSAMP=1
2	148412585	2:148412585_T/G	T	G	.	.	NSAMP=1
2	148497879	2:148497879_A/T	A	T	.	.	NSAMP=1
2	148509537	2:148509537_G/A	G	A	.	.	NSAMP=1
2	148531501	2:148531501_G/A	G	A	.	.	NSAMP=1
2	148568753	2:148568753_T/A	T	A	.	.	NSAMP=1
2	148603134	2:148603134_T/G	T	G	.	.	NSAMP=1
2	148618904	2:148618904_T/A	T	A	.	.	NSAMP=1
2	148739273	2:148739273_G/GA	G	GA	.	.	NSAMP=1
2	148758406	2:148758406_T/C	T	C	.	.	NSAMP=1
2	148822467	2:148822467_A/G	A	G	.	.	NSAMP=1
2	148890076	2:148890076_T/G	T	G	.	.	NSAMP=1
2	148891782	2:148891782_C/CAGAT	C	CAGAT	.	.	NSAMP=1
2	149072541	2:149072541_T/TATTTCATAAGGGGC	T	TATTTCATAAGGGGC	.	.	NSAMP=1
2	149227406	2:149227406_C/T	C	T	.	.	NSAMP=1
2	149302636	2:149302636_C/T	C	T	.	.	NSAMP=1
2	149412594	2:149412594_C/T	C	T	.	.	NSAMP=1
2	149526906	2:149526906_C/T	C	T	.	.	NSAMP=1
2	149530600	2:149530600_C/T	C	T	.	.	NSAMP=1
2	149633660	2:149633660_C/T	C	T	.	.	NSAMP=1
2	149682802	2:149682802_G/C	G	C	.	.	NSAMP=1
2	149798983	2:149798983_C/T	C	T	.	.	NSAMP=1
2	149821193	2:149821193_A/T	A	T	.	.	NSAMP=1
2	149876150	2:149876150_A/C	A	C	.	.	NSAMP=1
2	149894851	2:149894851_G/T	G	T	.	.	NSAMP=1
2	149919839	2:149919839_C/T	C	T	.	.	NSAMP=1
2	149925446	2:149925446_A/G	A	G	.	.	NSAMP=1
2	149978893	2:149978893_A/T	A	T	.	.	NSAMP=1
2	150017259	2:150017259_C/CT	C	CT	.	.	NSAMP=1
2	150022783	2:150022783_T/A	T	A	.	.	NSAMP=1
2	150071791	2:150071791_T/C	T	C	.	.	NSAMP=1
2	150096081	2:150096081_GTAT/G	GTAT	G	.	.	NSAMP=1
2	150193542	2:150193542_G/A	G	A	.	.	NSAMP=1
2	150222068	2:150222068_G/A	G	A	.	.	NSAMP=1
2	150232471	2:150232471_G/A	G	A	.	.	NSAMP=1
2	150269254	2:150269254_C/CT	C	CT	.	.	NSAMP=1
2	150274172	2:150274172_A/G	A	G	.	.	NSAMP=1
2	150325821	2:150325821_G/C	G	C	.	.	NSAMP=1
2	150331675	2:150331675_G/A	G	A	.	.	NSAMP=1
2	150349266	2:150349266_C/T	C	T	.	.	NSAMP=1
2	150349267	2:150349267_C/T	C	T	.	.	NSAMP=1
2	150506089	2:150506089_CCAA/C	CCAA	C	.	.	NSAMP=1
2	150536873	2:150536873_G/T	G	T	.	.	NSAMP=1
2	150552942	2:150552942_A/C	A	C	.	.	NSAMP=1
2	150573306	2:150573306_T/C	T	C	.	.	NSAMP=1
2	150584006	2:150584006_C/T	C	T	.	.	NSAMP=1
2	150593639	2:150593639_T/A	T	A	.	.	NSAMP=1
2	150638025	2:150638025_G/A	G	A	.	.	NSAMP=1
2	150669221	2:150669221_G/C	G	C	.	.	NSAMP=1
2	150681574	2:150681574_T/C	T	C	.	.	NSAMP=1
2	150682740	2:150682740_T/C	T	C	.	.	NSAMP=1
2	150690324	2:150690324_T/G	T	G	.	.	NSAMP=1
2	150702634	2:150702634_T/A	T	A	.	.	NSAMP=1
2	150713704	2:150713704_A/G	A	G	.	.	NSAMP=1
2	150920283	2:150920283_C/T	C	T	.	.	NSAMP=1
2	150980011	2:150980011_G/A	G	A	.	.	NSAMP=1
2	151005545	2:151005545_G/A	G	A	.	.	NSAMP=1
2	151039216	2:151039216_A/T	A	T	.	.	NSAMP=1
2	151043832	2:151043832_G/A	G	A	.	.	NSAMP=1
2	151046054	rs374149171	A	T	.	.	NSAMP=1
2	151091515	2:151091515_G/A	G	A	.	.	NSAMP=1
2	151204161	2:151204161_C/A	C	A	.	.	NSAMP=1
2	151222050	2:151222050_G/T	G	T	.	.	NSAMP=1
2	151234401	2:151234401_T/G	T	G	.	.	NSAMP=1
2	151284456	2:151284456_C/T	C	T	.	.	NSAMP=1
2	151297043	2:151297043_G/A	G	A	.	.	NSAMP=1
2	151305393	2:151305393_T/C	T	C	.	.	NSAMP=1
2	151319388	2:151319388_C/G	C	G	.	.	NSAMP=1
2	151352441	2:151352441_C/G	C	G	.	.	NSAMP=1
2	151374887	2:151374887_C/G	C	G	.	.	NSAMP=1
2	151378793	2:151378793_C/T	C	T	.	.	NSAMP=1
2	151391838	2:151391838_C/G	C	G	.	.	NSAMP=1
2	151438410	2:151438410_T/C	T	C	.	.	NSAMP=1
2	151466167	2:151466167_C/CA	C	CA	.	.	NSAMP=1
2	151471953	2:151471953_G/T	G	T	.	.	NSAMP=1
2	151475695	2:151475695_C/A	C	A	.	.	NSAMP=1
2	151484213	2:151484213_G/A	G	A	.	.	NSAMP=1
2	151489698	2:151489698_T/C	T	C	.	.	NSAMP=1
2	151520014	2:151520014_A/G	A	G	.	.	NSAMP=1
2	151539637	2:151539637_G/A	G	A	.	.	NSAMP=1
2	151540949	2:151540949_C/A	C	A	.	.	NSAMP=1
2	151541167	2:151541167_A/G	A	G	.	.	NSAMP=1
2	151577417	2:151577417_C/T	C	T	.	.	NSAMP=1
2	151600169	2:151600169_C/T	C	T	.	.	NSAMP=1
2	151613124	2:151613124_T/C	T	C	.	.	NSAMP=1
2	151625013	2:151625013_C/G	C	G	.	.	NSAMP=1
2	151712330	2:151712330_T/C	T	C	.	.	NSAMP=1
2	151768406	2:151768406_A/G	A	G	.	.	NSAMP=1
2	151776679	rs74393162	T	A	.	.	NSAMP=4
2	151780176	2:151780176_G/A	G	A	.	.	NSAMP=1
2	151796558	2:151796558_T/A	T	A	.	.	NSAMP=1
2	151820830	2:151820830_A/C	A	C	.	.	NSAMP=1
2	151874172	2:151874172_C/A	C	A	.	.	NSAMP=1
2	151926720	2:151926720_G/A	G	A	.	.	NSAMP=1
2	152006486	2:152006486_G/C	G	C	.	.	NSAMP=1
2	152016866	2:152016866_C/T	C	T	.	.	NSAMP=1
2	152045796	2:152045796_AGG/ACACACACA	AGG	ACACACACA	.	.	NSAMP=1
2	152061283	2:152061283_G/C	G	C	.	.	NSAMP=1
2	152124482	2:152124482_T/TTC	T	TTC	.	.	NSAMP=1
2	152133197	2:152133197_T/C	T	C	.	.	NSAMP=1
2	152151731	2:152151731_C/CA	C	CA	.	.	NSAMP=1
2	152155787	2:152155787_A/T	A	T	.	.	NSAMP=1
2	152251824	2:152251824_C/T	C	T	.	.	NSAMP=1
2	152292356	2:152292356_T/C	T	C	.	.	NSAMP=1
2	152351597	2:152351597_C/G	C	G	.	.	NSAMP=1
2	152404243	2:152404243_G/A	G	A	.	.	NSAMP=1
2	152471950	2:152471950_G/C	G	C	.	.	NSAMP=1
2	152480951	2:152480951_A/G	A	G	.	.	NSAMP=1
2	152486723	2:152486723_C/A	C	A	.	.	NSAMP=1
2	152553955	2:152553955_G/T	G	T	.	.	NSAMP=1
2	152563564	2:152563564_C/G	C	G	.	.	NSAMP=1
2	152629116	2:152629116_C/T	C	T	.	.	NSAMP=1
2	152657052	2:152657052_T/C	T	C	.	.	NSAMP=1
2	152694512	2:152694512_C/G	C	G	.	.	NSAMP=1
2	152746853	2:152746853_A/G	A	G	.	.	NSAMP=1
2	152797231	2:152797231_G/A	G	A	.	.	NSAMP=1
2	152892165	2:152892165_C/CTCTCTA	C	CTCTCTA	.	.	NSAMP=1
2	152912400	2:152912400_A/G	A	G	.	.	NSAMP=1
2	152920563	2:152920563_G/C	G	C	.	.	NSAMP=1
2	153031752	2:153031752_T/A	T	A	.	.	NSAMP=1
2	153078692	2:153078692_G/T	G	T	.	.	NSAMP=1
2	153083911	2:153083911_T/G	T	G	.	.	NSAMP=1
2	153087828	2:153087828_C/T	C	T	.	.	NSAMP=1
2	153145069	2:153145069_G/A	G	A	.	.	NSAMP=1
2	153163281	2:153163281_T/TTA	T	TTA	.	.	NSAMP=1
2	153180589	2:153180589_C/CA	C	CA	.	.	NSAMP=1
2	153207217	2:153207217_T/C	T	C	.	.	NSAMP=1
2	153246221	2:153246221_G/A	G	A	.	.	NSAMP=1
2	153477655	2:153477655_C/CCTGATT	C	CCTGATT	.	.	NSAMP=1
2	153514968	2:153514968_T/C	T	C	.	.	NSAMP=1
2	153555234	2:153555234_G/A	G	A	.	.	NSAMP=1
2	153609834	2:153609834_C/G	C	G	.	.	NSAMP=1
2	153624095	2:153624095_G/GT	G	GT	.	.	NSAMP=1
2	153627636	2:153627636_T/G	T	G	.	.	NSAMP=1
2	153751294	2:153751294_A/AAT	A	AAT	.	.	NSAMP=1
2	153788697	2:153788697_CTTT/C	CTTT	C	.	.	NSAMP=1
2	153808183	2:153808183_T/A	T	A	.	.	NSAMP=1
2	153810152	2:153810152_C/T	C	T	.	.	NSAMP=1
2	153830199	2:153830199_C/A	C	A	.	.	NSAMP=1
2	153835899	2:153835899_A/T	A	T	.	.	NSAMP=1
2	153858554	2:153858554_A/G	A	G	.	.	NSAMP=1
2	153878863	2:153878863_C/G	C	G	.	.	NSAMP=1
2	153956292	2:153956292_T/C	T	C	.	.	NSAMP=1
2	153956446	2:153956446_C/T	C	T	.	.	NSAMP=1
2	153987863	2:153987863_C/G	C	G	.	.	NSAMP=1
2	153996255	2:153996255_C/A	C	A	.	.	NSAMP=1
2	154003374	2:154003374_G/A	G	A	.	.	NSAMP=1
2	154015363	2:154015363_C/G	C	G	.	.	NSAMP=1
2	154087298	2:154087298_G/T	G	T	.	.	NSAMP=1
2	154153106	2:154153106_A/C	A	C	.	.	NSAMP=1
2	154156866	2:154156866_C/T	C	T	.	.	NSAMP=1
2	154225859	2:154225859_GA/G	GA	G	.	.	NSAMP=1
2	154236004	2:154236004_T/C	T	C	.	.	NSAMP=1
2	154243719	2:154243719_C/G	C	G	.	.	NSAMP=1
2	154286382	2:154286382_T/A	T	A	.	.	NSAMP=1
2	154315359	2:154315359_A/T	A	T	.	.	NSAMP=1
2	154333365	2:154333365_C/T	C	T	.	.	NSAMP=1
2	154341612	2:154341612_T/C	T	C	.	.	NSAMP=1
2	154406751	2:154406751_A/C	A	C	.	.	NSAMP=1
2	154419347	2:154419347_G/GT	G	GT	.	.	NSAMP=1
2	154435370	2:154435370_G/A	G	A	.	.	NSAMP=1
2	154464154	2:154464154_C/T	C	T	.	.	NSAMP=1
2	154464563	2:154464563_G/A	G	A	.	.	NSAMP=1
2	154541056	2:154541056_T/C	T	C	.	.	NSAMP=1
2	154593643	2:154593643_G/GA	G	GA	.	.	NSAMP=1
2	154602641	2:154602641_C/G	C	G	.	.	NSAMP=1
2	154651917	2:154651917_A/G	A	G	.	.	NSAMP=1
2	154684134	2:154684134_GT/G	GT	G	.	.	NSAMP=1
2	154692409	2:154692409_A/G	A	G	.	.	NSAMP=1
2	154727554	2:154727554_C/T	C	T	.	.	NSAMP=1
2	154736378	2:154736378_G/T	G	T	.	.	NSAMP=1
2	154746601	2:154746601_G/A	G	A	.	.	NSAMP=1
2	154799292	2:154799292_A/T	A	T	.	.	NSAMP=1
2	154811545	2:154811545_A/T	A	T	.	.	NSAMP=1
2	154818932	2:154818932_G/A	G	A	.	.	NSAMP=1
2	154856412	2:154856412_CT/C	CT	C	.	.	NSAMP=1
2	154864883	2:154864883_G/A	G	A	.	.	NSAMP=1
2	154885812	2:154885812_G/T	G	T	.	.	NSAMP=1
2	154898755	2:154898755_C/T	C	T	.	.	NSAMP=1
2	154918212	2:154918212_GT/G	GT	G	.	.	NSAMP=1
2	154950877	2:154950877_A/C	A	C	.	.	NSAMP=1
2	154952243	2:154952243_T/G	T	G	.	.	NSAMP=1
2	154989822	2:154989822_C/A	C	A	.	.	NSAMP=1
2	154993149	2:154993149_AT/A	AT	A	.	.	NSAMP=1
2	155001634	2:155001634_C/T	C	T	.	.	NSAMP=1
2	155061647	2:155061647_C/A	C	A	.	.	NSAMP=1
2	155079943	2:155079943_A/T	A	T	.	.	NSAMP=1
2	155083310	2:155083310_T/A	T	A	.	.	NSAMP=1
2	155096782	2:155096782_G/T	G	T	.	.	NSAMP=1
2	155128879	2:155128879_A/T	A	T	.	.	NSAMP=1
2	155143666	2:155143666_G/C	G	C	.	.	NSAMP=1
2	155158245	2:155158245_G/A	G	A	.	.	NSAMP=1
2	155161393	2:155161393_C/T	C	T	.	.	NSAMP=1
2	155174583	2:155174583_A/T	A	T	.	.	NSAMP=1
2	155180457	2:155180457_T/G	T	G	.	.	NSAMP=1
2	155202845	2:155202845_T/A	T	A	.	.	NSAMP=1
2	155224214	2:155224214_C/G	C	G	.	.	NSAMP=1
2	155229826	2:155229826_T/C	T	C	.	.	NSAMP=1
2	155234642	2:155234642_C/T	C	T	.	.	NSAMP=1
2	155294696	2:155294696_A/G	A	G	.	.	NSAMP=1
2	155294728	2:155294728_G/C	G	C	.	.	NSAMP=1
2	155311403	2:155311403_C/T	C	T	.	.	NSAMP=1
2	155318338	2:155318338_CT/C	CT	C	.	.	NSAMP=1
2	155366128	2:155366128_A/T	A	T	.	.	NSAMP=1
2	155374277	2:155374277_T/C	T	C	.	.	NSAMP=1
2	155458080	2:155458080_G/A	G	A	.	.	NSAMP=1
2	155525569	2:155525569_A/T	A	T	.	.	NSAMP=1
2	155532641	2:155532641_C/T	C	T	.	.	NSAMP=1
2	155533343	2:155533343_T/G	T	G	.	.	NSAMP=1
2	155541280	2:155541280_G/A	G	A	.	.	NSAMP=1
2	155564680	2:155564680_C/T	C	T	.	.	NSAMP=1
2	155580132	2:155580132_GTGTT/G	GTGTT	G	.	.	NSAMP=1
2	155628870	2:155628870_G/A	G	A	.	.	NSAMP=1
2	155630877	2:155630877_A/G	A	G	.	.	NSAMP=1
2	155644844	2:155644844_C/A	C	A	.	.	NSAMP=1
2	155646633	rs150228163	C	T	.	.	NSAMP=1
2	155663688	2:155663688_T/C	T	C	.	.	NSAMP=1
2	155678136	2:155678136_G/C	G	C	.	.	NSAMP=1
2	155683598	2:155683598_G/A	G	A	.	.	NSAMP=1
2	155712217	2:155712217_T/C	T	C	.	.	NSAMP=1
2	155715910	2:155715910_T/G	T	G	.	.	NSAMP=1
2	155722586	2:155722586_C/A	C	A	.	.	NSAMP=1
2	155748050	2:155748050_C/A	C	A	.	.	NSAMP=1
2	155756219	2:155756219_A/AACTGCCC	A	AACTGCCC	.	.	NSAMP=1
2	155779655	2:155779655_G/A	G	A	.	.	NSAMP=1
2	155825277	2:155825277_T/G	T	G	.	.	NSAMP=1
2	155827473	2:155827473_G/T	G	T	.	.	NSAMP=1
2	155832176	2:155832176_G/A	G	A	.	.	NSAMP=1
2	155860326	2:155860326_C/A	C	A	.	.	NSAMP=1
2	155932073	2:155932073_A/G	A	G	.	.	NSAMP=1
2	155933121	2:155933121_C/T	C	T	.	.	NSAMP=1
2	156009971	2:156009971_C/T	C	T	.	.	NSAMP=1
2	156034714	2:156034714_T/C	T	C	.	.	NSAMP=1
2	156037034	2:156037034_A/T	A	T	.	.	NSAMP=1
2	156041588	2:156041588_G/A	G	A	.	.	NSAMP=1
2	156091366	2:156091366_T/C	T	C	.	.	NSAMP=1
2	156232113	2:156232113_A/T	A	T	.	.	NSAMP=1
2	156285731	2:156285731_G/T	G	T	.	.	NSAMP=1
2	156318874	2:156318874_T/TA	T	TA	.	.	NSAMP=1
2	156358913	2:156358913_G/A	G	A	.	.	NSAMP=1
2	156382265	2:156382265_C/A	C	A	.	.	NSAMP=1
2	156382692	2:156382692_T/C	T	C	.	.	NSAMP=1
2	156396782	2:156396782_C/T	C	T	.	.	NSAMP=1
2	156409982	2:156409982_G/A	G	A	.	.	NSAMP=1
2	156431190	2:156431190_G/GA	G	GA	.	.	NSAMP=1
2	156475806	2:156475806_G/A	G	A	.	.	NSAMP=1
2	156523581	2:156523581_G/A	G	A	.	.	NSAMP=1
2	156546851	2:156546851_T/C	T	C	.	.	NSAMP=1
2	156559389	2:156559389_G/T	G	T	.	.	NSAMP=1
2	156589356	2:156589356_G/T	G	T	.	.	NSAMP=1
2	156619313	2:156619313_C/T	C	T	.	.	NSAMP=1
2	156700898	2:156700898_G/C	G	C	.	.	NSAMP=1
2	156713330	2:156713330_C/G	C	G	.	.	NSAMP=1
2	156727761	2:156727761_G/A	G	A	.	.	NSAMP=1
2	156771159	2:156771159_CT/C	CT	C	.	.	NSAMP=1
2	156771689	2:156771689_C/G	C	G	.	.	NSAMP=1
2	156844511	2:156844511_T/A	T	A	.	.	NSAMP=1
2	156861890	2:156861890_G/T	G	T	.	.	NSAMP=1
2	156872329	2:156872329_C/A	C	A	.	.	NSAMP=1
2	156874883	2:156874883_C/G	C	G	.	.	NSAMP=1
2	156891481	2:156891481_C/G	C	G	.	.	NSAMP=1
2	156930476	2:156930476_A/G	A	G	.	.	NSAMP=1
2	156968181	2:156968181_G/A	G	A	.	.	NSAMP=1
2	156996154	2:156996154_A/G	A	G	.	.	NSAMP=1
2	157001665	2:157001665_G/T	G	T	.	.	NSAMP=1
2	157040769	2:157040769_G/A	G	A	.	.	NSAMP=1
2	157065935	2:157065935_C/T	C	T	.	.	NSAMP=1
2	157133326	2:157133326_A/T	A	T	.	.	NSAMP=1
2	157170628	2:157170628_G/T	G	T	.	.	NSAMP=1
2	157173918	2:157173918_G/C	G	C	.	.	NSAMP=1
2	157177051	2:157177051_C/T	C	T	.	.	NSAMP=1
2	157182366	2:157182366_G/A	G	A	.	.	NSAMP=1
2	157243228	2:157243228_G/C	G	C	.	.	NSAMP=1
2	157248899	2:157248899_G/A	G	A	.	.	NSAMP=1
2	157248900	2:157248900_G/A	G	A	.	.	NSAMP=1
2	157280606	2:157280606_C/T	C	T	.	.	NSAMP=1
2	157299901	2:157299901_T/A	T	A	.	.	NSAMP=1
2	157300280	2:157300280_C/T	C	T	.	.	NSAMP=1
2	157340486	2:157340486_A/T	A	T	.	.	NSAMP=1
2	157383436	2:157383436_G/A	G	A	.	.	NSAMP=1
2	157425896	rs140203221	G	A	.	.	NSAMP=1
2	157425904	2:157425904_G/A	G	A	.	.	NSAMP=1
2	157438473	2:157438473_G/GTA	G	GTA	.	.	NSAMP=1
2	157482900	2:157482900_G/A	G	A	.	.	NSAMP=1
2	157528969	2:157528969_G/T	G	T	.	.	NSAMP=1
2	157533823	2:157533823_A/T	A	T	.	.	NSAMP=1
2	157562263	2:157562263_G/T	G	T	.	.	NSAMP=1
2	157694631	2:157694631_T/G	T	G	.	.	NSAMP=1
2	157714508	2:157714508_T/A	T	A	.	.	NSAMP=1
2	157721359	2:157721359_C/T	C	T	.	.	NSAMP=1
2	157745661	2:157745661_G/A	G	A	.	.	NSAMP=1
2	157772630	2:157772630_T/C	T	C	.	.	NSAMP=1
2	157803242	2:157803242_C/T	C	T	.	.	NSAMP=1
2	157895373	2:157895373_C/A	C	A	.	.	NSAMP=1
2	157907195	2:157907195_A/T	A	T	.	.	NSAMP=1
2	157922007	2:157922007_T/C	T	C	.	.	NSAMP=1
2	157922751	2:157922751_T/A	T	A	.	.	NSAMP=1
2	157941072	2:157941072_A/C	A	C	.	.	NSAMP=1
2	158100405	2:158100405_G/A	G	A	.	.	NSAMP=1
2	158173708	2:158173708_A/ATT	A	ATT	.	.	NSAMP=1
2	158183166	2:158183166_C/CT	C	CT	.	.	NSAMP=1
2	158199668	2:158199668_C/CA	C	CA	.	.	NSAMP=1
2	158216933	2:158216933_A/G	A	G	.	.	NSAMP=1
2	158377880	2:158377880_T/G	T	G	.	.	NSAMP=1
2	158386945	2:158386945_G/A	G	A	.	.	NSAMP=1
2	158508114	2:158508114_C/T	C	T	.	.	NSAMP=1
2	158514455	2:158514455_G/C	G	C	.	.	NSAMP=1
2	158549482	2:158549482_G/A	G	A	.	.	NSAMP=1
2	158635217	2:158635217_A/G	A	G	.	.	NSAMP=1
2	158656430	2:158656430_C/T	C	T	.	.	NSAMP=1
2	158859391	2:158859391_G/T	G	T	.	.	NSAMP=1
2	158878458	2:158878458_C/G	C	G	.	.	NSAMP=1
2	159000088	2:159000088_C/A	C	A	.	.	NSAMP=1
2	159069887	2:159069887_A/T	A	T	.	.	NSAMP=1
2	159196748	2:159196748_A/T	A	T	.	.	NSAMP=1
2	159275304	2:159275304_C/CAT	C	CAT	.	.	NSAMP=1
2	159317294	2:159317294_C/T	C	T	.	.	NSAMP=1
2	159320416	2:159320416_G/A	G	A	.	.	NSAMP=1
2	159373636	2:159373636_G/C	G	C	.	.	NSAMP=1
2	159453580	rs199732252	G	T	.	.	NSAMP=1
2	159489026	2:159489026_G/C	G	C	.	.	NSAMP=1
2	159501722	2:159501722_A/G	A	G	.	.	NSAMP=1
2	159535526	2:159535526_C/T	C	T	.	.	NSAMP=1
2	159575992	2:159575992_C/G	C	G	.	.	NSAMP=1
2	159595308	2:159595308_C/T	C	T	.	.	NSAMP=1
2	159682237	2:159682237_A/G	A	G	.	.	NSAMP=1
2	159702529	2:159702529_C/T	C	T	.	.	NSAMP=1
2	159758625	2:159758625_T/C	T	C	.	.	NSAMP=1
2	159824038	2:159824038_T/C	T	C	.	.	NSAMP=1
2	160013513	2:160013513_G/A	G	A	.	.	NSAMP=1
2	160043315	2:160043315_C/T	C	T	.	.	NSAMP=1
2	160139448	2:160139448_G/C	G	C	.	.	NSAMP=1
2	160268228	2:160268228_A/G	A	G	.	.	NSAMP=1
2	160310597	2:160310597_G/T	G	T	.	.	NSAMP=1
2	160365055	2:160365055_C/G	C	G	.	.	NSAMP=1
2	160472506	2:160472506_A/C	A	C	.	.	NSAMP=1
2	160565042	2:160565042_G/A	G	A	.	.	NSAMP=1
2	160640842	2:160640842_A/T	A	T	.	.	NSAMP=1
2	160654916	2:160654916_T/G	T	G	.	.	NSAMP=1
2	160660318	2:160660318_G/A	G	A	.	.	NSAMP=1
2	160783769	2:160783769_T/C	T	C	.	.	NSAMP=1
2	160821047	2:160821047_T/C	T	C	.	.	NSAMP=1
2	160823146	2:160823146_C/G	C	G	.	.	NSAMP=1
2	160837380	2:160837380_C/A	C	A	.	.	NSAMP=1
2	160845199	2:160845199_C/A	C	A	.	.	NSAMP=1
2	160867652	2:160867652_G/A	G	A	.	.	NSAMP=1
2	160868696	2:160868696_C/T	C	T	.	.	NSAMP=1
2	160873189	2:160873189_C/T	C	T	.	.	NSAMP=1
2	160902399	2:160902399_C/T	C	T	.	.	NSAMP=1
2	160908664	2:160908664_C/A	C	A	.	.	NSAMP=1
2	160998221	2:160998221_C/T	C	T	.	.	NSAMP=1
2	161042066	2:161042066_AT/A	AT	A	.	.	NSAMP=1
2	161053370	2:161053370_G/C	G	C	.	.	NSAMP=1
2	161087459	2:161087459_C/T	C	T	.	.	NSAMP=1
2	161123063	2:161123063_G/A	G	A	.	.	NSAMP=1
2	161236232	2:161236232_G/C	G	C	.	.	NSAMP=1
2	161245792	2:161245792_C/A	C	A	.	.	NSAMP=1
2	161304789	2:161304789_ACTCCCCCTCCCC/A	ACTCCCCCTCCCC	A	.	.	NSAMP=1
2	161336136	2:161336136_C/G	C	G	.	.	NSAMP=1
2	161367495	2:161367495_C/CT	C	CT	.	.	NSAMP=1
2	161390123	2:161390123_C/T	C	T	.	.	NSAMP=1
2	161391256	2:161391256_C/G	C	G	.	.	NSAMP=1
2	161453815	2:161453815_C/T	C	T	.	.	NSAMP=1
2	161503383	2:161503383_C/G	C	G	.	.	NSAMP=1
2	161543866	2:161543866_G/T	G	T	.	.	NSAMP=1
2	161779859	2:161779859_C/A	C	A	.	.	NSAMP=1
2	161798630	2:161798630_G/T	G	T	.	.	NSAMP=1
2	161875543	2:161875543_C/G	C	G	.	.	NSAMP=1
2	161893180	2:161893180_C/G	C	G	.	.	NSAMP=1
2	161912393	2:161912393_G/A	G	A	.	.	NSAMP=1
2	161914961	2:161914961_TA/T	TA	T	.	.	NSAMP=1
2	162088196	2:162088196_A/G	A	G	.	.	NSAMP=1
2	162093525	2:162093525_T/C	T	C	.	.	NSAMP=1
2	162150737	2:162150737_G/C	G	C	.	.	NSAMP=1
2	162210745	2:162210745_G/A	G	A	.	.	NSAMP=1
2	162234850	2:162234850_C/T	C	T	.	.	NSAMP=1
2	162353168	2:162353168_AAT/A	AAT	A	.	.	NSAMP=1
2	162504208	2:162504208_T/C	T	C	.	.	NSAMP=1
2	162526723	2:162526723_T/A	T	A	.	.	NSAMP=1
2	162691894	2:162691894_T/C	T	C	.	.	NSAMP=1
2	162718029	2:162718029_GT/G	GT	G	.	.	NSAMP=1
2	162718170	2:162718170_C/G	C	G	.	.	NSAMP=1
2	162743225	2:162743225_A/C	A	C	.	.	NSAMP=1
2	162804770	2:162804770_C/CA	C	CA	.	.	NSAMP=1
2	162831609	2:162831609_C/G	C	G	.	.	NSAMP=1
2	162890936	2:162890936_C/G	C	G	.	.	NSAMP=1
2	162902364	2:162902364_A/C	A	C	.	.	NSAMP=1
2	162940241	2:162940241_G/C	G	C	.	.	NSAMP=1
2	163001220	2:163001220_T/C	T	C	.	.	NSAMP=1
2	163043457	2:163043457_G/A	G	A	.	.	NSAMP=1
2	163068630	2:163068630_C/G	C	G	.	.	NSAMP=1
2	163174302	2:163174302_C/CG	C	CG	.	.	NSAMP=1
2	163174308	2:163174308_GAA/G	GAA	G	.	.	NSAMP=1
2	163177653	2:163177653_C/T	C	T	.	.	NSAMP=1
2	163215353	2:163215353_A/C	A	C	.	.	NSAMP=1
2	163215416	2:163215416_C/T	C	T	.	.	NSAMP=1
2	163220300	2:163220300_A/C	A	C	.	.	NSAMP=1
2	163240521	2:163240521_C/A	C	A	.	.	NSAMP=1
2	163241953	2:163241953_G/A	G	A	.	.	NSAMP=1
2	163315789	2:163315789_C/G	C	G	.	.	NSAMP=1
2	163362885	2:163362885_T/G	T	G	.	.	NSAMP=1
2	163368748	2:163368748_A/T	A	T	.	.	NSAMP=1
2	163405801	2:163405801_C/A	C	A	.	.	NSAMP=1
2	163444049	2:163444049_G/A	G	A	.	.	NSAMP=1
2	163444255	2:163444255_A/C	A	C	.	.	NSAMP=1
2	163501395	2:163501395_G/T	G	T	.	.	NSAMP=1
2	163518129	2:163518129_C/A	C	A	.	.	NSAMP=1
2	163537006	2:163537006_G/A	G	A	.	.	NSAMP=1
2	163542050	2:163542050_G/C	G	C	.	.	NSAMP=1
2	163557351	2:163557351_G/A	G	A	.	.	NSAMP=1
2	163570027	2:163570027_A/C	A	C	.	.	NSAMP=1
2	163588221	2:163588221_A/G	A	G	.	.	NSAMP=1
2	163693647	2:163693647_C/G	C	G	.	.	NSAMP=1
2	163736620	2:163736620_G/C	G	C	.	.	NSAMP=1
2	163778953	2:163778953_TA/T	TA	T	.	.	NSAMP=1
2	163831620	2:163831620_A/T	A	T	.	.	NSAMP=1
2	163833552	2:163833552_G/T	G	T	.	.	NSAMP=1
2	163854744	2:163854744_G/C	G	C	.	.	NSAMP=1
2	163881930	2:163881930_C/G	C	G	.	.	NSAMP=1
2	163885171	2:163885171_C/A	C	A	.	.	NSAMP=1
2	163931824	2:163931824_A/T	A	T	.	.	NSAMP=1
2	163958286	2:163958286_G/A	G	A	.	.	NSAMP=1
2	164065791	2:164065791_G/A	G	A	.	.	NSAMP=1
2	164118258	2:164118258_G/T	G	T	.	.	NSAMP=1
2	164192054	2:164192054_A/T	A	T	.	.	NSAMP=1
2	164214241	2:164214241_T/C	T	C	.	.	NSAMP=1
2	164258913	2:164258913_A/G	A	G	.	.	NSAMP=1
2	164266135	2:164266135_C/T	C	T	.	.	NSAMP=1
2	164273003	2:164273003_C/CA	C	CA	.	.	NSAMP=1
2	164294375	2:164294375_T/TTTCC	T	TTTCC	.	.	NSAMP=1
2	164306173	2:164306173_C/G	C	G	.	.	NSAMP=1
2	164312167	2:164312167_A/T	A	T	.	.	NSAMP=1
2	164317772	2:164317772_G/A	G	A	.	.	NSAMP=1
2	164319693	2:164319693_T/A	T	A	.	.	NSAMP=1
2	164328543	2:164328543_A/C	A	C	.	.	NSAMP=1
2	164348841	2:164348841_G/C	G	C	.	.	NSAMP=1
2	164351302	2:164351302_A/T	A	T	.	.	NSAMP=1
2	164381697	2:164381697_G/GTGTA	G	GTGTA	.	.	NSAMP=1
2	164417889	2:164417889_T/C	T	C	.	.	NSAMP=1
2	164430928	2:164430928_G/C	G	C	.	.	NSAMP=1
2	164461006	2:164461006_C/T	C	T	.	.	NSAMP=1
2	164462960	2:164462960_C/A	C	A	.	.	NSAMP=1
2	164523645	2:164523645_C/T	C	T	.	.	NSAMP=1
2	164598986	2:164598986_C/T	C	T	.	.	NSAMP=1
2	164607209	2:164607209_AT/A	AT	A	.	.	NSAMP=1
2	164647918	2:164647918_G/A	G	A	.	.	NSAMP=1
2	164670756	2:164670756_CT/C	CT	C	.	.	NSAMP=1
2	164713516	2:164713516_T/C	T	C	.	.	NSAMP=1
2	164863262	2:164863262_G/A	G	A	.	.	NSAMP=1
2	164906818	2:164906818_C/T	C	T	.	.	NSAMP=1
2	164937281	2:164937281_G/C	G	C	.	.	NSAMP=1
2	165060971	2:165060971_T/C	T	C	.	.	NSAMP=1
2	165209778	2:165209778_C/G	C	G	.	.	NSAMP=1
2	165314732	2:165314732_T/A	T	A	.	.	NSAMP=1
2	165509379	2:165509379_C/A	C	A	.	.	NSAMP=1
2	165518582	2:165518582_A/G	A	G	.	.	NSAMP=1
2	165597002	2:165597002_C/A	C	A	.	.	NSAMP=1
2	165601623	2:165601623_A/G	A	G	.	.	NSAMP=1
2	165743931	2:165743931_TA/T	TA	T	.	.	NSAMP=1
2	165749127	2:165749127_T/TGA	T	TGA	.	.	NSAMP=1
2	165772559	2:165772559_T/C	T	C	.	.	NSAMP=1
2	165806703	2:165806703_G/A	G	A	.	.	NSAMP=1
2	165819695	2:165819695_A/G	A	G	.	.	NSAMP=1
2	165926484	2:165926484_T/A	T	A	.	.	NSAMP=1
2	165985292	2:165985292_T/TTAAC	T	TTAAC	.	.	NSAMP=1
2	166070470	2:166070470_G/C	G	C	.	.	NSAMP=1
2	166102454	2:166102454_C/G	C	G	.	.	NSAMP=1
2	166144339	2:166144339_A/G	A	G	.	.	NSAMP=1
2	166152776	2:166152776_C/T	C	T	.	.	NSAMP=1
2	166166041	2:166166041_C/A	C	A	.	.	NSAMP=1
2	166171810	2:166171810_A/T	A	T	.	.	NSAMP=1
2	166178850	2:166178850_T/C	T	C	.	.	NSAMP=1
2	166226196	2:166226196_G/A	G	A	.	.	NSAMP=1
2	166242311	2:166242311_C/T	C	T	.	.	NSAMP=1
2	166246586	rs111786814	G	A	.	.	NSAMP=1
2	166270982	2:166270982_A/ATC	A	ATC	.	.	NSAMP=1
2	166317517	2:166317517_G/GT	G	GT	.	.	NSAMP=1
2	166466536	2:166466536_G/A	G	A	.	.	NSAMP=1
2	166483167	2:166483167_G/A	G	A	.	.	NSAMP=1
2	166563534	2:166563534_G/A	G	A	.	.	NSAMP=1
2	166573914	2:166573914_C/A	C	A	.	.	NSAMP=1
2	166662475	2:166662475_C/A	C	A	.	.	NSAMP=1
2	166771583	2:166771583_C/G	C	G	.	.	NSAMP=1
2	166809510	2:166809510_GTTCAGTT/GCCTGGGGC	GTTCAGTT	GCCTGGGGC	.	.	NSAMP=1
2	166814641	2:166814641_C/T	C	T	.	.	NSAMP=1
2	166845305	2:166845305_A/T	A	T	.	.	NSAMP=1
2	166854351	2:166854351_A/G	A	G	.	.	NSAMP=1
2	166862522	2:166862522_A/T	A	T	.	.	NSAMP=1
2	166868552	2:166868552_T/C	T	C	.	.	NSAMP=1
2	166878275	2:166878275_G/C	G	C	.	.	NSAMP=1
2	166916118	2:166916118_C/G	C	G	.	.	NSAMP=1
2	167007685	2:167007685_T/C	T	C	.	.	NSAMP=1
2	167010595	2:167010595_T/A	T	A	.	.	NSAMP=1
2	167033194	2:167033194_CAGAGAGAGAGAGACAG/C	CAGAGAGAGAGAGACAG	C	.	.	NSAMP=1
2	167050338	2:167050338_T/G	T	G	.	.	NSAMP=1
2	167051549	2:167051549_C/T	C	T	.	.	NSAMP=1
2	167080950	2:167080950_C/T	C	T	.	.	NSAMP=1
2	167099552	2:167099552_A/G	A	G	.	.	NSAMP=1
2	167101585	2:167101585_G/GCT	G	GCT	.	.	NSAMP=1
2	167109227	2:167109227_G/A	G	A	.	.	NSAMP=1
2	167128416	2:167128416_A/G	A	G	.	.	NSAMP=1
2	167207632	2:167207632_C/T	C	T	.	.	NSAMP=1
2	167220155	2:167220155_G/A	G	A	.	.	NSAMP=1
2	167244155	2:167244155_A/C	A	C	.	.	NSAMP=1
2	167265817	2:167265817_G/T	G	T	.	.	NSAMP=1
2	167266809	2:167266809_G/A	G	A	.	.	NSAMP=1
2	167319156	2:167319156_G/C	G	C	.	.	NSAMP=1
2	167377939	2:167377939_T/A	T	A	.	.	NSAMP=1
2	167421132	2:167421132_C/T	C	T	.	.	NSAMP=1
2	167656067	2:167656067_A/G	A	G	.	.	NSAMP=1
2	167660951	2:167660951_G/A	G	A	.	.	NSAMP=1
2	167676294	rs376727091	T	A	.	.	NSAMP=1
2	167676722	2:167676722_A/G	A	G	.	.	NSAMP=1
2	167828919	2:167828919_G/A	G	A	.	.	NSAMP=1
2	167875220	2:167875220_A/G	A	G	.	.	NSAMP=1
2	167908321	2:167908321_G/A	G	A	.	.	NSAMP=1
2	167909998	2:167909998_T/C	T	C	.	.	NSAMP=1
2	168042780	2:168042780_G/T	G	T	.	.	NSAMP=1
2	168049309	2:168049309_A/G	A	G	.	.	NSAMP=1
2	168150958	2:168150958_G/A	G	A	.	.	NSAMP=1
2	168154915	2:168154915_T/A	T	A	.	.	NSAMP=1
2	168163616	2:168163616_G/C	G	C	.	.	NSAMP=1
2	168174894	2:168174894_A/G	A	G	.	.	NSAMP=1
2	168207431	2:168207431_G/T	G	T	.	.	NSAMP=2
2	168250017	2:168250017_G/A	G	A	.	.	NSAMP=1
2	168329135	2:168329135_A/T	A	T	.	.	NSAMP=1
2	168344207	2:168344207_C/T	C	T	.	.	NSAMP=1
2	168403058	2:168403058_AC/A	AC	A	.	.	NSAMP=1
2	168406602	2:168406602_G/A	G	A	.	.	NSAMP=1
2	168437886	2:168437886_T/A	T	A	.	.	NSAMP=1
2	168466623	2:168466623_G/A	G	A	.	.	NSAMP=1
2	168555289	2:168555289_C/T	C	T	.	.	NSAMP=1
2	168592109	2:168592109_T/A	T	A	.	.	NSAMP=1
2	168604012	2:168604012_T/G	T	G	.	.	NSAMP=1
2	168619258	2:168619258_G/T	G	T	.	.	NSAMP=1
2	168660181	2:168660181_G/C	G	C	.	.	NSAMP=1
2	168719674	2:168719674_C/T	C	T	.	.	NSAMP=1
2	168786570	2:168786570_C/T	C	T	.	.	NSAMP=1
2	168813453	2:168813453_C/T	C	T	.	.	NSAMP=1
2	168844776	2:168844776_G/A	G	A	.	.	NSAMP=1
2	168866715	2:168866715_A/G	A	G	.	.	NSAMP=1
2	168900848	2:168900848_C/T	C	T	.	.	NSAMP=1
2	168943215	2:168943215_C/G	C	G	.	.	NSAMP=1
2	168954973	2:168954973_C/G	C	G	.	.	NSAMP=1
2	168983219	2:168983219_G/A	G	A	.	.	NSAMP=1
2	169074961	2:169074961_C/A	C	A	.	.	NSAMP=1
2	169136487	2:169136487_C/T	C	T	.	.	NSAMP=1
2	169210351	2:169210351_C/T	C	T	.	.	NSAMP=1
2	169248160	2:169248160_G/A	G	A	.	.	NSAMP=1
2	169400763	2:169400763_G/C	G	C	.	.	NSAMP=1
2	169435727	2:169435727_T/C	T	C	.	.	NSAMP=1
2	169537606	2:169537606_G/C	G	C	.	.	NSAMP=1
2	169636962	2:169636962_G/A	G	A	.	.	NSAMP=1
2	169849661	2:169849661_A/T	A	T	.	.	NSAMP=1
2	169983380	2:169983380_G/A	G	A	.	.	NSAMP=1
2	170024823	2:170024823_T/C	T	C	.	.	NSAMP=1
2	170221184	2:170221184_A/T	A	T	.	.	NSAMP=2
2	170430414	2:170430414_T/C	T	C	.	.	NSAMP=1
2	170490008	2:170490008_C/T	C	T	.	.	NSAMP=1
2	170492337	2:170492337_A/T	A	T	.	.	NSAMP=1
2	170503121	2:170503121_A/G	A	G	.	.	NSAMP=1
2	170589871	2:170589871_G/C	G	C	.	.	NSAMP=1
2	170606568	2:170606568_ATG/A	ATG	A	.	.	NSAMP=1
2	170692427	2:170692427_G/C	G	C	.	.	NSAMP=1
2	170806778	2:170806778_G/C	G	C	.	.	NSAMP=1
2	170821450	2:170821450_G/A	G	A	.	.	NSAMP=1
2	170890073	2:170890073_A/T	A	T	.	.	NSAMP=1
2	170939398	2:170939398_C/T	C	T	.	.	NSAMP=1
2	170985953	2:170985953_C/CA	C	CA	.	.	NSAMP=1
2	171124348	2:171124348_C/G	C	G	.	.	NSAMP=1
2	171127245	2:171127245_G/A	G	A	.	.	NSAMP=1
2	171194009	2:171194009_G/A	G	A	.	.	NSAMP=1
2	171497635	2:171497635_C/T	C	T	.	.	NSAMP=1
2	171540612	2:171540612_T/C	T	C	.	.	NSAMP=1
2	171544813	2:171544813_A/G	A	G	.	.	NSAMP=1
2	171589006	2:171589006_A/G	A	G	.	.	NSAMP=1
2	171610985	2:171610985_AAAAG/A	AAAAG	A	.	.	NSAMP=1
2	171624864	2:171624864_C/T	C	T	.	.	NSAMP=1
2	171630652	2:171630652_A/G	A	G	.	.	NSAMP=1
2	171710386	2:171710386_A/G	A	G	.	.	NSAMP=1
2	171978365	2:171978365_C/A	C	A	.	.	NSAMP=1
2	172043620	2:172043620_T/A	T	A	.	.	NSAMP=1
2	172086347	2:172086347_G/A	G	A	.	.	NSAMP=1
2	172138006	2:172138006_AT/A	AT	A	.	.	NSAMP=1
2	172148743	2:172148743_T/G	T	G	.	.	NSAMP=1
2	172338253	2:172338253_T/A	T	A	.	.	NSAMP=1
2	172513686	2:172513686_A/C	A	C	.	.	NSAMP=1
2	172704062	2:172704062_G/T	G	T	.	.	NSAMP=1
2	172869785	2:172869785_C/T	C	T	.	.	NSAMP=1
2	172878572	2:172878572_G/C	G	C	.	.	NSAMP=1
2	173081456	2:173081456_C/CGT	C	CGT	.	.	NSAMP=1
2	173091459	2:173091459_G/T	G	T	.	.	NSAMP=1
2	173179125	2:173179125_G/A	G	A	.	.	NSAMP=1
2	173214702	2:173214702_T/TA	T	TA	.	.	NSAMP=1
2	173228550	2:173228550_G/A	G	A	.	.	NSAMP=1
2	173241085	2:173241085_G/A	G	A	.	.	NSAMP=1
2	173285337	2:173285337_T/C	T	C	.	.	NSAMP=1
2	173313813	2:173313813_G/GT	G	GT	.	.	NSAMP=1
2	173341053	2:173341053_T/G	T	G	.	.	NSAMP=1
2	173506937	2:173506937_A/G	A	G	.	.	NSAMP=1
2	173594530	2:173594530_T/C	T	C	.	.	NSAMP=1
2	173698769	2:173698769_G/A	G	A	.	.	NSAMP=1
2	173713508	2:173713508_C/G	C	G	.	.	NSAMP=1
2	173726339	2:173726339_T/C	T	C	.	.	NSAMP=1
2	173760236	2:173760236_G/A	G	A	.	.	NSAMP=1
2	173870644	2:173870644_C/T	C	T	.	.	NSAMP=1
2	173882878	2:173882878_C/T	C	T	.	.	NSAMP=1
2	173883861	2:173883861_C/G	C	G	.	.	NSAMP=1
2	174091136	2:174091136_G/C	G	C	.	.	NSAMP=1
2	174111548	2:174111548_C/T	C	T	.	.	NSAMP=1
2	174221028	2:174221028_G/A	G	A	.	.	NSAMP=1
2	174267239	2:174267239_AA/AGGTTGTGGG	AA	AGGTTGTGGG	.	.	NSAMP=1
2	174275080	2:174275080_G/A	G	A	.	.	NSAMP=1
2	174314948	2:174314948_A/G	A	G	.	.	NSAMP=1
2	174343203	2:174343203_C/G	C	G	.	.	NSAMP=1
2	174359655	2:174359655_G/A	G	A	.	.	NSAMP=1
2	174371889	2:174371889_C/T	C	T	.	.	NSAMP=1
2	174421246	2:174421246_C/T	C	T	.	.	NSAMP=1
2	174437762	2:174437762_C/A	C	A	.	.	NSAMP=1
2	174546894	2:174546894_C/A	C	A	.	.	NSAMP=1
2	174549056	2:174549056_G/C	G	C	.	.	NSAMP=1
2	174835486	2:174835486_T/C	T	C	.	.	NSAMP=1
2	174907779	2:174907779_T/C	T	C	.	.	NSAMP=1
2	175036768	2:175036768_G/A	G	A	.	.	NSAMP=1
2	175456987	2:175456987_A/T	A	T	.	.	NSAMP=1
2	175495518	2:175495518_GGCCGTCTA/GACCC	GGCCGTCTA	GACCC	.	.	NSAMP=1
2	175613413	2:175613413_G/A	G	A	.	.	NSAMP=1
2	175683757	2:175683757_A/G	A	G	.	.	NSAMP=1
2	175743450	2:175743450_G/A	G	A	.	.	NSAMP=1
2	175767563	2:175767563_C/A	C	A	.	.	NSAMP=1
2	175843639	2:175843639_C/A	C	A	.	.	NSAMP=1
2	176040544	2:176040544_C/T	C	T	.	.	NSAMP=1
2	176047031	2:176047031_T/G	T	G	.	.	NSAMP=1
2	176063270	2:176063270_T/C	T	C	.	.	NSAMP=1
2	176076688	2:176076688_C/T	C	T	.	.	NSAMP=1
2	176147398	2:176147398_T/A	T	A	.	.	NSAMP=1
2	176192336	2:176192336_G/T	G	T	.	.	NSAMP=1
2	176228987	2:176228987_G/A	G	A	.	.	NSAMP=1
2	176430721	2:176430721_C/G	C	G	.	.	NSAMP=1
2	176436508	2:176436508_C/G	C	G	.	.	NSAMP=1
2	176465859	2:176465859_A/G	A	G	.	.	NSAMP=1
2	176471309	2:176471309_G/A	G	A	.	.	NSAMP=1
2	176487919	2:176487919_A/T	A	T	.	.	NSAMP=1
2	176494722	2:176494722_C/T	C	T	.	.	NSAMP=1
2	176500479	2:176500479_G/A	G	A	.	.	NSAMP=1
2	176593656	2:176593656_CA/C	CA	C	.	.	NSAMP=1
2	176596517	2:176596517_C/T	C	T	.	.	NSAMP=1
2	176608717	2:176608717_G/T	G	T	.	.	NSAMP=1
2	176619823	2:176619823_C/T	C	T	.	.	NSAMP=1
2	176639145	2:176639145_C/T	C	T	.	.	NSAMP=1
2	176645970	2:176645970_C/G	C	G	.	.	NSAMP=1
2	176647783	2:176647783_G/A	G	A	.	.	NSAMP=1
2	176676179	2:176676179_G/A	G	A	.	.	NSAMP=1
2	176736617	2:176736617_C/T	C	T	.	.	NSAMP=1
2	176747277	2:176747277_T/C	T	C	.	.	NSAMP=1
2	176789041	2:176789041_C/T	C	T	.	.	NSAMP=1
2	176804341	2:176804341_G/A	G	A	.	.	NSAMP=1
2	176870795	2:176870795_C/G	C	G	.	.	NSAMP=1
2	176886499	2:176886499_T/C	T	C	.	.	NSAMP=1
2	176890519	2:176890519_G/C	G	C	.	.	NSAMP=1
2	176930773	2:176930773_A/G	A	G	.	.	NSAMP=1
2	176964887	2:176964887_G/A	G	A	.	.	NSAMP=1
2	177003453	2:177003453_T/A	T	A	.	.	NSAMP=1
2	177007165	2:177007165_T/A	T	A	.	.	NSAMP=1
2	177029931	2:177029931_C/T	C	T	.	.	NSAMP=1
2	177037154	2:177037154_G/A	G	A	.	.	NSAMP=1
2	177054732	2:177054732_A/G	A	G	.	.	NSAMP=1
2	177076059	2:177076059_C/T	C	T	.	.	NSAMP=1
2	177115702	2:177115702_A/T	A	T	.	.	NSAMP=1
2	177140282	2:177140282_A/G	A	G	.	.	NSAMP=1
2	177148157	2:177148157_C/G	C	G	.	.	NSAMP=1
2	177194647	2:177194647_ATCTG/A	ATCTG	A	.	.	NSAMP=1
2	177196956	2:177196956_C/T	C	T	.	.	NSAMP=1
2	177215695	2:177215695_G/A	G	A	.	.	NSAMP=1
2	177246281	2:177246281_A/G	A	G	.	.	NSAMP=1
2	177321740	2:177321740_G/C	G	C	.	.	NSAMP=1
2	177361942	2:177361942_CA/C	CA	C	.	.	NSAMP=1
2	177363200	2:177363200_G/A	G	A	.	.	NSAMP=1
2	177370801	2:177370801_G/A	G	A	.	.	NSAMP=1
2	177385142	2:177385142_G/A	G	A	.	.	NSAMP=1
2	177408361	2:177408361_A/C	A	C	.	.	NSAMP=1
2	177463369	2:177463369_C/T	C	T	.	.	NSAMP=1
2	177500966	2:177500966_G/T	G	T	.	.	NSAMP=1
2	177505475	2:177505475_C/G	C	G	.	.	NSAMP=1
2	177543583	2:177543583_T/C	T	C	.	.	NSAMP=1
2	177546501	2:177546501_A/G	A	G	.	.	NSAMP=1
2	177572841	2:177572841_G/A	G	A	.	.	NSAMP=1
2	177578347	2:177578347_C/T	C	T	.	.	NSAMP=1
2	177590087	2:177590087_A/C	A	C	.	.	NSAMP=1
2	177644089	2:177644089_T/G	T	G	.	.	NSAMP=1
2	177646568	2:177646568_G/A	G	A	.	.	NSAMP=1
2	177670207	2:177670207_T/G	T	G	.	.	NSAMP=1
2	177681509	2:177681509_C/T	C	T	.	.	NSAMP=1
2	177689200	2:177689200_G/A	G	A	.	.	NSAMP=1
2	177769642	2:177769642_G/A	G	A	.	.	NSAMP=1
2	177788084	2:177788084_C/CT	C	CT	.	.	NSAMP=1
2	177820945	2:177820945_C/A	C	A	.	.	NSAMP=1
2	177849877	2:177849877_G/A	G	A	.	.	NSAMP=1
2	177876921	2:177876921_T/C	T	C	.	.	NSAMP=1
2	177877038	2:177877038_A/G	A	G	.	.	NSAMP=1
2	177917579	2:177917579_G/A	G	A	.	.	NSAMP=1
2	177926449	2:177926449_G/C	G	C	.	.	NSAMP=1
2	178018958	2:178018958_A/AG	A	AG	.	.	NSAMP=1
2	178035003	2:178035003_C/T	C	T	.	.	NSAMP=1
2	178123492	2:178123492_G/A	G	A	.	.	NSAMP=1
2	178148611	2:178148611_G/A	G	A	.	.	NSAMP=1
2	178189604	2:178189604_A/G	A	G	.	.	NSAMP=1
2	178306724	2:178306724_C/A	C	A	.	.	NSAMP=1
2	178367708	2:178367708_T/G	T	G	.	.	NSAMP=1
2	178381143	2:178381143_G/A	G	A	.	.	NSAMP=1
2	178400767	2:178400767_A/G	A	G	.	.	NSAMP=1
2	178444047	2:178444047_T/TCTTC	T	TCTTC	.	.	NSAMP=1
2	178455039	2:178455039_G/A	G	A	.	.	NSAMP=1
2	178463326	2:178463326_T/A	T	A	.	.	NSAMP=1
2	178468729	rs143656174	C	T	.	.	NSAMP=1
2	178469354	2:178469354_A/C	A	C	.	.	NSAMP=1
2	178588658	2:178588658_A/G	A	G	.	.	NSAMP=1
2	178666236	2:178666236_A/G	A	G	.	.	NSAMP=1
2	178676581	2:178676581_G/T	G	T	.	.	NSAMP=1
2	178757366	2:178757366_A/G	A	G	.	.	NSAMP=1
2	178865174	2:178865174_C/T	C	T	.	.	NSAMP=1
2	178873535	2:178873535_C/G	C	G	.	.	NSAMP=1
2	178887931	2:178887931_G/C	G	C	.	.	NSAMP=1
2	178903376	2:178903376_C/A	C	A	.	.	NSAMP=1
2	178926180	2:178926180_C/T	C	T	.	.	NSAMP=1
2	178942267	2:178942267_C/A	C	A	.	.	NSAMP=1
2	178969245	2:178969245_T/C	T	C	.	.	NSAMP=1
2	179057093	2:179057093_T/A	T	A	.	.	NSAMP=1
2	179064863	2:179064863_G/A	G	A	.	.	NSAMP=1
2	179096351	2:179096351_A/C	A	C	.	.	NSAMP=1
2	179098070	2:179098070_G/T	G	T	.	.	NSAMP=1
2	179150530	rs372157122	G	A	.	.	NSAMP=1
2	179161963	2:179161963_C/T	C	T	.	.	NSAMP=1
2	179196385	2:179196385_G/A	G	A	.	.	NSAMP=1
2	179209575	2:179209575_C/T	C	T	.	.	NSAMP=1
2	179244475	2:179244475_C/T	C	T	.	.	NSAMP=1
2	179276943	2:179276943_T/C	T	C	.	.	NSAMP=1
2	179279405	2:179279405_G/T	G	T	.	.	NSAMP=1
2	179294774	2:179294774_G/C	G	C	.	.	NSAMP=1
2	179301590	2:179301590_T/C	T	C	.	.	NSAMP=1
2	179350539	2:179350539_C/T	C	T	.	.	NSAMP=1
2	179395925	2:179395925_G/C	G	C	.	.	NSAMP=1
2	179407785	2:179407785_T/G	T	G	.	.	NSAMP=1
2	179439271	2:179439271_A/G	A	G	.	.	NSAMP=1
2	179454897	2:179454897_G/A	G	A	.	.	NSAMP=1
2	179467800	2:179467800_T/A	T	A	.	.	NSAMP=1
2	179481606	2:179481606_C/G	C	G	.	.	NSAMP=1
2	179482716	2:179482716_C/T	C	T	.	.	NSAMP=1
2	179486224	rs376143828	G	A	.	.	NSAMP=1
2	179529409	2:179529409_G/A	G	A	.	.	NSAMP=1
2	179538805	2:179538805_A/T	A	T	.	.	NSAMP=1
2	179539795	2:179539795_G/T	G	T	.	.	NSAMP=1
2	179572038	2:179572038_G/A	G	A	.	.	NSAMP=1
2	179580481	rs201945791	T	C	.	.	NSAMP=1
2	179584914	rs201420077	C	G	.	.	NSAMP=1
2	179588048	rs375402191	G	T	.	.	NSAMP=1
2	179598206	2:179598206_C/T	C	T	.	.	NSAMP=1
2	179625645	2:179625645_C/G	C	G	.	.	NSAMP=1
2	179628456	2:179628456_C/G	C	G	.	.	NSAMP=1
2	179637867	2:179637867_T/C	T	C	.	.	NSAMP=1
2	179655149	2:179655149_G/A	G	A	.	.	NSAMP=1
2	179696111	2:179696111_G/A	G	A	.	.	NSAMP=1
2	179705695	2:179705695_T/C	T	C	.	.	NSAMP=1
2	179717397	2:179717397_C/A	C	A	.	.	NSAMP=1
2	179724703	2:179724703_G/A	G	A	.	.	NSAMP=1
2	179788476	2:179788476_C/T	C	T	.	.	NSAMP=1
2	179808640	2:179808640_G/T	G	T	.	.	NSAMP=1
2	179817554	2:179817554_G/A	G	A	.	.	NSAMP=1
2	179841191	2:179841191_G/C	G	C	.	.	NSAMP=1
2	179841536	2:179841536_G/C	G	C	.	.	NSAMP=1
2	179842078	2:179842078_G/A	G	A	.	.	NSAMP=1
2	179868836	2:179868836_A/T	A	T	.	.	NSAMP=1
2	179901716	2:179901716_G/T	G	T	.	.	NSAMP=1
2	180119464	2:180119464_G/A	G	A	.	.	NSAMP=1
2	180172567	2:180172567_C/T	C	T	.	.	NSAMP=1
2	180187056	2:180187056_T/C	T	C	.	.	NSAMP=1
2	180216691	2:180216691_A/T	A	T	.	.	NSAMP=1
2	180216884	2:180216884_C/T	C	T	.	.	NSAMP=1
2	180259426	2:180259426_T/G	T	G	.	.	NSAMP=1
2	180323284	2:180323284_G/A	G	A	.	.	NSAMP=1
2	180329852	2:180329852_C/T	C	T	.	.	NSAMP=1
2	180380372	2:180380372_T/A	T	A	.	.	NSAMP=1
2	180464854	2:180464854_C/T	C	T	.	.	NSAMP=1
2	180514252	2:180514252_G/A	G	A	.	.	NSAMP=1
2	180518426	2:180518426_C/T	C	T	.	.	NSAMP=1
2	180550066	2:180550066_T/C	T	C	.	.	NSAMP=1
2	180728403	2:180728403_G/C	G	C	.	.	NSAMP=1
2	180728876	2:180728876_T/C	T	C	.	.	NSAMP=1
2	180739614	2:180739614_A/G	A	G	.	.	NSAMP=1
2	180843809	2:180843809_G/A	G	A	.	.	NSAMP=1
2	180972059	2:180972059_C/T	C	T	.	.	NSAMP=1
2	180988693	2:180988693_G/A	G	A	.	.	NSAMP=1
2	180999303	2:180999303_C/T	C	T	.	.	NSAMP=1
2	181013284	2:181013284_C/A	C	A	.	.	NSAMP=1
2	181052425	2:181052425_A/G	A	G	.	.	NSAMP=1
2	181112632	2:181112632_G/GA	G	GA	.	.	NSAMP=1
2	181154321	2:181154321_G/C	G	C	.	.	NSAMP=1
2	181223334	2:181223334_AT/A	AT	A	.	.	NSAMP=1
2	181249122	2:181249122_A/T	A	T	.	.	NSAMP=1
2	181270824	2:181270824_A/T	A	T	.	.	NSAMP=1
2	181562654	2:181562654_G/A	G	A	.	.	NSAMP=1
2	181591476	2:181591476_C/T	C	T	.	.	NSAMP=1
2	181606319	2:181606319_A/G	A	G	.	.	NSAMP=1
2	181759272	2:181759272_G/GA	G	GA	.	.	NSAMP=1
2	181835194	2:181835194_G/C	G	C	.	.	NSAMP=1
2	181981513	2:181981513_C/T	C	T	.	.	NSAMP=1
2	182053157	2:182053157_G/T	G	T	.	.	NSAMP=1
2	182124271	2:182124271_A/G	A	G	.	.	NSAMP=1
2	182154012	2:182154012_G/C	G	C	.	.	NSAMP=1
2	182186442	2:182186442_A/C	A	C	.	.	NSAMP=1
2	182200213	2:182200213_T/C	T	C	.	.	NSAMP=1
2	182268017	2:182268017_C/A	C	A	.	.	NSAMP=1
2	182289517	2:182289517_C/T	C	T	.	.	NSAMP=1
2	182308942	2:182308942_A/C	A	C	.	.	NSAMP=1
2	182346147	2:182346147_C/A	C	A	.	.	NSAMP=1
2	182361300	2:182361300_CTCAA/CCCAGGCCCC	CTCAA	CCCAGGCCCC	.	.	NSAMP=1
2	182367237	2:182367237_G/GA	G	GA	.	.	NSAMP=1
2	182471619	2:182471619_C/T	C	T	.	.	NSAMP=1
2	182486337	2:182486337_C/T	C	T	.	.	NSAMP=1
2	182563986	2:182563986_A/C	A	C	.	.	NSAMP=1
2	182583815	2:182583815_C/A	C	A	.	.	NSAMP=1
2	182592989	2:182592989_G/A	G	A	.	.	NSAMP=1
2	182627646	2:182627646_G/T	G	T	.	.	NSAMP=1
2	182746279	2:182746279_C/G	C	G	.	.	NSAMP=1
2	182769090	2:182769090_G/A	G	A	.	.	NSAMP=1
2	182837590	2:182837590_A/C	A	C	.	.	NSAMP=1
2	182860245	2:182860245_T/G	T	G	.	.	NSAMP=1
2	182860754	2:182860754_G/GA	G	GA	.	.	NSAMP=1
2	182863976	2:182863976_T/C	T	C	.	.	NSAMP=1
2	182963980	2:182963980_A/T	A	T	.	.	NSAMP=1
2	182964777	2:182964777_G/A	G	A	.	.	NSAMP=1
2	182976857	2:182976857_C/A	C	A	.	.	NSAMP=1
2	183065629	2:183065629_G/A	G	A	.	.	NSAMP=1
2	183065884	2:183065884_C/T	C	T	.	.	NSAMP=1
2	183104465	2:183104465_A/T	A	T	.	.	NSAMP=1
2	183116926	2:183116926_C/T	C	T	.	.	NSAMP=1
2	183133484	2:183133484_G/A	G	A	.	.	NSAMP=1
2	183172994	2:183172994_T/A	T	A	.	.	NSAMP=1
2	183390051	2:183390051_T/C	T	C	.	.	NSAMP=1
2	183433581	2:183433581_T/G	T	G	.	.	NSAMP=1
2	183448629	2:183448629_A/C	A	C	.	.	NSAMP=1
2	183452083	2:183452083_A/G	A	G	.	.	NSAMP=1
2	183487269	2:183487269_T/A	T	A	.	.	NSAMP=1
2	183580432	2:183580432_T/C	T	C	.	.	NSAMP=1
2	183706200	2:183706200_T/C	T	C	.	.	NSAMP=1
2	183710701	2:183710701_G/C	G	C	.	.	NSAMP=1
2	183716630	2:183716630_T/A	T	A	.	.	NSAMP=1
2	183724262	2:183724262_A/C	A	C	.	.	NSAMP=1
2	183792871	2:183792871_C/T	C	T	.	.	NSAMP=1
2	183795961	2:183795961_G/GT	G	GT	.	.	NSAMP=1
2	183853446	2:183853446_A/G	A	G	.	.	NSAMP=1
2	183856976	2:183856976_G/C	G	C	.	.	NSAMP=1
2	183927237	2:183927237_C/T	C	T	.	.	NSAMP=1
2	184210554	2:184210554_T/G	T	G	.	.	NSAMP=1
2	184210677	2:184210677_C/A	C	A	.	.	NSAMP=1
2	184236795	2:184236795_A/G	A	G	.	.	NSAMP=1
2	184306357	2:184306357_G/T	G	T	.	.	NSAMP=1
2	184355144	2:184355144_G/T	G	T	.	.	NSAMP=1
2	184396453	2:184396453_G/T	G	T	.	.	NSAMP=1
2	184401550	2:184401550_G/A	G	A	.	.	NSAMP=1
2	184518141	2:184518141_C/A	C	A	.	.	NSAMP=1
2	184520434	2:184520434_C/T	C	T	.	.	NSAMP=1
2	184530151	2:184530151_A/G	A	G	.	.	NSAMP=1
2	184579202	2:184579202_T/G	T	G	.	.	NSAMP=1
2	184632070	2:184632070_G/T	G	T	.	.	NSAMP=1
2	184760508	2:184760508_C/T	C	T	.	.	NSAMP=1
2	184821719	2:184821719_C/T	C	T	.	.	NSAMP=1
2	184829819	2:184829819_T/G	T	G	.	.	NSAMP=1
2	184876008	2:184876008_G/T	G	T	.	.	NSAMP=1
2	184936950	2:184936950_G/T	G	T	.	.	NSAMP=1
2	184974707	2:184974707_G/T	G	T	.	.	NSAMP=1
2	184977710	2:184977710_C/T	C	T	.	.	NSAMP=1
2	185009597	2:185009597_TATATATATAA/T	TATATATATAA	T	.	.	NSAMP=1
2	185029758	2:185029758_G/C	G	C	.	.	NSAMP=1
2	185055527	2:185055527_T/A	T	A	.	.	NSAMP=1
2	185058435	2:185058435_T/A	T	A	.	.	NSAMP=1
2	185060168	2:185060168_A/G	A	G	.	.	NSAMP=1
2	185067976	2:185067976_T/C	T	C	.	.	NSAMP=1
2	185092864	rs3044430	A	T	.	.	NSAMP=1
2	185123657	2:185123657_G/T	G	T	.	.	NSAMP=1
2	185136844	2:185136844_C/T	C	T	.	.	NSAMP=1
2	185179308	2:185179308_A/G	A	G	.	.	NSAMP=1
2	185195006	2:185195006_A/C	A	C	.	.	NSAMP=1
2	185275566	2:185275566_C/A	C	A	.	.	NSAMP=1
2	185281778	2:185281778_G/A	G	A	.	.	NSAMP=1
2	185300002	2:185300002_C/T	C	T	.	.	NSAMP=1
2	185310421	2:185310421_GA/G	GA	G	.	.	NSAMP=1
2	185328727	2:185328727_A/T	A	T	.	.	NSAMP=1
2	185354241	2:185354241_AGG/A	AGG	A	.	.	NSAMP=1
2	185354244	2:185354244_A/AT	A	AT	.	.	NSAMP=1
2	185445312	2:185445312_G/T	G	T	.	.	NSAMP=1
2	185456316	2:185456316_T/C	T	C	.	.	NSAMP=1
[truncated: 2,593,745 more chars]
